# Supplementary material for: Integrative analyses on the ciliates Colpoda illuminate the life history evolution of soil microorganisms
Source: mSystems. 2024 May 31;9(6):e01379-23. doi: 10.1128/msystems.01379-23 (PMC11237667; doi:10.1128/msystems.01379-23)
Supplement: Supplemental Tables — Tables S1 and S2. [file msystems.01379-23-s0004.xlsx]

## Sheet: S1
Table S1. Details of the genes expressed in the resting cysts (vs. trophonts) of C. steinii RZ4A. Columns 'B' to 'H' represent the normalized-FPKM of each replicate.
gene ID	trophont1_normalized-FPKM	trophont2_normalized-FPKM	trophont3_normalized-FPKM	resting cyst1_normalized-FPKM	resting cyst2_normalized-FPKM	resting cyst3_normalized-FPKM	resting cyst4_normalized-FPKM	log2FoldChange	pvalue	padj
g1.t1	11.6612	45.1432	29.6753	90.5156	107.626	102.586	66.0839	1.55878	0.0987604	NA
g7.t1	81.6285	113.998	74.1882	90.5156	116.985	124.785	85.5944	0.202214	0.789633	0.946007
g11.t1	11.6612	46.0552	50.8719	51.4859	56.1527	67.6059	47.2028	0.552691	0.636129	NA
g12.t1	0	725.483	59.3506	83.0418	88.9084	96.8682	88.7412	-1.57538	0.118172	0.380573
g13.t1	23.3224	46.5112	82.6669	118.75	120.494	100.904	110.14	1.09881	0.268233	0.629252
g14.t1	23.3224	19.6076	50.8719	57.2988	93.5878	78.0327	117.063	1.44616	NA	NA
g15.t1	139.935	53.807	131.419	229.195	232.8	258.988	233.496	1.16172	0.200199	0.532054
g16.t1	268.208	244.412	171.693	167.744	170.798	185.328	169.301	-0.390347	0.623498	0.88463
g17.t1	69.9673	67.9428	116.581	185.183	127.513	112.677	129.021	0.689878	0.247873	0.602385
g18.t1	23.3224	31.0074	67.8292	56.4684	25.7367	78.7054	51.6084	0.325323	0.639555	NA
g19.t1	653.028	31.9194	55.1112	86.3635	114.645	88.4595	72.3776	-1.38641	0.0916879	0.317651
g20.t1	93.2897	139.533	33.9146	67.2639	102.947	80.3872	70.4895	-0.156395	0.833387	0.957638
g21.t1	23.3224	87.0944	135.658	121.241	178.987	146.648	148.531	0.804443	0.355372	0.715995
g22.t1	58.3061	21.4316	23.3163	39.8601	25.7367	26.9078	35.2448	0.0101101	0.991944	NA
g23.t1	34.9836	52.895	103.864	88.8547	127.513	91.823	110.14	0.672036	0.452248	0.791899
g24.t1	34.9836	45.5992	101.744	66.4334	126.344	83.4143	69.8601	0.471842	0.591059	NA
g25.t1	419.804	35.1114	82.6669	89.6851	85.3989	71.9785	78.0419	-1.09037	0.2569	0.613529
g26.t1	163.257	96.6702	80.5472	77.2289	81.8893	111.331	85.5944	-0.319589	0.707424	0.920921
g27.t1	34.9836	46.5112	50.8719	29.895	66.6813	33.9711	35.8741	-0.11879	0.890649	NA
g28.t1	128.273	48.7911	63.5899	24.9125	39.7748	51.1249	16.993	-1.21688	0.182609	NA
g29.t1	34.9836	40.5833	21.1966	13.2867	39.7748	36.6619	29.5804	-0.110455	0.906564	NA
g30.t1	23.3224	63.8388	57.2309	58.1293	31.5859	44.7343	33.986	-0.256688	0.778318	NA
g31.t1	128.273	53.351	55.1112	48.1642	77.21	72.3148	54.1259	-0.263918	0.758916	NA
g32.t1	0	126.766	116.581	156.949	109.966	130.167	123.986	0.597106	0.482064	0.812893
g33.t1	69.9673	96.6702	163.214	112.937	131.023	112.34	90.6294	0.00591236	0.99512	0.998292
g35.t1	11.6612	29.1835	74.1882	122.902	62.0019	64.9151	84.3357	1.04868	0.281176	NA
g36.t1	34.9836	18.2397	44.5129	53.1467	22.2271	73.3238	68.6014	0.766892	0.446272	NA
g37.t1	23.3224	25.5355	50.8719	95.4981	84.229	91.1503	54.1259	1.25794	0.209415	NA
g38.t1	11.6612	31.4634	8.47865	48.9947	71.3607	78.0327	69.8601	1.86547	0.0900066	NA
g39.t1	34.9836	34.1994	50.8719	92.1764	60.8321	87.1141	57.9021	0.885853	0.339957	NA
g40.t1	454.787	134.062	178.052	435.969	379.031	374.019	379.51	0.650825	0.381849	0.739234
g41.t1	23.3224	53.351	27.5556	81.381	83.0592	70.2967	54.1259	0.974941	0.229528	NA
g42.t1	1492.64	181.485	188.65	174.388	256.197	232.08	219.021	-1.48289	NA	NA
g43.t1	11.6612	80.7105	175.932	79.7201	60.8321	71.9785	74.8951	-0.371784	0.677887	0.908029
g44.t1	4466.25	494.295	1290.87	197.639	216.422	174.228	166.783	-3.46122	0.000395567	0.00406698
g45.t1	104.951	201.092	284.035	273.207	248.008	348.12	335.455	0.591843	0.410978	0.763972
g46.t1	58.3061	59.2789	142.017	139.51	147.401	169.183	129.021	0.740142	NA	NA
g47.t1	3206.83	12083.8	4998.17	157.779	208.233	223.671	205.175	-5.08929	5.41249e-07	1.83619e-05
g48.t1	34.9836	420.424	139.898	85.533	83.0592	99.559	53.4965	-1.32693	0.214963	0.554891
g50.t1	11.6612	41.9512	33.9146	30.7255	36.2653	37.671	22.6573	0.0435767	0.968925	NA
g51.t1	11.6612	16.8717	55.1112	35.708	32.7557	41.3708	40.2797	0.358493	0.712638	NA
g52.t1	0	17.3277	25.436	34.0471	51.4733	42.0435	37.7622	1.33505	0.214002	NA
g53.t1	116.612	41.4952	76.3079	39.8601	57.3225	34.3075	33.986	-0.876678	0.357876	NA
g54.t1	116.612	91.1983	142.017	99.6502	74.8703	113.686	73.007	-0.364555	0.646716	0.893833
g55.t1	34.9836	40.5833	103.864	38.1992	73.7004	37.3346	21.3986	-0.545793	0.42593	0.775397
g57.t1	116.612	46.9671	112.342	62.2813	52.6432	101.241	62.3077	-0.37761	0.697397	NA
g62.t1	46.6449	85.2705	103.864	117.919	102.947	122.767	96.2937	0.460364	NA	NA
g63.t1	69.9673	30.5514	46.6326	66.4334	31.5859	57.1791	27.6923	-0.0167927	0.98293	0.996114
g64.t1	58.3061	135.43	135.658	195.979	166.118	204.836	147.902	0.676002	NA	NA
g66.t1	3008.59	1909.69	178.052	180.201	245.668	192.055	162.378	-3.1193	0.000193249	0.00229432
g68.t1	676.35	195.164	313.71	434.309	501.865	464.496	317.832	0.138041	0.86433	0.966177
g69.t1	58.3061	66.5748	86.9062	60.6205	124.004	61.888	58.5315	0.0945484	0.91481	NA
g70.t1	104.951	85.2705	93.2652	133.697	170.798	103.259	91.8881	0.411173	0.623419	0.88463
g74.t1	23.3224	21.4316	29.6753	33.2167	54.9828	54.152	23.9161	0.740443	0.477657	NA
g76.t1	781.301	25.0795	59.3506	115.428	145.061	107.631	63.5664	-1.37154	0.115845	0.375675
g78.t1	34.9836	18.6957	61.4702	107.954	65.5115	95.8592	86.8531	1.21731	0.276449	NA
g79.t1	163.257	10.0318	23.3163	51.4859	53.813	35.3165	35.8741	-0.427042	0.670273	NA
g80.t1	303.192	170.997	256.479	218.4	212.912	252.261	247.343	-0.0586201	0.952808	0.988786
g81.t1	478.11	2272.21	135.658	76.3984	88.9084	100.232	84.965	-3.46082	0.000355037	0.00372961
g82.t1	34.9836	43.7752	42.3933	65.603	35.0954	62.8971	69.2308	0.508387	0.566509	NA
g85.t1	128.273	5.01591	46.6326	42.3513	26.9065	31.2804	47.2028	-0.573918	0.565829	NA
g86.t1	81.6285	12.3118	19.077	68.0943	95.9275	65.5878	42.7972	1.05291	0.282913	NA
g87.t1	198.241	37.3913	108.103	75.568	112.305	97.2045	88.1119	-0.212203	0.759153	0.937608
g88.t1	1259.41	1305.96	114.462	248.295	154.42	220.644	171.818	-2.16567	0.0342209	0.15395
g90.t1	11.6612	9.57583	25.436	67.2639	23.397	31.6167	48.4615	1.43209	0.233831	NA
g91.t1	0	4.55992	0	37.3688	39.7748	39.3527	23.2867	3.67848	0.00154482	NA
g92.t1	0	7.75186	23.3163	22.4213	25.7367	39.0164	31.4685	1.34814	0.293657	NA
g93.t1	23.3224	7.75186	40.2736	23.2517	32.7557	61.5517	42.7972	0.783639	0.460048	NA
g94.t1	0	17.3277	36.0343	37.3688	67.8512	39.6891	39.6503	1.21255	0.269808	NA
g95.t1	23.3224	30.0955	29.6753	37.3688	72.5306	35.6529	27.6923	0.608427	0.505171	NA
g96.t1	0	30.5514	16.9573	57.2988	43.2844	30.944	26.4336	1.05961	0.265033	NA
g97.t1	0	19.6076	25.436	23.2517	36.2653	22.8717	16.993	0.517569	0.622056	NA
g98.t1	11.6612	24.1676	46.6326	34.0471	16.3779	23.5444	33.986	-0.0972112	0.927143	NA
g99.t1	11.6612	23.7116	10.5983	29.895	44.4542	44.7343	23.9161	1.1301	0.254426	NA
g100.t1	0	18.6957	25.436	34.8776	28.0763	38.3437	28.951	0.929985	0.348669	NA
g101.t1	11.6612	27.3595	14.8376	39.0296	35.0954	9.08139	134.056	1.50717	0.156394	NA
g104.t1	34.9836	39.6713	40.2736	83.0418	63.1718	74.6692	77.4126	0.949901	0.338675	NA
g105.t1	81.6285	30.5514	82.6669	73.9072	153.25	103.259	78.0419	0.695631	0.386619	0.743742
g107.t1	11.6612	45.5992	65.7096	80.5505	72.5306	77.0237	71.7482	0.792096	0.390926	NA
g108.t1	81.6285	38.7593	91.1455	78.8897	66.6813	60.879	67.972	-0.0157679	0.985479	NA
g109.t1	23.3224	41.0393	72.0686	94.6676	45.6241	85.7687	70.4895	0.649425	0.456355	NA
g110.t1	23.3224	10.9438	25.436	41.5209	43.2844	46.416	33.986	1.10489	0.326682	NA
g111.t1	279.869	31.0074	29.6753	54.8076	66.6813	35.6529	39.6503	-1.129	0.260607	NA
g114.t1	11.6612	14.5917	48.7523	35.708	16.3779	66.2605	40.9091	0.618907	0.579641	NA
g115.t1	0	18.2397	44.5129	49.8251	76.0401	76.351	57.2727	1.49085	0.172194	NA
g117.t1	93.2897	31.9194	48.7523	37.3688	19.8874	52.4703	49.0909	-0.480756	0.637068	NA
g119.t1	0	20.5196	40.2736	56.4684	44.4542	44.0616	44.0559	1.0729	0.330094	NA
g120.t1	34.9836	37.3913	33.9146	57.2988	63.1718	83.7506	64.1958	0.918576	0.310597	NA
g121.t1	46.6449	21.8876	50.8719	63.1118	49.1336	74.3329	77.4126	0.768148	0.417806	NA
g122.t1	23.3224	12.3118	67.8292	37.3688	32.7557	44.0616	43.4266	0.172152	0.858478	NA
g123.t1	163.257	12.3118	36.0343	60.6205	66.6813	59.8699	73.007	-0.00681437	0.994761	NA
g124.t1	11.6612	10.4878	29.6753	48.9947	53.813	67.6059	38.3916	1.55891	0.1666	NA
g126.t1	163.257	14.1357	29.6753	101.311	92.418	58.8609	69.8601	0.333471	0.753931	NA
g127.t1	0	9.57583	29.6753	64.7726	63.1718	45.407	38.3916	1.84067	0.100738	NA
g131.t1	116.612	5.92789	33.9146	48.9947	69.021	49.4431	56.6434	0.197163	0.876564	NA
g132.t1	3020.25	3967.58	591.386	852.839	925.35	811.944	798.671	-1.57612	0.101312	0.341311
g136.t1	0	19.1517	12.718	61.4509	31.5859	32.6257	46.5734	1.72674	0.0855424	NA
g137.t1	431.465	181.485	256.479	252.447	245.668	223.671	262.448	-0.220416	0.787123	0.945207
g138.t1	314.853	345.186	532.035	308.085	375.521	295.986	302.098	-0.315545	0.660199	0.900963
g139.t1	46.6449	67.0308	135.658	89.6851	76.0401	104.941	63.5664	-0.0264629	0.973549	0.993991
g140.t1	46.6449	63.3828	122.94	98.8197	109.966	118.058	106.993	0.453685	0.60763	0.877572
g141.t1	46.6449	28.2715	52.9916	58.1293	66.6813	39.6891	59.7902	0.411434	0.694524	NA
g143.t1	0	35.5674	29.6753	53.9772	66.6813	39.0164	65.4545	1.1885	0.240346	NA
g144.t1	279.869	93.0223	203.488	96.3285	78.3798	81.3962	102.587	-1.04771	0.0560041	0.221821
g145.t1	174.918	138.621	161.094	158.61	170.798	139.248	162.378	-0.000186926	0.999854	0.999854
g147.t1	93.2897	1006.37	91.1455	171.066	124.004	134.203	138.462	-1.4949	0.184223	0.507735
g150.t1	0	13.6798	19.077	32.3863	22.2271	29.5986	26.4336	1.11899	0.318021	NA
g157.t1	69.9673	87.5504	101.744	112.106	124.004	121.085	143.496	0.517524	0.513536	0.83179
g158.t1	11.6612	54.263	38.1539	29.895	18.7176	39.0164	35.8741	-0.268488	0.775423	NA
g164.t1	93.2897	88.0064	120.821	107.954	121.664	119.067	139.72	0.274737	0.74567	0.934021
g167.t1	186.579	116.278	139.898	223.382	219.931	180.619	206.434	0.502885	0.618172	0.881667
g168.t1	58.3061	43.7752	44.5129	66.4334	54.9828	43.3889	80.5594	0.354728	0.686957	NA
g169.t1	174.918	136.342	146.257	160.271	198.874	168.847	169.93	0.200289	NA	NA
g170.t1	116.612	214.772	184.411	287.325	354.464	309.104	285.105	0.828616	0.303865	0.667886
g574.t1	478.11	1161.41	392.138	286.494	315.859	339.039	358.112	-1.06523	0.171122	0.48544
g575.t1	349.836	2361.58	392.138	334.658	396.578	337.021	425.454	-1.47911	NA	NA
g576.t1	69.9673	167.349	63.5899	159.44	87.7386	158.084	98.1818	0.301756	0.738608	0.932808
g577.t1	151.596	80.2545	139.898	236.669	272.575	229.389	213.986	0.960874	0.238447	0.589194
g578.t1	816.285	788.41	404.856	425.174	426.994	531.093	346.154	-0.628028	0.345775	0.709068
g579.t1	384.82	61.1029	173.812	102.972	122.834	129.158	97.5524	-0.842735	NA	NA
g580.t1	396.481	191.061	190.77	238.33	198.874	209.208	247.972	-0.191037	0.790365	0.94615
g581.t1	23.3224	1136.33	305.232	87.1939	86.5687	100.904	88.1119	-2.44066	0.0187523	0.0947738
g582.t1	233.224	188.781	250.12	333.828	325.218	385.455	387.063	0.681239	0.230705	0.578216
g583.t1	1574.26	642.948	76.3079	64.7726	73.7004	50.7885	55.3846	-3.63786	0.000607251	0.00571638
g584.t1	174.918	22.7996	29.6753	34.0471	77.21	55.4974	39.6503	-0.466273	0.6701	NA
g587.t1	11.6612	15.9597	19.077	91.346	80.7195	67.9423	50.979	2.16678	0.0284067	NA
g588.t1	3813.22	303.234	31.7949	134.528	147.401	95.5228	146.643	-3.39119	0.000232571	0.00265782
g589.t1	349.836	95.7583	80.5472	98.8197	109.966	109.313	82.4475	-0.725026	0.255217	0.611596
g590.t1	338.175	868.664	72.0686	110.446	105.286	89.8049	94.4056	-2.10323	0.0024494	0.0178263
g591.t1	198.241	2641.1	173.812	132.867	159.099	193.4	152.937	-2.65876	0.0152889	0.080757
g592.t1	1201.11	961.687	1500.72	112.106	118.155	98.5499	125.245	-3.42743	0.00154805	0.0123466
g593.t1	23.3224	79.7986	112.342	101.311	111.136	95.8592	52.8671	0.263781	0.747268	0.934311
g594.t1	46.6449	88.9184	4.23933	27.4038	50.3035	45.407	34.6154	-0.261591	0.79603	0.947621
g595.t1	11.6612	2.27996	48.7523	48.9947	51.4733	38.3437	57.2727	1.20008	0.328269	NA
g596.t1	23.3224	34.6554	63.5899	137.019	127.513	131.848	111.399	1.59742	0.0770235	0.28039
g597.t1	11.6612	43.7752	91.1455	109.615	114.645	103.595	67.972	0.941946	0.312465	NA
g598.t1	163.257	2300.02	101.744	153.627	178.987	147.657	151.049	-2.44845	0.0028448	0.0201824
g599.t1	186.579	1109.88	262.838	338.811	283.103	318.521	1144.2	-0.00742505	NA	NA
g600.t1	408.142	326.49	129.299	45.673	54.9828	50.1158	37.7622	-2.60448	0.0107063	0.0609033
g601.t1	151.596	120.838	169.573	158.61	187.176	205.845	142.867	0.243468	0.683688	0.9112
g602.t1	303.192	295.027	146.257	142.832	146.231	119.74	113.287	-0.919905	NA	NA
g604.t1	454.787	113.998	271.317	194.318	284.273	227.371	234.755	-0.226349	0.761632	0.938344
g605.t1	279.869	1356.12	284.035	146.154	171.968	194.409	188.811	-1.8744	NA	NA
g606.t1	69.9673	638.388	65.7096	78.8897	90.0783	103.595	80.5594	-1.56555	0.138504	0.422431
g607.t1	11.6612	62.4709	89.0259	126.224	189.515	182.637	178.112	1.509	0.0222477	0.108725
g609.t1	373.159	184.221	330.667	377.84	322.878	300.359	321.608	0.170263	0.821253	0.955159
g611.t1	268.208	348.834	271.317	166.914	136.872	245.87	217.133	-0.630459	0.391728	0.747917
g613.t1	0	16.8717	36.0343	68.0943	36.2653	44.0616	59.7902	1.42502	0.251597	0.607025
g614.t1	233.224	9271.22	3200.69	144.493	176.647	184.991	169.301	-4.64994	2.90261e-06	7.39876e-05
g615.t1	303.192	6846.72	1551.59	107.954	155.59	152.702	169.93	-4.30852	0.000132934	0.00169579
g616.t1	81.6285	111.262	190.77	143.662	145.061	128.149	203.916	0.243306	0.670128	0.905428
g617.t1	489.771	891.92	707.968	742.394	645.756	718.776	830.769	0.071186	NA	NA
g618.t1	81.6285	23.2556	40.2736	112.106	80.7195	80.7235	76.7832	0.96302	0.279925	0.642094
g619.t1	2740.39	1139.52	298.873	291.477	367.332	299.686	286.993	-2.15547	0.00753856	0.0453638
g620.t1	443.126	97.1262	103.864	215.909	177.817	195.418	185.664	-0.1067	0.900108	0.975313
g621.t1	4337.97	4885.95	1064.07	715.82	896.103	640.406	720	-2.20596	NA	NA
g622.t1	5912.24	17711.6	9633.87	201.792	299.481	151.357	243.566	-5.62963	3.29876e-09	2.28232e-07
g623.t1	11.6612	80.7105	190.77	210.096	229.29	194.409	220.909	1.1303	0.23399	0.582486
g624.t1	1422.67	2790.21	163.214	67.2639	120.494	93.5047	76.7832	-4.02755	0.000238735	0.0027147
g625.t1	221.563	134.974	290.394	216.739	184.836	184.319	206.434	-0.114952	0.840418	0.960091
g626.t1	128.273	82.9905	139.898	96.3285	63.1718	115.031	149.161	-0.126286	0.84909	0.962197
g627.t1	151.596	177.837	271.317	293.138	297.141	354.847	272.517	0.588355	0.307404	0.670426
g628.t1	361.498	431.824	337.026	476.66	331.067	417.408	370.699	0.0803281	0.899887	0.975229
g629.t1	4862.73	2713.61	932.652	1150.13	1144.11	972.045	946.573	-1.42699	0.0691924	0.25824
g630.t1	69.9673	1300.94	72.0686	85.533	77.21	52.1339	36.5035	-2.95146	0.00270409	0.0193474
g631.t1	349.836	1179.19	5277.96	279.851	223.441	259.997	274.406	-3.13177	3.1629e-05	0.000528845
g632.t1	11.6612	67.0308	89.0259	127.884	108.796	151.693	113.287	1.07709	0.203062	0.537202
g633.t1	116.612	271.771	345.505	223.382	209.403	259.997	241.678	-0.0907905	0.893382	0.973316
g634.t1	431.465	384.401	1975.53	448.426	376.691	413.708	359.371	-1.22443	0.0888408	0.311009
g635.t1	3195.17	1466.93	105.983	392.788	232.8	226.026	329.161	-2.42347	0.00327422	0.0226311
g636.t1	151.596	1916.53	89.0259	131.206	95.9275	144.966	83.7063	-2.66323	0.0244086	0.117203
g638.t1	979.542	130.87	89.0259	240.821	300.651	178.264	253.007	-0.685409	0.406273	0.759239
g639.t1	81.6285	77.5186	129.299	257.43	229.29	233.089	263.706	1.34566	0.0861326	0.3038
g640.t1	4594.52	5154.99	9523.65	169.405	186.006	185.328	159.86	-5.19709	NA	NA
g641.t1	23.3224	11.8558	16.9573	39.0296	38.605	47.7614	45.3147	1.44395	0.0678531	NA
g642.t1	6110.48	2004.54	237.402	144.493	121.664	142.948	196.364	-4.19867	8.61337e-05	0.00119349
g644.t1	2145.66	1971.25	137.778	119.58	111.136	89.8049	92.5175	-3.77855	0.000263251	0.00294845
g647.t1	944.558	398.993	695.25	483.303	512.393	547.238	415.385	-0.466657	0.540649	0.84582
g649.t1	221.563	924.751	375.18	406.905	505.374	389.827	428.601	-0.250254	0.675292	0.906651
g650.t1	151.596	99.8622	188.65	130.376	143.891	100.232	125.245	-0.224437	0.723663	0.927392
g651.t1	349.836	67.4868	254.36	134.528	122.834	204.836	168.671	-0.486885	0.616999	0.881561
g652.t1	34.9836	89.8304	171.693	151.136	142.721	158.084	112.657	0.485415	NA	NA
g653.t1	1679.21	617.869	731.284	93.0068	64.3416	79.7145	71.7482	-3.70414	0.000137937	0.00174741
g654.t1	93.2897	45.5992	112.342	93.8372	127.513	95.5228	108.252	0.360966	0.669157	0.905428
g655.t1	58.3061	95.3023	156.855	150.306	127.513	174.565	186.923	0.606435	NA	NA
g656.t1	2145.66	73.8707	156.855	122.902	209.403	143.957	158.601	-2.2988	0.00371367	0.0250641
g657.t1	1049.51	157.773	203.488	331.337	187.176	234.434	365.035	-0.718807	0.314287	0.678476
g658.t1	1061.17	609.205	864.823	611.188	650.435	683.459	686.014	-0.356097	0.560037	0.854764
g659.t1	209.902	273.595	313.71	158.61	155.59	187.346	165.524	-0.679954	0.344882	0.708375
g660.t1	4349.63	491.559	697.369	504.894	532.281	583.227	604.196	-1.72244	0.0179241	0.0916099
g661.t1	69.9673	217.964	114.462	179.37	164.949	184.991	332.937	0.647341	0.398789	0.752613
g662.t1	69.9673	165.525	76.3079	106.293	60.8321	82.7416	90.6294	-0.314518	0.72316	0.92702
g663.t1	1469.31	4505.2	839.387	729.107	627.038	643.097	662.727	-1.77325	0.0193314	0.0971409
g664.t1	1341.04	4919.24	612.583	42.3513	40.9447	61.2153	40.9091	-5.62693	2.38156e-08	1.27668e-06
g665.t1	664.689	233.924	438.77	503.233	630.548	530.084	438.671	0.259475	0.646598	0.893833
g667.t1	1994.07	334.242	362.462	509.046	426.994	453.397	416.643	-0.977348	0.224211	0.568626
g668.t1	792.963	70.6787	110.222	102.141	121.664	102.922	103.217	-1.54318	0.0344313	0.1546
g669.t1	291.53	165.069	290.394	170.236	313.519	167.838	218.392	-0.187058	0.8022	0.948798
g671.t1	34330.6	101038	30398.1	284.003	507.714	282.869	427.343	-7.20152	3.96151e-13	8.55991e-11
g672.t1	128.273	1704.5	1608.82	352.928	368.502	392.854	394.615	-1.61508	0.0146669	0.0781176
g673.t1	69.9673	103.51	146.257	173.557	260.876	262.351	164.266	0.992885	0.248154	0.602788
g674.t1	618.044	638.388	78.4275	134.528	141.552	111.331	103.846	-1.85327	0.046443	0.193214
g675.t1	3241.82	1164.15	89.0259	159.44	161.439	164.81	173.077	-3.18346	0.0316848	0.144579
g676.t1	3066.9	2939.78	1504.96	82.2114	85.3989	114.358	92.5175	-4.74012	2.61309e-06	6.82172e-05
g677.t1	46.6449	4882.76	114.462	106.293	101.777	91.1503	125.245	-3.98933	NA	NA
g678.t1	209.902	139.077	239.522	363.723	324.048	283.205	285.105	0.683983	0.389333	0.746689
g679.t1	163.257	121.294	207.727	308.085	288.952	295.65	258.042	0.813552	0.209505	0.547952
g681.t1	291.53	1274.95	260.719	218.4	200.044	173.556	210.21	-1.61128	0.0636571	0.243415
g682.t1	116.612	72.9587	137.778	100.481	148.571	103.259	99.4405	0.0619286	0.927608	0.982922
g683.t1	198.241	62.9269	76.3079	108.785	113.475	103.595	106.993	-0.000320253	0.999701	0.999781
g685.t1	198.241	376.193	453.608	53.9772	43.2844	58.5245	69.2308	-2.61469	0.00236214	0.0173697
g686.t1	2017.39	187.869	199.248	209.265	140.382	214.254	269.371	-1.92569	NA	NA
g687.t1	233.224	150.477	258.599	293.138	339.256	307.758	310.909	0.551176	0.542268	0.846145
g688.t1	23.3224	44.6872	38.1539	119.58	54.9828	90.4776	81.1888	1.19667	0.0599881	0.233027
g689.t1	104.951	574.55	120.821	141.171	126.344	148.329	152.308	-0.931553	0.271635	0.633003
g691.t1	2518.82	1948.91	1844.11	410.226	403.597	427.162	415.385	-2.34376	0.000431695	0.00434012
g692.t1	373.159	276.331	394.257	266.564	360.313	272.778	278.182	-0.237995	0.753091	0.935783
g693.t1	11.6612	56.087	239.522	142.832	97.0974	140.257	134.685	0.259491	0.709157	0.921805
g695.t1	536.416	170.997	349.744	205.944	184.836	270.424	225.315	-0.655078	0.438253	0.782845
g698.t1	81.6285	407.201	116.581	155.288	136.872	145.639	151.049	-0.485699	NA	NA
g699.t1	0	15.9597	61.4702	80.5505	86.5687	81.0598	88.7412	1.57803	0.118845	NA
g700.t1	11.6612	69.7667	110.222	245.804	243.328	268.742	203.287	1.83204	0.0318237	0.145165
g701.t1	5772.3	2972.61	165.334	296.459	324.048	333.321	280.699	-3.26489	0.00164765	0.0129934
g703.t1	1574.26	1901.94	76.3079	72.2464	77.21	89.4685	83.0769	-3.87722	7.94475e-05	0.00112032
g779.t1	0	16.8717	59.3506	150.306	109.966	118.394	105.105	2.13129	0.0492524	NA
g780.t1	11.6612	16.4157	44.5129	101.311	67.8512	86.7778	74.2657	1.71045	NA	NA
g783.t1	186.579	99.4062	84.7865	196.809	182.496	159.429	184.406	0.566189	NA	NA
g785.t1	5620.71	6272.62	4377.1	326.354	308.84	298.677	295.804	-4.14097	1.41249e-06	4.05694e-05
g786.t1	151.596	141.357	214.086	318.05	334.576	354.847	429.231	1.08292	0.0961692	0.329037
g787.t1	1329.38	6414.89	1411.7	350.436	376.691	364.601	343.636	-3.08993	0.000943925	0.00822421
g788.t1	116.612	627.445	29.6753	67.2639	54.9828	68.615	62.3077	-2.03418	NA	NA
g789.t1	139.935	48.3351	72.0686	47.3338	67.8512	65.2515	61.6783	-0.464799	0.59957	NA
g790.t1	81.6285	197.9	99.6242	93.8372	79.5496	100.232	71.1189	-0.576633	0.505869	0.82768
g791.t1	0	51.9831	50.8719	61.4509	64.3416	95.5228	116.434	1.16364	0.227646	NA
g792.t1	69.9673	2378	139.898	112.937	112.305	112.004	190.07	-2.71955	NA	NA
g793.t1	81.6285	221.612	347.625	158.61	173.137	234.771	154.196	-0.28875	0.731605	0.930088
g794.t1	11.6612	31.4634	21.1966	21.5909	35.0954	26.9078	37.7622	0.423678	0.723861	NA
g795.t1	46.6449	29.1835	27.5556	39.0296	100.607	40.6981	71.1189	0.923165	0.329138	NA
g796.t1	408.142	264.019	273.437	282.342	242.158	281.187	257.413	-0.239732	0.800774	0.948798
g797.t1	431.465	205.652	258.599	391.957	348.615	363.592	461.329	0.401067	NA	NA
g798.t1	15229.5	63964.7	15072.9	142.832	312.349	119.067	205.804	-7.33312	3.05105e-14	9.52265e-12
g799.t1	349.836	267.211	317.949	484.134	550.998	500.149	415.385	0.65162	0.323624	0.688576
g800.t1	653.028	28.2715	40.2736	97.1589	86.5687	61.5517	62.9371	-1.61223	0.177874	0.496569
g801.t1	93.2897	132.694	133.539	126.224	152.08	104.604	108.881	0.0249653	0.979318	0.995046
g803.t1	58.3061	100.318	192.889	83.0418	106.456	150.011	122.098	-0.0485109	0.95472	0.988786
g804.t1	93.2897	46.0552	74.1882	47.3338	35.0954	41.7071	69.2308	-0.523177	0.563966	NA
g805.t1	11.6612	19.6076	42.3933	48.1642	36.2653	45.407	45.3147	0.75924	0.438197	NA
g806.t1	11.6612	12.3118	31.7949	29.0646	57.3225	46.0797	66.7133	1.37036	0.179937	NA
g807.t1	11.6612	37.3913	63.5899	43.1817	46.7939	34.6438	40.9091	0.057156	0.953172	NA
g808.t1	186.579	82.0785	201.368	224.213	182.496	178.264	185.664	0.322232	0.607111	0.877251
g809.t1	1655.89	1466.01	237.402	230.026	246.838	304.731	322.867	-2.01428	0.00163575	0.0129141
g810.t1	104.951	143.181	256.479	188.505	142.721	173.219	240.42	0.135369	NA	NA
g813.t1	151.596	125.398	218.325	104.633	129.853	110.322	114.545	-0.525785	0.522378	0.837319
g815.t1	11.6612	25.0795	91.1455	141.171	157.929	156.738	137.203	1.72969	0.0736566	0.270884
g818.t1	46.6449	26.9035	59.3506	52.3163	49.1336	57.8518	37.7622	0.17358	0.845214	NA
g821.t1	69.9673	50.6151	31.7949	86.3635	122.834	92.1593	89.3706	1.01997	0.103442	NA
g822.t1	303.192	90.2864	139.898	164.423	160.269	129.158	123.986	-0.26011	0.739446	0.932808
g824.t1	34.9836	28.7275	52.9916	51.4859	56.1527	49.7795	671.538	2.40977	NA	NA
g827.t1	46.6449	112.63	184.411	186.014	181.326	217.617	274.406	0.87082	0.293	0.657657
g828.t1	233.224	159.141	328.548	215.078	171.968	157.747	143.496	-0.480654	0.497447	0.822249
g830.t1	69.9673	28.7275	46.6326	69.7551	70.1909	77.6964	79.9301	0.706217	0.368992	NA
g831.t1	34.9836	35.1114	80.5472	49.8251	73.7004	94.5138	47.2028	0.362972	0.558844	NA
g832.t1	279.869	310.074	402.736	325.524	263.216	315.158	297.063	-0.1449	0.832363	0.957587
g833.t1	384.82	135.43	192.889	201.792	211.742	208.199	161.119	-0.237432	0.695342	0.91597
g835.t1	198.241	150.021	273.437	254.108	306.5	236.116	299.58	0.403423	0.648896	0.894996
g836.t1	209.902	164.613	300.992	290.646	367.332	312.804	296.434	0.491789	0.529285	0.840833
g837.t1	58.3061	134.062	161.094	123.732	250.347	109.313	99.4405	0.281188	0.774402	0.94136
g838.t1	93.2897	357.042	91.1455	34.8776	28.0763	49.7795	58.5315	-2.09237	0.0368587	0.162537
g839.t1	361.498	168.717	387.898	189.335	228.12	205.172	198.881	-0.571438	0.594427	0.872295
g840.t1	104.951	71.5907	186.53	161.101	173.137	197.1	244.825	0.678231	0.394244	0.749668
g841.t1	46.6449	44.6872	156.855	130.376	140.382	163.465	177.482	0.863966	0.360836	0.72072
g843.t1	11.6612	37.8473	50.8719	17.4388	19.8874	17.4901	24.5455	-0.847738	0.368404	NA
g844.t1	128.273	159.141	205.607	128.715	136.872	104.604	130.28	-0.403057	0.639092	0.890658
g845.t1	81.6285	144.549	133.539	89.6851	101.777	109.986	115.804	-0.222799	0.786579	0.944796
g846.t1	524.755	138.165	252.24	115.428	121.664	119.74	193.217	-1.11202	0.0786497	0.284626
g847.t1	46.6449	49.7031	105.983	59.7901	91.2481	117.049	96.2937	0.402752	0.558098	0.854145
g848.t1	489.771	111.718	199.248	182.692	152.08	182.973	169.93	-0.602634	0.442173	0.785122
g849.t1	104.951	200.18	218.325	146.154	182.496	169.856	185.664	-0.0422595	0.965479	0.991857
g850.t1	128.273	1441.39	830.908	168.575	190.685	200.127	225.315	-2.03737	0.0163015	0.0848293
g851.t1	23.3224	51.0711	97.5045	68.0943	80.7195	85.7687	56.014	0.282408	0.740875	NA
g852.t1	326.514	749.65	118.701	88.8547	73.7004	89.8049	97.5524	-2.19253	0.0105595	0.0602142
g853.t1	93.2897	1397.16	95.3848	9.96502	31.5859	23.8807	30.2098	-4.47758	2.72461e-05	0.000465537
g854.t1	69.9673	1341.07	99.6242	99.6502	106.456	82.0689	89.3706	-2.43409	0.00356869	0.0242641
g856.t1	174.918	127.678	186.53	134.528	180.157	166.156	206.434	0.0810284	0.922424	0.981524
g858.t1	46.6449	60.6469	72.0686	78.0593	98.2672	91.1503	78.0419	0.504208	0.527089	NA
g859.t1	0	17.7837	25.436	58.9597	54.9828	42.0435	38.3916	1.53826	0.127106	NA
g860.t1	0	36.9353	61.4702	93.0068	76.0401	82.0689	62.3077	1.12114	0.23617	NA
g862.t1	46.6449	93.9343	95.3848	189.335	258.536	218.626	233.496	1.48199	0.0970944	0.331617
g864.t1	104.951	69.3107	61.4702	81.381	77.21	104.268	80.5594	0.17005	0.81876	0.95487
g867.t1	233.224	72.5027	33.9146	122.902	116.985	107.968	126.503	0.167577	0.820041	0.95487
g868.t1	0	29.1835	40.2736	48.1642	76.0401	68.9513	74.2657	1.37501	0.186917	NA
g871.t1	11.6612	29.1835	21.1966	34.8776	77.21	38.3437	26.4336	0.971725	0.262594	NA
g872.t1	0	3.64793	40.2736	40.6905	23.397	16.1447	48.4615	0.992834	0.37007	NA
g873.t1	11.6612	28.2715	8.47865	72.2464	83.0592	41.3708	57.9021	1.8789	0.0738996	0.271565
g874.t1	58.3061	56.543	93.2652	70.5855	56.1527	48.0978	78.6713	-0.143236	0.856738	0.964225
g875.t1	58.3061	38.7593	97.5045	92.1764	97.0974	92.1593	78.6713	0.472226	0.539824	0.845809
g876.t1	23.3224	93.0223	129.299	111.276	182.496	114.695	118.322	0.631318	0.481565	0.81275
g877.t1	0	59.7349	84.7865	48.9947	37.4351	61.888	66.0839	0.0401386	0.963693	0.991312
g878.t1	58.3061	86.6384	14.8376	31.5559	19.8874	46.416	25.8042	-0.787005	0.258749	NA
g879.t1	151.596	82.9905	95.3848	108.785	109.966	68.615	52.8671	-0.344258	0.683234	0.911131
g880.t1	1166.12	7312.28	10929	467.525	294.802	375.701	462.587	-4.01574	5.93521e-06	0.000139632
g881.t1	116.612	77.5186	67.8292	171.066	205.893	240.152	249.86	1.34207	0.106564	0.353644
g882.t1	69.9673	79.7986	188.65	229.195	167.288	172.546	168.042	0.683005	0.354732	0.715322
g884.t1	0	23.2556	19.077	60.6205	42.1145	51.7976	46.5734	1.64592	0.180504	NA
g885.t1	23.3224	34.1994	44.5129	39.0296	50.3035	46.416	59.1608	0.46899	0.587325	NA
g886.t1	1107.82	49.2471	597.745	58.9597	57.3225	94.5138	56.014	-3.11855	0.000625402	0.00585195
g887.t1	81.6285	898.304	42.3933	63.1118	81.8893	102.586	81.1888	-2.06343	NA	NA
g888.t1	361.498	3853.59	218.325	169.405	182.496	238.134	174.965	-2.95401	0.00166219	0.0130714
g891.t1	0	32.8314	46.6326	23.2517	17.5477	51.4612	47.2028	0.238122	0.796716	NA
g986.t1	128.273	66.1188	133.539	167.744	136.872	124.785	123.357	0.360605	0.617504	0.881667
g987.t1	34.9836	123.118	110.222	123.732	126.344	123.103	154.196	0.507722	0.542397	0.846145
g988.t1	0	82.9905	173.812	125.393	111.136	133.194	136.573	0.499855	0.58694	0.869096
g991.t1	11.6612	10.0318	93.2652	88.8547	63.1718	50.1158	63.5664	0.733489	0.461502	NA
g992.t1	11.6612	16.8717	14.8376	63.9422	59.6622	55.4974	52.8671	1.91992	0.00815596	NA
g994.t1	34.9836	47.4231	78.4275	170.236	108.796	156.065	173.706	1.47038	0.0902519	0.31467
g995.t1	338.175	1494.28	182.291	166.914	135.702	167.838	173.077	-2.06975	0.012064	0.0667084
g996.t1	116.612	177.381	905.096	152.797	98.2672	180.619	1026.5	-0.138334	NA	NA
g997.t1	93.2897	2926.55	922.054	39.0296	64.3416	60.5426	39.6503	-4.69462	2.06371e-05	0.000378391
g998.t1	116.612	51.5271	112.342	139.51	132.193	129.83	98.1818	0.440316	0.631548	0.888655
g1020.t1	34.9836	317.37	133.539	93.8372	80.7195	80.7235	103.846	-0.898334	0.258186	0.615552
g1021.t1	11.6612	41.9512	46.6326	54.8076	60.8321	54.8247	74.8951	0.781455	0.412163	NA
g1022.t1	11.6612	20.0636	23.3163	46.5034	77.21	42.7162	70.4895	1.61769	0.121515	NA
g1023.t1	0	42.4072	57.2309	58.1293	76.0401	68.615	87.4825	0.996444	0.310441	NA
g1024.t1	11.6612	46.0552	65.7096	77.2289	44.4542	47.7614	53.4965	0.34011	0.694186	NA
g1025.t1	0	66.5748	38.1539	53.9772	124.004	68.9513	78.0419	1.07684	0.277983	NA
g1026.t1	81.6285	21.8876	63.5899	22.4213	29.2462	31.2804	24.5455	-0.996489	0.325051	NA
g1030.t1	23.3224	53.351	52.9916	67.2639	72.5306	65.9242	98.8112	0.755185	0.40799	NA
g1031.t1	58.3061	50.1591	76.3079	146.984	153.25	85.096	82.4475	0.922539	0.320664	NA
g1033.t1	46.6449	51.0711	122.94	130.376	135.702	133.866	147.902	0.873003	0.334934	0.69909
g1034.t1	11.6612	68.8548	118.701	151.136	104.116	107.295	147.902	0.879485	0.360402	0.72024
g1035.t1	81.6285	38.3033	61.4702	93.0068	102.947	137.23	159.86	1.07592	0.212974	0.552395
g1036.t1	0	1.82397	19.077	14.1171	28.0763	22.8717	10.6993	1.27021	0.308652	NA
g1037.t1	69.9673	48.7911	52.9916	94.6676	121.664	89.1322	98.8112	0.850294	0.303936	NA
g1038.t1	93.2897	57.9109	112.342	171.066	159.099	143.957	149.161	0.836174	0.350814	0.713051
g1039.t1	128.273	65.6628	118.701	105.463	131.023	134.539	239.161	0.569578	0.519922	0.836173
g1042.t1	46.6449	39.6713	97.5045	136.189	173.137	174.565	113.916	1.27118	0.159957	0.465943
g1043.t1	23.3224	7.75186	10.5983	78.0593	43.2844	60.2063	135.944	2.7576	0.00612122	NA
g1045.t1	478.11	86.6384	264.958	198.47	230.46	184.991	236.643	-0.358762	0.693133	0.91512
g1046.t1	93.2897	97.5822	135.658	112.937	235.139	128.485	110.14	0.421364	0.622953	0.88463
g1047.t1	93.2897	61.1029	131.419	98.8197	178.987	93.1684	112.028	0.344373	0.686449	0.912212
g1056.t1	174.918	1117.64	57.2309	109.615	90.0783	99.8953	98.1818	-2.1949	0.00477044	0.0310315
g1057.t1	0	33.2874	91.1455	93.0068	60.8321	143.957	85.5944	1.0504	0.12706	0.397451
g1058.t1	233.224	25.9915	44.5129	39.8601	21.0573	49.4431	57.2727	-1.17688	0.210966	NA
g1059.t1	11.6612	2.27996	27.5556	28.2342	25.7367	27.2442	32.7273	1.07446	0.312717	NA
g1060.t1	81.6285	13.2238	36.0343	34.8776	58.4924	45.0706	50.3496	0.259049	0.779084	0.943215
g1061.t1	221.563	43.3192	105.983	44.0122	98.2672	85.4324	67.972	-0.70596	0.505831	0.82768
g1062.t1	0	46.5112	57.2309	22.4213	14.0382	25.2261	17.6224	-0.923173	0.359985	NA
g1063.t1	0	34.1994	110.222	55.638	80.7195	80.7235	70.4895	0.482174	0.60213	NA
g1064.t1	303.192	35.1114	116.581	115.428	111.136	77.0237	115.804	-0.511946	NA	NA
g1065.t1	81.6285	43.7752	63.5899	142.832	86.5687	75.6783	118.951	0.785273	0.388499	0.74591
g1066.t1	46.6449	9.57583	82.6669	36.5384	14.0382	26.2351	15.1049	-0.98359	0.287303	NA
g1067.t1	0	15.9597	14.8376	17.4388	10.5286	35.9892	20.7692	0.809486	0.478514	NA
g1068.t1	0	21.4316	25.436	60.6205	51.4733	39.6891	54.1259	1.49971	0.124996	NA
g1069.t1	69.9673	412.673	188.65	146.984	204.723	188.018	185.664	-0.330952	0.694185	0.915723
g1070.t1	454.787	107.158	2503.32	185.183	162.609	209.208	205.804	-2.425	0.00118357	0.00985954
g1071.t1	0	46.0552	50.8719	46.5034	47.9638	56.5065	69.2308	0.641977	0.535273	NA
g1072.t1	618.044	344.73	559.591	319.711	397.748	309.44	395.874	-0.509269	0.581423	0.866979
g1073.t1	69.9673	63.8388	84.7865	112.106	58.4924	110.322	64.1958	0.244057	0.779094	NA
g1075.t1	128.273	38.3033	42.3933	96.3285	138.042	86.1051	93.1468	0.664221	0.442801	NA
g1077.t1	23.3224	52.895	110.222	64.7726	73.7004	127.476	95.6643	0.519924	0.733275	0.930507
g1078.t1	81.6285	66.1188	118.701	175.218	121.664	163.129	159.86	0.801376	0.303646	0.667717
g1079.t1	314.853	70.2227	192.889	82.2114	138.042	154.047	112.657	-0.631974	0.455267	0.793426
g1080.t1	23.3224	41.4952	69.9489	98.8197	106.456	79.0418	80.5594	0.961788	0.261893	NA
g1081.t1	11.6612	56.999	78.4275	90.5156	54.9828	86.1051	79.3007	0.577713	0.51444	NA
g1082.t1	34.9836	42.8632	86.9062	182.692	215.252	175.574	184.406	1.75388	0.0492688	0.201274
g1083.t1	11.6612	31.9194	101.744	89.6851	71.3607	91.1503	86.8531	0.735296	0.422684	NA
g1084.t1	1819.15	232.556	245.881	233.347	306.5	232.08	266.853	-1.55044	0.138317	0.422227
g1085.t1	104.951	49.2471	72.0686	56.4684	58.4924	63.5698	64.1958	-0.287922	NA	NA
g1086.t1	128.273	170.541	74.1882	106.293	59.6622	72.3148	125.245	-0.45468	0.547538	0.84819
g1087.t1	69.9673	191.517	307.351	303.103	389.559	348.456	366.923	0.860635	0.2349	0.583821
g1088.t1	1154.46	661.644	489.642	592.918	445.712	462.815	495.315	-0.612177	0.3082	0.671163
g1089.t1	279.869	177.837	220.445	244.143	223.441	254.615	2797.55	1.96879	0.032355	0.14735
g1090.t1	2203.97	637.476	139.898	324.693	256.197	253.943	305.874	-1.79003	0.0264655	0.125196
g1091.t1	4431.26	41.4952	61.4702	127.884	108.796	135.548	108.881	-3.64326	NA	NA
g1092.t1	0	34.1994	84.7865	109.615	77.21	77.0237	69.2308	0.949451	0.289619	0.654182
g1093.t1	93.2897	10224.7	178.052	178.54	139.212	132.857	134.056	-4.58318	NA	NA
g1094.t1	198.241	267.211	76.3079	94.6676	161.439	119.74	88.7412	-0.637513	0.430991	0.778645
g1095.t1	46.6449	50.1591	67.8292	77.2289	78.3798	72.9875	74.8951	0.452658	0.602136	0.875811
g1096.t1	93.2897	205.652	254.36	167.744	222.271	169.856	181.888	-0.024495	0.97043	0.993324
g1097.t1	233.224	175.101	298.873	261.582	239.819	280.514	269.371	0.158038	NA	NA
g1099.t1	268.208	130.87	233.163	282.342	304.16	319.194	295.175	0.534429	0.374213	0.732648
g1100.t1	384.82	337.434	476.924	500.742	543.979	611.144	546.294	0.461685	0.43566	0.782563
g1101.t1	116.612	81.1665	154.735	213.417	174.307	164.81	174.965	0.633463	0.453343	0.792509
g1103.t1	116.612	119.014	150.496	60.6205	60.8321	88.7959	106.993	-0.702386	0.299843	0.66353
g1104.t1	174.918	207.932	220.445	181.862	136.872	159.429	251.119	-0.147703	0.838007	0.959137
g1105.t1	34.9836	472.863	197.129	99.6502	79.5496	81.7325	120.839	-1.3307	0.122247	0.388803
g1106.t1	0	47.8791	50.8719	70.5855	91.2481	75.6783	98.8112	1.12533	0.091273	0.316839
g1107.t1	513.093	266.755	284.035	190.166	177.817	210.554	214.615	-0.830037	0.381643	0.73913
g1108.t1	128.273	156.861	161.094	287.325	295.971	278.832	373.217	1.05028	NA	NA
g1109.t1	221.563	131.782	173.812	137.849	153.25	193.064	171.818	-0.0880734	0.923625	0.981524
g1110.t1	0	4.55992	38.1539	7.47376	22.2271	16.8174	32.0979	0.29357	0.747872	NA
g1111.t1	116.612	135.886	366.702	221.722	347.445	307.422	332.308	0.535252	0.49772	0.822506
g1112.t1	104.951	91.1983	188.65	220.061	259.706	227.708	271.259	0.926924	0.372817	0.731337
g1113.t1	174.918	31.4634	21.1966	26.5734	33.9256	10.4268	25.1748	-1.56454	0.126563	NA
g1114.t1	23.3224	17.3277	52.9916	27.4038	42.1145	29.2623	23.2867	-0.0591648	0.942966	NA
g1117.t1	268.208	143.181	222.565	257.43	236.309	248.561	298.951	0.317858	0.650549	0.896045
g1118.t1	408.142	101.23	209.847	164.423	184.836	185.664	167.413	-0.412247	0.559723	0.854764
g1119.t1	396.481	1944.35	182.291	253.277	208.233	217.953	227.832	-1.89684	0.0332623	0.150457
g1120.t1	2985.27	3269	1907.7	170.236	174.307	204.836	192.587	-3.87399	4.54672e-07	1.58066e-05
g1121.t1	116.612	177.381	226.804	200.961	164.949	222.662	207.692	0.160129	0.733207	0.930505
g1124.t1	0	632.461	48.7523	118.75	135.702	91.1503	82.4475	-1.11671	0.265815	0.62651
g1125.t1	279.869	287.275	178.052	206.774	308.84	255.961	291.399	0.102083	0.872775	0.969251
g1126.t1	116.612	107.614	2424.89	110.446	122.834	74.6692	86.2238	-3.17139	NA	NA
g1127.t1	443.126	10534.3	1278.16	94.6676	147.401	104.941	200.14	-4.90271	1.61799e-08	9.23765e-07
g1128.t1	34.9836	71.5907	118.701	83.8722	40.9447	81.7325	117.692	0.0619648	0.937515	0.985855
g1129.t1	0	32.3754	63.5899	86.3635	105.286	81.0598	93.7762	1.45071	NA	NA
g1130.t1	2647.1	15923.2	2308.31	68.0943	71.3607	35.9892	309.021	-5.84481	9.36158e-09	5.71667e-07
g1131.t1	81.6285	332.874	59.3506	110.446	149.741	108.977	116.434	-0.430799	0.512977	0.831671
g1132.t1	583.061	47.4231	93.2652	67.2639	139.212	82.0689	71.1189	-1.39031	0.174119	0.490959
g1133.t1	93.2897	60.1909	76.3079	138.68	93.5878	155.393	100.07	0.713773	0.254476	0.610885
g1134.t1	174.918	88.4624	150.496	168.575	154.42	170.192	165.524	0.271994	0.759461	0.937686
g1135.t1	419.804	204.284	150.496	169.405	152.08	200.127	154.196	-0.588579	0.45332	0.792509
g1138.t1	69.9673	111.262	180.171	220.061	175.477	207.19	1610.56	2.17804	0.0133345	0.0725338
g1139.t1	93.2897	25.5355	95.3848	135.358	116.985	101.577	143.496	0.841822	0.335221	0.69921
g1140.t1	1177.78	5950.69	1013.2	63.1118	102.947	76.351	58.5315	-5.17511	NA	NA
g1141.t1	34.9836	18.2397	14.8376	62.2813	28.0763	38.3437	32.7273	0.92976	0.404756	NA
g1142.t1	34.9836	1585.94	36.0343	73.0768	29.2462	25.8988	27.0629	-3.84047	0.00138283	0.01122
g1143.t1	93.2897	19.1517	33.9146	29.895	91.2481	37.3346	18.8811	-0.0385772	0.970723	NA
g1144.t1	5807.28	1240.75	572.309	695.89	801.346	620.562	635.664	-1.87871	0.0150192	0.0794819
g1145.t1	15229.5	15776.4	9881.87	116.259	170.798	97.8772	217.762	-6.49962	3.05719e-15	1.86434e-12
g1146.t1	104.951	98.4942	239.522	148.645	248.008	159.093	181.888	0.311214	NA	NA
g1147.t1	862.93	1214.76	44.5129	34.8776	36.2653	32.6257	28.3217	-4.42118	2.0945e-06	5.63549e-05
g1148.t1	69.9673	46.5112	116.581	86.3635	65.5115	76.351	98.1818	0.0705929	0.931953	0.984391
g1149.t1	93.2897	165.525	21.1966	80.5505	81.8893	85.4324	90.6294	-0.158536	0.823791	0.955276
g1150.t1	116.612	16.4157	55.1112	82.2114	86.5687	59.5336	75.5245	0.367551	0.706095	0.920855
g1151.t1	174.918	261.739	1642.74	222.552	248.008	234.434	220.28	-1.58724	NA	NA
g1152.t1	209.902	54.719	127.18	71.4159	26.9065	59.8699	52.8671	-1.27476	0.196981	NA
g1153.t1	0	52.895	59.3506	39.8601	60.8321	38.68	32.0979	0.0657912	0.945523	NA
g1154.t1	151.596	122.206	201.368	136.189	141.552	126.13	97.5524	-0.337808	0.638485	0.890166
g1155.t1	256.547	175.101	237.402	198.47	370.842	234.771	256.783	0.256149	0.758281	0.937257
g1156.t1	81.6285	161.877	146.257	183.522	249.178	143.621	222.797	0.603048	0.539291	0.845675
g1160.t1	2285.6	1082.98	917.814	133.697	187.176	100.904	100.07	-3.4514	0.000217636	0.00253667
g1161.t1	69.9673	50.6151	48.7523	160.271	126.344	141.939	84.965	1.20898	0.222771	0.56702
g1162.t1	0	21.4316	63.5899	56.4684	38.605	55.4974	50.979	0.708258	0.489333	NA
g1163.t1	0	10.4878	44.5129	48.9947	18.7176	41.0344	35.2448	0.85369	0.491353	NA
g1164.t1	11.6612	12.7678	36.0343	68.9247	83.0592	60.879	38.3916	1.58079	0.111351	NA
g1165.t1	34.9836	12.7678	3997.69	44.0122	46.7939	72.9875	58.5315	-4.60133	NA	NA
g1166.t1	23.3224	5.92789	10.5983	24.0821	10.5286	37.671	26.4336	1.1693	0.278095	NA
g1167.t1	0	13.6798	23.3163	71.4159	59.6622	50.4522	56.014	2.03768	0.0384899	NA
g1168.t1	0	20.0636	67.8292	83.0418	57.3225	67.2696	59.7902	1.07246	0.295526	NA
g1169.t1	93.2897	393.977	67.8292	51.4859	39.7748	69.9604	63.5664	-1.75452	0.0128509	0.0702717
g1171.t1	198.241	93.0223	139.898	173.557	204.723	182.637	178.741	0.38889	0.62927	0.88857
g1172.t1	244.885	43.7752	63.5899	113.767	128.683	107.295	110.769	0.0292893	0.976433	0.994842
g1173.t1	58.3061	741.443	67.8292	78.0593	120.494	153.038	98.1818	-1.38073	NA	NA
g1174.t1	279.869	105.79	195.009	146.154	161.439	189.028	157.343	-0.212718	0.760014	0.937686
g1175.t1	139.935	72.9587	245.881	132.867	128.683	146.648	134.056	-0.172957	0.849001	0.962197
g1176.t1	93.2897	32.8314	52.9916	60.6205	91.2481	89.1322	78.0419	0.526968	0.457584	NA
g1177.t1	69.9673	51.0711	129.299	127.054	108.796	156.402	120.21	0.613963	0.535037	0.843068
g1178.t1	139.935	142.269	260.719	271.547	211.742	285.223	275.035	0.522107	0.592565	0.87168
g1179.t1	1492.64	24.1676	63.5899	71.4159	115.815	69.9604	98.8112	-2.54483	0.0109185	0.0617353
g1181.t1	23.3224	10.4878	38.1539	58.1293	74.8703	65.2515	57.9021	1.43364	0.201179	NA
g1182.t1	221.563	345.186	23.3163	79.7201	57.3225	66.2605	49.7203	-1.63681	0.165135	0.474106
g1183.t1	0	10.9438	38.1539	29.0646	65.5115	25.5624	47.2028	1.17138	0.224472	NA
g1184.t1	163.257	29.6395	23.3163	83.0418	106.456	77.36	35.2448	0.19554	0.830219	0.95701
g1186.t1	58.3061	821.697	42.3933	86.3635	141.552	61.2153	81.8182	-1.75592	0.0477042	0.196771
g1187.t1	69.9673	5.92789	6.35899	47.3338	33.9256	37.3346	32.7273	0.790894	0.461697	0.79849
g1188.t1	291.53	103.51	209.847	135.358	204.723	157.411	149.161	-0.299084	0.72447	0.9278
g1189.t1	1562.6	1418.13	112.342	172.727	264.386	198.445	135.315	-2.41707	0.00796205	0.0475657
g1203.t1	58.3061	75.2386	137.778	152.797	176.647	159.765	135.944	0.769569	0.420893	0.771105
g1216.t1	11.6612	8.20785	29.6753	30.7255	37.4351	51.1249	45.9441	1.30097	0.139425	NA
g1217.t1	11.6612	6.38388	27.5556	76.3984	51.4733	49.1068	40.9091	1.83425	0.0659927	NA
g1218.t1	11.6612	46.5112	78.4275	75.568	104.116	94.8501	101.958	0.990287	NA	NA
g1220.t1	104.951	61.1029	131.419	80.5505	94.7577	75.3419	85.5944	-0.223839	0.741362	0.933431
g1221.t1	0	10.9438	6.35899	16.6084	0	19.5082	4.40559	0.573195	0.717887	NA
g1222.t1	81.6285	43.3192	97.5045	47.3338	50.3035	63.5698	52.8671	-0.45027	0.587012	NA
g1223.t1	209.902	71.5907	167.453	235.839	183.666	210.554	254.266	0.588354	0.486574	0.815798
g1224.t1	174.918	154.581	241.642	268.225	183.666	276.142	226.573	0.323567	0.563201	0.856541
g1226.t1	244.885	45.5992	110.222	154.458	200.044	146.311	137.832	0.284596	NA	NA
g1227.t1	58.3061	22.7996	72.0686	112.937	142.721	113.013	88.1119	1.21572	0.071172	NA
g1228.t1	11.6612	10.9438	23.3163	78.8897	42.1145	65.5878	37.7622	1.84414	0.0804609	NA
g1229.t1	221.563	48.3351	125.06	145.323	159.099	155.393	138.462	0.220452	0.817574	0.954834
g1230.t1	139.935	34.1994	95.3848	83.0418	73.7004	80.0508	100.07	-0.0512419	0.958585	0.98932
g1231.t1	128.273	3322.36	82.6669	85.533	145.061	100.904	107.622	-3.43157	8.73142e-05	0.00120821
g1232.t1	2390.55	84.8145	233.163	186.014	169.628	163.129	162.378	-2.39659	0.0237461	0.114448
g1233.t1	116.612	51.5271	118.701	104.633	114.645	102.25	159.231	0.38358	0.486851	0.816013
g1234.t1	419.804	173.277	180.171	211.757	286.613	212.236	217.133	-0.114445	0.851843	0.962521
g1238.t1	11.6612	751.018	48.7523	98.8197	59.6622	61.888	58.5315	-1.97552	0.0826579	0.295177
g1239.t1	34.9836	189.693	112.342	97.9893	80.7195	76.0146	57.2727	-0.576613	0.497426	NA
g1242.t1	209.902	715.907	112.342	142.001	121.664	117.722	132.797	-1.43844	0.139564	0.424294
g1246.t1	489.771	91.1983	273.437	123.732	81.8893	125.794	81.1888	-1.4424	0.0947091	0.325703
g1247.t1	256.547	1006.37	1246.36	293.968	306.5	329.285	258.042	-1.49951	0.107648	0.356333
g1248.t1	361.498	6255.29	4862.51	116.259	106.456	133.194	129.65	-4.97931	1.42579e-06	4.07845e-05
g1250.t1	746.318	177.381	351.864	271.547	269.065	235.78	1304.69	0.300656	0.78345	0.944078
g1251.t1	69.9673	1240.75	84.7865	127.054	95.9275	124.112	105.105	-2.05361	0.0420414	0.178958
g1256.t1	46.6449	108.982	144.137	136.189	118.155	112.34	112.028	0.221754	0.790455	0.94615
g1257.t1	81.6285	82.9905	207.727	132.867	107.626	127.476	108.881	-0.0728351	0.933262	0.984798
g1258.t1	174.918	846.777	457.847	397.77	390.729	437.589	427.343	-0.266696	0.750438	0.935271
g1259.t1	34.9836	88.9184	103.864	137.019	106.456	154.72	118.951	0.713355	0.365096	0.724363
g1260.t1	81.6285	64.2948	108.103	183.522	193.025	163.801	182.517	1.09588	0.106876	0.354278
g1261.t1	11.6612	42.8632	65.7096	132.867	98.2672	128.485	139.72	1.55098	0.0912403	NA
g1262.t1	58.3061	56.087	93.2652	98.8197	164.949	112.004	98.8112	0.762263	0.294464	NA
g1263.t1	513.093	238.484	385.779	371.197	298.311	468.533	399.65	0.0289548	0.972524	0.993705
g1264.t1	104.951	116.278	156.855	108.785	87.7386	135.885	94.4056	-0.247918	0.765819	0.939325
g1265.t1	46.6449	87.5504	131.419	134.528	133.363	100.904	100.699	0.370709	0.663089	0.902711
g1266.t1	991.203	98.4942	209.847	214.248	250.347	198.109	242.937	-0.909497	0.273311	0.634837
g1267.t1	46.6449	99.4062	188.65	212.587	174.307	184.991	156.713	0.674319	0.437328	0.782736
g1268.t1	58.3061	67.9428	84.7865	173.557	132.193	159.429	170.559	1.16058	0.16584	0.475516
g1269.t1	34.9836	31.4634	61.4702	69.7551	69.021	61.2153	87.4825	0.738618	0.419948	NA
g1270.t1	69.9673	4382.99	135.658	107.124	135.702	110.322	111.399	-3.72471	NA	NA
g1273.t1	198.241	57.9109	99.6242	101.311	113.475	130.839	83.7063	-0.102278	0.91169	0.977533
g1274.t1	151.596	2550.36	663.455	58.1293	40.9447	58.8609	67.972	-4.31656	6.99742e-06	0.000158514
g1276.t1	349.836	1960.31	46.6326	49.8251	67.8512	64.9151	68.6014	-3.64968	0.000917656	0.00804275
g1277.t1	139.935	117.19	165.334	152.797	132.193	128.149	156.084	0.0189048	0.971988	0.993705
g1278.t1	34.9836	52.439	33.9146	89.6851	116.985	116.713	71.1189	1.24378	0.0775734	0.281748
g1279.t1	46.6449	42.8632	78.4275	68.9247	83.0592	91.4866	104.476	0.627777	NA	NA
g1281.t1	862.93	2662.54	93.2652	132.867	140.382	142.612	122.727	-3.16526	0.00317468	0.0220625
g1283.t1	34.9836	17.7837	6.35899	75.568	67.8512	84.7597	68.6014	2.08486	0.044183	NA
g1288.t1	46.6449	46.5112	103.864	36.5384	53.813	29.2623	10.6993	-1.03603	0.277941	NA
g1289.t1	23.3224	56.543	36.0343	55.638	50.3035	36.6619	44.0559	0.228686	0.847122	NA
g1291.t1	93.2897	800.721	97.5045	146.154	114.645	152.029	129.65	-1.30864	0.104724	0.349538
g1292.t1	139.935	57.455	116.581	215.909	226.95	227.371	242.308	1.15347	0.177475	0.496287
g1293.t1	0	145.917	114.462	33.2167	37.4351	55.1611	28.951	-1.21651	0.273416	0.634837
g1297.t1	4337.97	1911.97	89.0259	14.1171	30.416	31.9531	18.8811	-6.46699	1.99877e-08	1.10959e-06
g1298.t1	244.885	30.5514	12.718	85.533	77.21	60.879	96.9231	-0.154819	0.873001	NA
g1299.t1	69.9673	43.3192	55.1112	78.8897	92.418	68.2786	95.6643	0.617068	0.440802	NA
g1300.t1	944.558	24.1676	10.5983	14.9475	15.208	20.1809	30.8392	-3.9757	0.000376235	0.00390267
g1301.t1	338.175	104.422	69.9489	244.143	181.326	237.462	198.252	0.36621	0.720679	0.926137
g1302.t1	419.804	239.396	341.266	717.481	779.119	827.416	769.72	1.21951	0.190529	0.517197
g1303.t1	349.836	181.029	178.052	200.131	207.063	233.762	220.28	-0.118146	0.891969	0.973008
g1304.t1	104.951	209.3	218.325	239.16	270.235	261.679	197.622	0.427117	0.585526	0.868518
g1305.t1	81.6285	173.733	211.966	190.996	183.666	127.476	152.308	0.048705	0.955533	0.989008
g1307.t1	58.3061	89.3744	161.094	178.54	101.777	137.903	140.35	0.399926	0.545017	0.847253
g1308.t1	0	46.9671	116.581	44.8426	44.4542	85.7687	78.6713	0.137468	0.887931	0.972691
g1309.t1	466.449	169.629	205.607	261.582	224.611	274.46	217.133	-0.184292	0.853971	0.962834
g1310.t1	338.175	190.149	353.984	318.05	390.729	351.147	321.608	0.236338	0.800617	0.948798
g1311.t1	11.6612	31.4634	12.718	75.568	63.1718	68.615	71.7482	1.80066	0.0765749	NA
g1312.t1	746.318	365.705	595.625	568.836	672.662	602.735	648.252	0.138227	0.839649	0.959954
g1313.t1	174.918	148.197	192.889	173.557	160.269	138.575	157.343	-0.126023	0.880676	0.971475
g1314.t1	11.6612	106.702	152.616	128.715	150.91	138.239	136.573	0.55752	0.531172	0.842079
g1315.t1	23.3224	69.7667	112.342	58.1293	74.8703	59.1972	86.8531	-0.0262055	0.977476	NA
g1316.t1	0	21.8876	78.4275	43.1817	67.8512	47.4251	42.1678	0.477915	0.644461	NA
g1317.t1	0	27.3595	76.3079	58.1293	97.0974	75.0056	47.8322	0.899854	0.380733	NA
g1318.t1	209.902	64.2948	116.581	171.897	208.233	136.221	142.238	0.377495	0.658393	0.899643
g1319.t1	209.902	21.8876	46.6326	57.2988	44.4542	61.888	37.7622	-0.793846	0.422794	NA
g1320.t1	46.6449	49.2471	108.103	112.106	74.8703	137.566	143.496	0.763406	0.412129	0.764535
g1321.t1	81.6285	80.7105	195.009	132.036	202.384	98.8863	156.084	0.291018	0.731644	0.930088
g1322.t1	0	24.1676	50.8719	94.6676	51.4733	67.6059	63.5664	1.33483	0.203082	NA
g1323.t1	34.9836	34.1994	16.9573	88.8547	100.607	75.6783	76.1538	1.5957	0.115043	NA
g1324.t1	0	18.6957	50.8719	58.1293	70.1909	49.1068	45.9441	1.14692	0.324435	NA
g1331.t1	0	31.9194	21.1966	83.0418	64.3416	115.367	87.4825	2.08203	0.0324013	NA
g1342.t1	46.6449	32.3754	27.5556	57.2988	54.9828	80.3872	47.2028	0.801856	0.417241	NA
g1348.t1	58.3061	312.81	95.3848	126.224	141.552	174.565	130.909	-0.14272	0.890842	0.973008
g1349.t1	0	17.7837	12.718	14.1171	21.0573	21.5263	32.7273	0.865217	0.424103	NA
g1355.t1	2612.11	318.738	334.907	515.69	373.181	454.742	575.245	-1.16541	0.0896916	0.313363
g1356.t1	128.273	139.989	169.573	290.646	259.706	249.907	283.846	0.886568	0.258743	0.616256
g1358.t1	2425.53	773.362	404.856	631.118	589.603	515.621	643.217	-1.00448	0.168492	0.480112
g1359.t1	34.9836	74.7826	129.299	99.6502	156.76	102.922	119.58	0.538898	0.510958	0.829798
g1362.t1	58.3061	137.71	203.488	165.253	113.475	111.331	125.874	-0.0956147	0.880297	0.971475
g1364.t1	39321.6	125777	19558.1	269.886	550.998	201.472	4352.73	-5.51742	3.76097e-08	1.90696e-06
g1365.t1	4489.57	4194.67	1167.93	126.224	112.305	177.592	157.972	-4.51507	2.32678e-05	0.000415244
g1366.t1	93.2897	74.7826	116.581	192.657	101.777	168.847	139.72	0.674588	0.243242	0.595595
g1367.t1	221.563	58.8229	154.735	169.405	193.025	180.619	193.846	0.422412	0.4405	0.784132
g1370.t1	93.2897	945.727	152.616	179.37	216.422	219.972	224.685	-0.946861	0.169997	0.483323
g1371.t1	244.885	119.47	129.299	331.337	301.821	322.221	289.51	0.943277	0.272975	0.634653
g1373.t1	174.918	115.822	137.778	196.809	242.158	228.38	210.21	0.638685	0.356126	0.716606
g1374.t1	279.869	1135.42	421.813	100.481	79.5496	89.4685	107.622	-2.70571	0.00528057	0.0337116
g1375.t1	128.273	1007.74	129.299	127.054	118.155	123.44	149.161	-1.7158	NA	NA
g1376.t1	23.3224	1149.1	36.0343	122.902	73.7004	77.36	75.5245	-2.21962	0.0405649	0.174444
g1377.t1	256.547	268.123	707.968	377.84	293.632	383.1	427.343	-0.154937	0.853718	0.962805
g1378.t1	279.869	937.519	508.719	312.237	340.426	332.648	425.454	-0.720128	0.262533	0.621486
g1379.t1	93.2897	48.7911	52.9916	84.7026	85.3989	73.6602	80.5594	0.372817	0.652384	NA
g1380.t1	524.755	547.646	911.455	605.375	553.338	655.206	619.93	-0.122997	0.85902	0.965054
g1381.t1	349.836	536.246	330.667	166.084	243.328	204.836	132.168	-1.12537	0.124871	0.393533
g1382.t1	396.481	5706.74	1013.2	131.206	157.929	118.394	103.217	-4.2179	0.000188119	0.00225349
g1383.t1	221.563	147.741	235.283	452.578	517.073	484.677	358.741	1.18251	0.0283233	0.132645
g1384.t1	128.273	122.662	97.5045	153.627	140.382	117.049	151.678	0.281963	0.738385	0.932808
g1385.t1	2064.03	2036.46	97.5045	228.365	284.273	204.163	196.364	-2.61476	NA	NA
g1386.t1	5095.95	849.057	686.771	670.978	756.892	705.322	606.713	-1.68469	0.0338173	0.152476
g1387.t1	664.689	122.206	112.342	95.4981	73.7004	81.0598	86.8531	-1.80169	NA	NA
g1388.t1	198.241	2077.95	133.539	165.253	157.929	129.83	127.762	-2.47776	0.00408739	0.0272849
g1389.t1	18471.4	31851.5	4565.75	131.206	182.496	91.1503	136.573	-7.07974	8.96844e-15	3.59891e-12
g1390.t1	384.82	76.6066	224.684	131.206	114.645	72.6512	111.399	-1.07055	0.28144	0.643993
g1391.t1	174.918	195.164	131.419	108.785	92.418	128.821	86.2238	-0.682989	NA	NA
g1392.t1	338.175	4188.28	445.129	274.868	362.653	327.267	286.993	-2.41146	0.00100748	0.00867567
g1393.t1	1550.94	4185.55	11478	192.657	208.233	242.171	208.951	-4.75216	1.59354e-06	4.51236e-05
g1394.t1	653.028	285.907	199.248	166.914	147.401	172.21	183.776	-1.16501	0.197742	0.528603
g1396.t1	69.9673	360.689	135.658	59.7901	104.116	61.5517	95.6643	-1.27183	0.0977324	0.332925
g1397.t1	116.612	220.244	402.736	348.776	366.162	436.243	424.825	0.644448	0.247451	0.601913
g1398.t1	956.22	624.253	794.874	548.906	533.451	515.958	467.622	-0.611675	0.304917	0.669359
g1399.t1	104.951	108.982	169.573	138.68	135.702	167.838	168.042	0.243372	0.71527	0.924
g1401.t1	174.918	898.76	152.616	215.909	161.439	126.13	238.531	-1.15609	0.149957	0.446974
g1402.t1	2740.39	2255.34	841.506	74.7376	71.3607	53.4793	47.2028	-4.97907	1.01424e-05	0.000211664
g1403.t1	361.498	405.377	1466.81	414.379	441.033	418.417	396.503	-0.841448	0.207246	0.544272
g1404.t1	198.241	5313.67	3862.03	137.019	156.76	131.176	104.476	-4.56355	2.68998e-06	6.97063e-05
g1405.t1	93.2897	986.766	269.197	254.938	332.237	246.543	267.482	-0.718694	NA	NA
g1406.t1	116.612	73.4147	105.983	228.365	214.082	182.637	209.58	1.11376	0.0565015	0.223157
g1407.t1	408.142	119.47	714.327	258.26	215.252	200.463	201.399	-0.917877	0.302941	0.66716
g1408.t1	23.3224	17.7837	57.2309	117.089	136.872	103.259	91.2587	1.74584	0.0343376	0.154278
g1409.t1	4512.89	2538.96	1019.56	101.311	91.2481	79.0418	106.993	-4.82794	1.96266e-06	5.36296e-05
g1410.t1	2052.37	652.068	264.958	249.125	235.139	205.845	208.951	-2.13244	0.0325745	0.148109
g1411.t1	256.547	1037.84	258.599	244.973	237.479	265.715	252.378	-1.06907	0.0712228	0.263608
g1412.t1	688.012	750.106	856.344	619.492	728.815	631.661	750.839	-0.165177	0.823571	0.955221
g1413.t1	536.416	2149.54	1017.44	391.127	343.935	282.869	387.692	-1.81973	0.00669994	0.041092
g1415.t1	244.885	5329.18	142.017	82.2114	94.7577	89.8049	93.7762	-4.40503	NA	NA
g1417.t1	419.804	6890.95	224.684	204.283	267.895	238.807	351.818	-3.24303	0.00242501	0.0177115
g1418.t1	128.273	60.6469	142.017	138.68	159.099	153.711	168.042	0.507561	0.533264	0.843046
g1419.t1	174.918	1544.44	139.898	124.563	157.929	139.921	110.14	-2.23392	0.00345126	0.0236108
g1420.t1	0	11.8558	33.9146	58.1293	72.5306	48.0978	42.7972	1.63235	0.0385176	NA
g1421.t1	839.607	194.252	139.898	147.814	127.513	132.521	154.825	-1.44809	0.0703153	0.26161
g1422.t1	151.596	39.2153	93.2652	150.306	186.006	127.812	161.119	0.759	NA	NA
g1423.t1	104.951	2676.67	3590.71	90.5156	126.344	107.631	127.133	-4.23588	0.000142874	0.00179167
g1424.t1	781.301	807.561	869.062	807.997	887.914	876.859	843.986	0.0591051	0.910601	0.977533
g1425.t1	478.11	1220.69	125.06	244.973	278.424	242.171	214.615	-1.31834	0.0607492	0.234745
g1426.t1	139.935	22.7996	337.026	71.4159	142.721	106.959	98.1818	-0.668788	0.459712	0.797038
g1427.t1	23.3224	48.7911	114.462	120.411	99.4371	154.384	108.252	0.902439	0.306263	0.670426
g1428.t1	0	66.1188	61.4702	72.2464	47.9638	97.5409	41.5385	0.512799	0.639568	0.891033
g1429.t1	128.273	39.6713	91.1455	91.346	149.741	111.331	137.832	0.534567	NA	NA
g1430.t1	279.869	219.332	273.437	253.277	280.763	283.205	281.958	0.0964818	0.915376	0.97857
g1431.t1	198.241	189.693	292.514	216.739	232.8	238.134	251.748	0.0470189	0.954202	0.988786
g1433.t1	128.273	320.562	163.214	205.944	184.836	156.402	164.895	-0.209682	0.831394	0.957194
g1434.t1	2087.36	1159.13	794.874	587.936	576.735	599.372	598.531	-1.18191	0.0341926	0.153872
g1437.t1	443.126	213.86	6015.6	251.617	285.443	266.051	244.196	-3.08805	0.00396002	0.0265309
g1438.t1	699.673	433.648	538.394	393.618	327.557	407.654	382.657	-0.5516	0.343761	0.70721
g1440.t1	46.6449	100.774	190.77	215.909	256.197	227.371	234.126	0.988569	0.0978862	0.333083
g1441.t1	11.6612	43.7752	50.8719	173.557	120.494	139.584	140.35	1.87144	0.00573758	0.0360556
g1442.t1	81.6285	292.747	99.6242	124.563	111.136	123.776	105.734	-0.486933	0.466267	0.801358
g1443.t1	12384.2	36214.9	3764.52	121.241	196.534	111.668	135.944	-6.9493	2.07365e-14	7.10352e-12
g1444.t1	58.3061	401.273	67.8292	56.4684	32.7557	76.0146	42.7972	-1.79723	0.019003	0.0957993
g1445.t1	536.416	504.783	120.821	113.767	187.176	115.704	137.203	-1.47716	0.0510765	0.206735
g1446.t1	1679.21	5188.27	1237.88	921.764	1009.58	921.593	1022.1	-1.48316	0.00906368	0.0528871
g1448.t1	384.82	186.957	152.616	205.944	157.929	216.944	185.664	-0.296974	0.636387	0.889094
g1449.t1	104.951	43.7752	63.5899	108.785	88.9084	126.803	93.7762	0.613752	0.499449	0.824006
g1450.t1	454.787	1046.05	6064.36	194.318	170.798	181.292	242.937	-3.6774	7.01036e-05	0.00101331
g1451.t1	1329.38	619.237	515.078	599.562	562.697	588.945	636.923	-0.448686	0.475816	0.808277
g1452.t1	12804	2063.36	61.4702	156.949	140.382	88.4595	93.1468	-5.37663	0.000131831	0.0016843
g1453.t1	559.738	1063.83	101.744	131.206	155.59	134.539	151.678	-2.00683	0.0637405	0.243611
g1454.t1	128.273	143.181	167.453	194.318	104.116	217.281	156.084	0.190647	0.757532	0.937156
g1455.t1	6915.1	6410.79	419.693	156.949	277.254	277.487	183.147	-4.35566	6.61885e-06	0.000151651
g1456.t1	3241.82	695.387	1837.75	170.236	122.834	165.483	145.385	-3.66975	0.00023331	0.0026641
g1457.t1	314.853	230.276	228.924	173.557	233.97	228.044	161.748	-0.354474	0.492161	0.819587
g1458.t1	0	70.6787	48.7523	56.4684	105.286	49.7795	52.2378	0.574748	0.511619	0.830044
g1459.t1	536.416	348.378	224.684	343.793	354.464	373.683	382.028	-0.0143962	0.985761	0.996301
g1460.t1	46.6449	39.6713	48.7523	86.3635	58.4924	89.8049	96.9231	0.886671	NA	NA
g1461.t1	641.367	314.178	468.446	290.646	328.727	293.968	253.636	-0.697339	NA	NA
g1462.t1	209.902	74.7826	207.727	232.517	217.592	177.255	132.168	0.241403	0.696848	0.916407
g1463.t1	454.787	43.3192	33.9146	85.533	62.0019	83.7506	114.545	-0.966854	0.279042	0.640908
g1465.t1	58.3061	306.426	84.7865	172.727	162.609	105.613	126.503	-0.124782	0.872112	0.969052
g1466.t1	81.6285	1150.01	188.65	291.477	200.044	193.736	279.441	-0.986489	NA	NA
g1467.t1	11.6612	40.5833	152.616	122.902	169.628	140.257	130.28	0.994292	0.335565	0.699468
g1468.t1	23.3224	96.2143	72.0686	209.265	156.76	182.637	134.056	1.35779	0.150007	0.447028
g1469.t1	186.579	121.294	231.043	302.272	223.441	318.185	332.308	0.714838	0.431706	0.779379
g1472.t1	606.383	332.874	500.241	517.35	394.239	532.775	399.021	-0.0493324	0.939117	0.986037
g1474.t1	46.6449	35.1114	97.5045	143.662	147.401	142.612	112.657	1.18292	0.267639	0.628506
g1475.t1	233.224	846.321	298.873	311.407	425.825	318.858	300.21	-0.451778	0.551532	0.850635
g1476.t1	34.9836	65.6628	78.4275	122.902	147.401	139.921	145.385	1.17027	0.153977	0.454955
g1477.t1	233.224	298.675	421.813	238.33	231.63	198.445	220.28	-0.532733	0.299391	0.663031
g1478.t1	69.9673	155.493	186.53	205.113	170.798	247.888	244.196	0.62021	0.350264	0.712387
g1479.t1	688.012	212.036	349.744	263.242	384.88	279.505	231.608	-0.510044	0.544156	0.846926
g1480.t1	384.82	152.757	178.052	146.984	197.704	180.955	204.545	-0.351966	0.601443	0.875331
g1481.t1	139.935	102.598	129.299	107.954	145.061	110.322	100.699	-0.0897109	0.932464	0.984391
g1482.t1	209.902	91.1983	135.658	108.785	157.929	116.376	125.245	-0.150774	0.810996	0.952671
g1483.t1	513.093	229.82	394.257	316.389	430.504	333.321	338.601	-0.0849135	0.908837	0.976951
g1484.t1	1387.68	601.909	540.514	635.27	510.054	543.875	517.972	-0.605498	0.469286	0.802913
g1485.t1	326.514	143.181	120.821	296.459	203.554	256.297	222.797	0.348162	0.648419	0.894615
g1486.t1	46.6449	47.4231	55.1112	134.528	146.231	154.384	113.916	1.45406	0.00439222	0.0289891
g1487.t1	139.935	62.0149	165.334	249.125	207.063	266.724	163.636	0.870556	0.308525	0.67119
g1489.t1	233.224	84.8145	86.9062	168.575	122.834	109.986	129.65	0.0350301	0.961848	0.990583
g1490.t1	104.951	144.549	178.052	282.342	228.12	238.807	245.455	0.779273	0.200354	0.532345
g1493.t1	46.6449	117.646	366.702	133.697	138.042	141.939	141.608	-0.371781	NA	NA
g1494.t1	653.028	252.619	317.949	372.027	390.729	543.202	422.937	0.101898	0.885856	0.972178
g1495.t1	11.6612	28.7275	127.18	113.767	120.494	112.677	109.51	0.938847	0.192826	0.520516
g1496.t1	2682.08	41.0393	52.9916	133.697	197.704	147.657	121.469	-2.61482	NA	NA
g1497.t1	58.3061	60.1909	91.1455	269.886	278.424	268.069	246.713	1.91702	0.0485947	0.199335
g1498.t1	11.6612	6.83988	16.9573	58.9597	59.6622	43.3889	47.2028	2.17143	0.0756467	NA
g1499.t1	69.9673	54.263	55.1112	127.054	177.817	187.009	244.825	1.64295	0.0666897	0.251654
g1500.t1	116.612	1528.03	86.9062	124.563	153.25	129.83	137.203	-2.10072	NA	NA
g1501.t1	1807.49	410.393	144.137	172.727	193.025	261.006	273.147	-1.79517	0.0502593	0.204192
g1502.t1	116.612	54.263	103.864	181.862	194.195	109.313	123.986	0.786952	0.181815	0.503368
g1503.t1	116.612	41.9512	129.299	95.4981	119.324	129.494	107.622	0.261909	0.752073	0.935783
g1504.t1	174.918	59.7349	205.607	258.26	235.139	182.301	187.552	0.571729	0.496079	0.821738
g1505.t1	4477.91	264.475	216.206	244.973	250.347	296.995	271.259	-2.62747	NA	NA
g1506.t1	897.913	385.313	616.822	631.948	531.111	578.855	602.937	-0.103732	0.888119	0.972691
g1507.t1	163.257	249.427	387.898	246.634	245.668	238.471	270	-0.103646	0.901772	0.975766
g1508.t1	221.563	392.153	317.949	337.15	322.878	346.438	315.944	0.0717979	0.895279	0.973687
g1509.t1	14518.2	21992.5	915.695	101.311	127.513	53.8157	119.58	-6.95609	1.57104e-11	2.08163e-09
g1510.t1	4209.7	2351.09	3794.2	222.552	205.893	184.319	911.958	-3.17816	0.0026141	0.0188379
g1511.t1	233.224	1471.03	184.411	355.419	318.199	351.82	273.776	-0.972163	NA	NA
g1513.t1	93.2897	21.4316	52.9916	107.954	97.0974	89.1322	90.6294	0.857696	0.393019	NA
g1514.t1	23.3224	20.5196	8.47865	36.5384	38.605	35.6529	32.7273	1.09705	0.307996	NA
g1515.t1	268.208	256.267	7518.45	354.588	445.712	342.066	383.916	-2.81452	NA	NA
g1517.t1	524.755	3017.3	260.719	278.19	250.347	260.67	255.524	-2.28266	0.0205611	0.101935
g1518.t1	513.093	239.852	385.779	318.05	280.763	312.131	334.196	-0.273046	0.688538	0.913025
g1519.t1	198.241	96.6702	110.222	166.914	168.458	166.156	159.231	0.343855	0.574274	0.863543
g1523.t1	408.142	8771.46	2132.38	241.652	300.651	264.369	310.28	-3.7577	6.45833e-06	0.000148457
g1524.t1	443.126	165.981	224.684	202.622	128.683	211.899	133.427	-0.695362	NA	NA
g1526.t1	163.257	254.899	349.744	273.207	229.29	263.024	286.364	0.0278938	0.972711	0.993784
g1527.t1	151.596	113.998	105.983	101.311	99.4371	89.1322	93.7762	-0.355074	0.674097	0.906463
g1528.t1	116.612	111.718	271.317	280.681	299.481	286.905	394.615	0.911901	0.302143	0.666668
g1529.t1	699.673	502.503	1125.54	118.75	146.231	157.747	170.559	-2.38721	0.015649	0.082226
g1530.t1	454.787	213.86	373.061	277.36	348.615	316.84	304.615	-0.138091	0.814292	0.953587
g1531.t1	303.192	404.465	112.342	99.6502	81.8893	88.7959	115.804	-1.50089	0.138554	0.422459
g1532.t1	816.285	1825.79	385.779	390.296	397.748	330.63	363.147	-1.44904	0.0668122	0.251845
g1533.t1	1609.25	4871.36	3014.16	1579.45	1526.65	1529.37	1521.82	-1.0422	0.116722	0.377719
g1534.t1	5107.61	1187.4	303.112	371.197	355.634	412.026	441.189	-2.47255	0.00559089	0.0352758
g1535.t1	116.612	808.473	3641.58	201.792	180.157	237.798	256.154	-2.80101	0.00127874	0.010546
g1536.t1	3778.23	2212.02	127.18	122.902	140.382	133.53	103.217	-4.02549	2.18726e-05	0.000395368
g1537.t1	163.257	182.397	3260.04	140.341	143.891	179.61	222.797	-2.81105	NA	NA
g1538.t1	268.208	334.242	178.052	167.744	170.798	197.1	213.986	-0.474781	0.335085	0.69909
g1539.t1	128.273	75.2386	93.2652	141.171	178.987	159.765	171.189	0.77953	0.130277	0.405167
g1540.t1	431.465	212.948	171.693	267.395	335.746	344.42	324.755	0.242339	0.780142	0.943419
g1541.t1	279.869	255.811	256.479	298.12	311.18	259.997	309.021	0.159306	0.861697	0.965283
g1542.t1	46.6449	379.841	150.496	142.832	162.609	144.293	132.797	-0.43162	0.637499	0.889762
g1544.t1	11.6612	73.8707	192.889	139.51	164.949	161.447	127.762	0.581647	0.350083	0.712387
g1546.t1	69.9673	117.646	175.932	173.557	249.178	196.091	215.874	0.732586	0.174702	0.491622
g1547.t1	4081.42	3209.27	226.804	127.884	132.193	152.366	100.699	-4.28655	4.1336e-05	0.000655264
g1548.t1	93.2897	61.1029	131.419	85.533	154.42	121.085	108.252	0.307144	0.630819	0.888655
g1549.t1	93.2897	38.7593	59.3506	94.6676	98.2672	112.004	94.4056	0.697658	NA	NA
g1550.t1	34.9836	49.7031	50.8719	117.089	63.1718	70.6331	64.8252	0.759524	0.27481	0.63597
g1551.t1	256.547	76.6066	78.4275	93.8372	106.456	130.167	82.4475	-0.344197	0.651101	0.896401
g1552.t1	781.301	1466.01	1059.83	932.559	924.18	1016.44	1622.52	0.0234647	0.969641	0.993314
g1553.t1	338.175	250.339	423.933	239.991	181.326	218.626	258.042	-0.586975	NA	NA
g1554.t1	69.9673	14.1357	38.1539	54.8076	72.5306	43.0525	42.1678	0.487486	0.631742	NA
g1555.t1	1469.31	18.2397	38.1539	63.9422	95.9275	88.1232	87.4825	-2.58	NA	NA
g1556.t1	0	14.5917	23.3163	24.0821	62.0019	58.5245	76.1538	1.94004	0.102752	NA
g1557.t1	23.3224	16.8717	8.47865	45.673	71.3607	50.1158	50.979	1.84615	0.0688779	NA
g1558.t1	58.3061	75.6946	95.3848	181.862	175.477	168.51	122.098	1.04734	0.0809913	0.290778
g1559.t1	139.935	1269.02	74.1882	81.381	66.6813	74.3329	64.1958	-2.79987	0.00197636	0.0149962
g1560.t1	11.6612	79.7986	116.581	89.6851	125.174	84.7597	48.4615	0.263839	0.785179	0.944425
g1561.t1	23.3224	31.9194	57.2309	43.1817	94.7577	69.9604	56.014	0.75946	0.346902	NA
g1562.t1	209.902	119.926	148.376	192.657	190.685	159.093	181.888	0.203429	0.794857	0.947238
g1564.t1	1061.17	277.243	320.069	242.482	232.8	235.107	265.594	-1.16007	0.104691	0.349509
g1566.t1	11.6612	84.8145	214.086	128.715	166.118	164.81	163.007	0.49852	0.422579	0.772579
g1567.t1	314.853	1933.4	983.524	88.8547	105.286	62.8971	67.3426	-3.73879	2.5905e-05	0.000447522
g1568.t1	233.224	46.9671	129.299	34.0471	67.8512	34.9802	26.4336	-1.70253	0.0517122	NA
g1569.t1	244.885	39.6713	8.47865	28.2342	18.7176	24.2171	36.5035	-1.77069	0.0905245	NA
g1570.t1	46.6449	38.7593	19.077	39.8601	38.605	34.3075	49.7203	0.268288	0.77427	NA
g1571.t1	23.3224	30.5514	27.5556	44.8426	21.0573	38.68	60.4196	0.578228	0.547874	NA
g1572.t1	11.6612	20.9756	33.9146	34.8776	43.2844	59.1972	42.7972	0.921385	0.237275	NA
g1574.t1	11.6612	15.5037	42.3933	39.8601	59.6622	34.9802	60.4196	1.00444	0.32358	NA
g1575.t1	23.3224	67.4868	80.5472	57.2988	74.8703	83.4143	88.7412	0.346107	0.681384	NA
g1576.t1	34.9836	19.6076	12.718	44.0122	66.6813	49.7795	57.2727	1.45351	0.049621	NA
g1577.t1	34.9836	23.7116	27.5556	38.1992	57.3225	53.8157	48.4615	0.817375	0.455205	NA
g1578.t1	23.3224	24.1676	44.5129	62.2813	58.4924	34.6438	43.4266	0.666031	0.475673	NA
g1579.t1	0	10.0318	27.5556	39.8601	45.6241	38.0073	51.6084	1.60827	0.122233	NA
g1580.t1	11.6612	19.1517	14.8376	31.5559	35.0954	45.0706	35.8741	1.20735	0.216715	NA
g1581.t1	69.9673	32.3754	69.9489	68.0943	94.7577	81.0598	53.4965	0.404745	0.656046	NA
g1582.t1	23.3224	10.0318	19.077	66.4334	14.0382	43.0525	29.5804	1.24274	0.217019	NA
g1583.t1	0	22.7996	19.077	40.6905	38.605	64.2425	43.4266	1.53859	0.178429	NA
g1584.t1	34.9836	57.9109	129.299	63.1118	127.513	99.2226	76.7832	0.265349	0.756878	NA
g1585.t1	11.6612	50.1591	42.3933	20.7604	54.9828	48.4341	10.0699	-0.131163	0.904743	NA
g1586.t1	81.6285	26.4475	152.616	51.4859	35.0954	30.2713	35.8741	-1.18217	0.212846	NA
g1587.t1	198.241	48.3351	99.6242	146.154	143.891	168.174	150.42	0.479924	0.488107	0.816905
g1588.t1	186.579	161.877	199.248	235.008	346.275	203.154	207.692	0.443743	0.522482	0.837319
g1589.t1	81.6285	33.2874	33.9146	58.9597	33.9256	16.481	33.3566	-0.340047	0.627239	NA
g1590.t1	209.902	693.107	218.325	221.722	221.101	218.29	249.231	-0.729178	0.35951	0.719788
g1591.t1	0	5.92789	25.436	45.673	78.3798	25.5624	52.2378	2.05815	0.0256947	NA
g1592.t1	34.9836	12.3118	38.1539	37.3688	60.8321	43.7252	46.5734	0.808912	0.334329	NA
g1593.t1	23.3224	14.1357	44.5129	89.6851	69.021	83.4143	60.4196	1.46595	0.168895	NA
g1594.t1	979.542	3174.16	587.147	90.5156	97.0974	64.9151	65.4545	-4.31545	0.000187629	0.00225153
g1595.t1	303.192	667.116	415.454	48.1642	40.9447	51.1249	54.7552	-3.24812	0.00162533	0.0128535
g1596.t1	244.885	120.382	178.052	437.63	329.897	423.798	358.741	1.14384	0.0234442	0.11323
g1597.t1	116.612	54.263	125.06	173.557	175.477	185.664	111.399	0.73187	0.38109	0.738647
g1598.t1	186.579	48.3351	46.6326	95.4981	108.796	99.559	438.671	1.05585	0.262223	0.621067
g1600.t1	198.241	98.4942	239.522	364.553	375.521	369.31	273.147	0.957696	0.311961	0.675115
g1601.t1	139.935	102.142	182.291	171.066	152.08	154.384	124.615	0.09192	0.913614	0.977823
g1602.t1	116.612	176.469	305.232	163.592	157.929	163.465	166.783	-0.306522	0.710836	0.922707
g1603.t1	163.257	120.838	300.992	156.119	196.534	168.51	180	-0.157894	0.843744	0.960343
g1604.t1	23.3224	17.7837	69.9489	84.7026	49.1336	62.2244	42.7972	0.661943	0.522363	NA
g1605.t1	0	39.6713	65.7096	46.5034	72.5306	40.6981	35.8741	0.363821	0.728792	NA
g1606.t1	34.9836	6.83988	27.5556	55.638	40.9447	30.944	38.3916	0.932201	0.46541	0.800083
g1607.t1	11.6612	21.8876	40.2736	70.5855	69.021	82.0689	59.7902	1.40429	0.0515164	NA
g1608.t1	0	13.2238	44.5129	29.0646	22.2271	42.3798	32.0979	0.569653	0.604274	NA
g1609.t1	11.6612	16.8717	14.8376	52.3163	49.1336	28.9259	22.028	1.34079	0.200445	NA
g1610.t1	0	36.0233	61.4702	103.802	98.2672	60.5426	51.6084	1.14222	0.242473	NA
g1611.t1	11.6612	5.92789	6.35899	29.895	44.4542	32.2894	20.1399	2.20503	0.020767	NA
g1612.t1	128.273	15.0477	25.436	25.743	72.5306	36.3256	27.6923	-0.336063	0.740846	NA
g1613.t1	69.9673	16.8717	19.077	51.4859	53.813	38.68	11.3287	0.268859	0.809444	NA
g1614.t1	0	17.3277	29.6753	58.9597	47.9638	50.4522	27.0629	1.3573	0.174943	NA
g1615.t1	34.9836	9.57583	42.3933	53.1467	16.3779	70.9694	35.2448	0.658419	0.536007	NA
g1616.t1	116.612	32.3754	36.0343	86.3635	54.9828	81.7325	66.0839	0.343658	0.692766	NA
g1617.t1	711.334	130.87	180.171	117.919	131.023	157.411	120.839	-1.344	0.120521	0.384982
g1618.t1	116.612	9.11983	36.0343	42.3513	29.2462	33.9711	13.8462	-0.738309	0.501562	NA
g1619.t1	0	16.4157	10.5983	16.6084	17.5477	36.6619	35.2448	1.26363	0.236538	NA
g1620.t1	34.9836	7.29587	19.077	42.3513	47.9638	40.0254	37.1329	1.23825	0.216346	NA
g1621.t1	209.902	12.7678	4.23933	20.7604	35.0954	41.3708	23.9161	-1.20965	0.299196	NA
g1622.t1	34.9836	42.4072	99.6242	78.8897	35.0954	115.704	55.3846	0.242947	0.78885	NA
g1623.t1	233.224	30.5514	10.5983	30.7255	54.9828	31.2804	22.028	-1.29727	0.200993	NA
g1624.t1	128.273	54.719	27.5556	68.0943	42.1145	50.7885	33.3566	-0.456023	0.629602	NA
g1625.t1	46.6449	38.3033	40.2736	35.708	49.1336	50.1158	45.9441	0.126375	0.919031	0.980463
g1626.t1	58.3061	31.0074	38.1539	47.3338	26.9065	35.3165	44.0559	-0.0836742	0.92602	NA
g1627.t1	34.9836	14.5917	50.8719	58.9597	46.7939	61.2153	30.2098	0.590396	0.514	NA
g1628.t1	46.6449	20.9756	25.436	72.2464	29.2462	52.1339	43.4266	0.793517	0.33836	NA
g1629.t1	1795.83	10.4878	6.35899	29.895	40.9447	19.8445	25.8042	-4.36916	NA	NA
g1630.t1	279.869	51.0711	91.1455	44.8426	42.1145	38.68	43.4266	-1.68621	0.0744234	NA
g1631.t1	11.6612	24.1676	29.6753	37.3688	31.5859	54.4884	39.6503	0.819906	0.415416	NA
g1632.t1	23.3224	22.7996	42.3933	30.7255	40.9447	78.3691	44.6853	0.70362	0.472921	NA
g1633.t1	0	15.5037	46.6326	46.5034	47.9638	39.3527	47.8322	0.973633	0.320758	NA
g1634.t1	11.6612	10.9438	36.0343	46.5034	60.8321	47.4251	73.007	1.49242	0.14442	NA
g1635.t1	11.6612	20.0636	57.2309	48.1642	98.2672	66.9332	47.2028	1.06306	0.293345	NA
g1636.t1	23.3224	14.5917	14.8376	60.6205	39.7748	68.615	48.4615	1.71541	0.088336	NA
g1637.t1	11.6612	20.9756	27.5556	43.1817	19.8874	72.9875	31.4685	0.997528	0.365477	NA
g1640.t1	0	36.4793	91.1455	53.9772	81.8893	75.6783	61.6783	0.582073	0.55135	NA
g1645.t1	1247.75	148.653	366.702	318.05	297.141	372.001	308.392	-0.845063	0.353967	0.714953
g1646.t1	11.6612	36.9353	12.718	4.15209	2.3397	0	3.14685	-3.15505	0.0787503	NA
g1647.t1	23.3224	17.3277	216.206	53.1467	23.397	39.6891	55.3846	-1.03391	0.249769	NA
g1648.t1	373.159	8.66384	6.35899	18.2692	17.5477	20.5172	38.3916	-2.37453	0.0343211	0.154257
g1649.t1	34.9836	31.0074	29.6753	110.446	92.418	115.367	96.2937	1.71849	0.051749	NA
g1650.t1	128.273	126.766	241.642	142.832	207.063	229.053	177.482	0.182916	0.813887	0.953587
g1651.t1	93.2897	34.6554	80.5472	93.8372	85.3989	119.404	104.476	0.598557	0.410466	0.763778
g1654.t1	641.367	412.673	582.907	512.368	488.996	524.366	517.972	-0.0899018	0.893118	0.973277
g1655.t1	81.6285	37.3913	95.3848	66.4334	72.5306	80.7235	83.7063	0.122402	0.859353	0.965054
g1656.t1	93.2897	73.4147	86.9062	116.259	85.3989	84.087	101.329	0.213042	0.737363	0.932533
g1657.t1	34.9836	38.7593	57.2309	56.4684	57.3225	57.5155	47.2028	0.286462	0.618875	NA
g1658.t1	23.3224	43.7752	69.9489	52.3163	72.5306	67.2696	60.4196	0.402804	0.62674	NA
g1659.t1	163.257	38.7593	99.6242	61.4509	57.3225	48.0978	57.9021	-0.787592	0.366331	NA
g1660.t1	104.951	191.061	241.642	197.639	201.214	211.226	142.867	0.0456238	0.947118	0.988372
g1661.t1	11.6612	117.19	89.0259	129.545	115.815	121.758	157.972	0.793638	0.437705	0.78274
g1662.t1	46.6449	167.805	167.453	156.949	147.401	174.901	154.825	0.286906	0.76664	0.939325
g1664.t1	23.3224	60.1909	103.864	97.1589	81.8893	90.4776	90.6294	0.436479	0.500998	NA
g1666.t1	93.2897	102.598	65.7096	47.3338	69.021	83.0779	87.4825	-0.276904	0.695875	0.915986
g1667.t1	34.9836	130.414	48.7523	115.428	112.305	80.3872	76.1538	0.393089	0.735616	0.931733
g1668.t1	443.126	162.789	218.325	181.031	276.084	247.216	231.608	-0.20862	0.786091	0.944585
g1669.t1	2168.99	174.645	309.471	274.868	269.065	299.686	303.357	-1.60388	0.0213956	0.105402
g1672.t1	11.6612	19.6076	23.3163	20.7604	42.1145	70.9694	42.1678	1.19585	0.19334	NA
g1673.t1	58.3061	2853.14	52.9916	137.849	143.891	114.695	115.175	-2.95675	NA	NA
g1674.t1	209.902	27.3595	8.47865	18.2692	38.605	55.8338	47.8322	-0.886441	0.339173	NA
g1675.t1	0	7.75186	2.11966	18.2692	26.9065	19.5082	36.5035	2.46352	0.0558521	NA
g1678.t1	104.951	26.4475	25.436	41.5209	52.6432	81.0598	102.587	0.545669	0.556002	NA
g1679.t1	1084.49	3653.86	86.9062	84.7026	69.021	66.2605	231.608	-3.83396	9.60733e-05	0.00130751
g1680.t1	116.612	54.719	69.9489	87.1939	65.5115	50.7885	70.4895	-0.157147	0.807539	0.951094
g1681.t1	11.6612	58.8229	76.3079	41.5209	92.418	61.2153	76.1538	0.346163	0.627322	NA
g1682.t1	618.044	189.237	315.83	205.113	256.197	231.744	272.517	-0.621827	NA	NA
g1683.t1	2915.3	6020.46	2880.62	101.311	99.4371	70.9694	70.4895	-5.5269	1.21201e-11	1.66157e-09
g1684.t1	7241.61	1736.42	1337.51	228.365	171.968	188.355	195.105	-4.13126	3.64818e-05	0.000594417
g1685.t1	186.579	125.398	284.035	216.739	217.592	202.481	166.154	0.0155603	0.980529	0.995719
g1687.t1	46.6449	51.5271	95.3848	108.785	76.0401	89.1322	141.608	0.657691	0.35052	0.712661
g1688.t1	11.6612	59.7349	89.0259	117.089	111.136	122.431	96.9231	0.995917	0.315747	0.680371
g1689.t1	0	651.156	57.2309	29.895	74.8703	48.0978	41.5385	-2.30614	0.0383709	0.167262
g1690.t1	8885.85	2010.01	241.642	298.95	269.065	313.813	297.063	-3.65202	3.75016e-05	0.000606808
g1692.t1	186.579	63.8388	133.539	77.2289	92.418	97.5409	74.8951	-0.561462	0.603104	0.875998
g1695.t1	139.935	400.361	358.223	342.963	361.483	351.147	244.825	0.0988054	0.892658	0.973097
g1696.t1	81.6285	4474.19	190.77	205.944	149.741	149.338	130.28	-3.32106	0.000807286	0.00724957
g1697.t1	34.9836	51.9831	108.103	56.4684	79.5496	62.2244	57.9021	-0.0702753	0.927933	0.983164
g1698.t1	41735.5	113376	8720.29	336.319	582.584	154.047	1547.62	-6.38132	1.66438e-11	2.12511e-09
g1699.t1	5970.54	4641.54	1038.64	180.201	212.912	136.894	169.93	-4.47178	1.14753e-06	3.45859e-05
g1700.t1	536.416	1961.22	264.958	148.645	232.8	221.653	229.091	-2.14956	0.0363734	0.160953
g1704.t1	34.9836	1686.26	80.5472	190.996	240.989	203.827	149.161	-1.62238	NA	NA
g1705.t1	326.514	61.1029	84.7865	154.458	175.477	274.124	204.545	0.40979	0.658198	0.899643
g1706.t1	34.9836	6.83988	10.5983	58.9597	45.6241	52.1339	38.3916	1.68047	0.201834	NA
g1707.t1	34.9836	5.01591	29.6753	74.7376	97.0974	78.0327	44.6853	1.77685	0.120803	NA
g1710.t1	58.3061	108.07	150.496	122.071	99.4371	122.431	102.587	0.0491371	0.952226	0.988786
g1711.t1	886.252	301.411	156.855	224.213	263.216	203.154	152.308	-1.07817	0.322589	0.68773
g1712.t1	139.935	39.6713	99.6242	83.0418	140.382	77.36	101.958	0.195924	0.757182	0.937156
g1714.t1	11.6612	1270.85	133.539	61.4509	64.3416	67.9423	104.476	-2.67604	0.00905092	0.0528347
g1715.t1	23.3224	19.1517	40.2736	66.4334	15.208	35.3165	45.9441	0.552917	0.560767	NA
g1716.t1	11.6612	24.1676	36.0343	28.2342	42.1145	21.1899	40.9091	0.382741	0.705584	NA
g1717.t1	0	18.2397	114.462	14.9475	26.9065	32.6257	62.3077	-0.435197	0.712725	NA
g1718.t1	34.9836	11.8558	78.4275	50.6555	44.4542	55.8338	42.7972	0.214955	0.837894	NA
g1719.t1	34.9836	10.4878	59.3506	30.7255	46.7939	40.3618	11.3287	-0.0898174	0.924918	NA
g1720.t1	93.2897	19.1517	50.8719	49.8251	91.2481	32.9621	56.014	0.147554	0.891567	NA
g1721.t1	34.9836	24.1676	29.6753	34.0471	47.9638	44.3979	36.5035	0.497448	0.601116	NA
g1722.t1	2507.16	31.9194	44.5129	48.9947	45.6241	65.9242	78.6713	-3.8333	NA	NA
g1723.t1	221.563	46.0552	72.0686	47.3338	39.7748	51.4612	19.5105	-1.46174	0.130114	NA
g1724.t1	46.6449	47.4231	57.2309	46.5034	65.5115	34.6438	49.0909	-0.0515677	0.959351	NA
g1725.t1	58.3061	83.9025	120.821	63.9422	40.9447	37.671	48.4615	-0.891116	NA	NA
g1726.t1	58.3061	124.03	150.496	91.346	113.475	90.1412	69.8601	-0.311207	0.72943	0.929153
g1727.t1	11.6612	75.2386	120.821	65.603	31.5859	42.0435	65.4545	-0.535287	0.452568	NA
g1728.t1	23.3224	23.7116	23.3163	38.1992	84.229	29.5986	43.4266	1.04874	0.17538	NA
g1729.t1	11.6612	18.6957	2.11966	48.1642	58.4924	48.4341	36.5035	2.09208	0.0474889	NA
g1730.t1	151.596	166.437	337.026	279.02	264.386	219.972	212.098	0.14806	0.84296	0.960319
g1733.t1	722.995	213.86	171.693	94.6676	87.7386	81.3962	116.434	-1.92467	0.00441618	0.0291058
g1734.t1	34.9836	50.1591	89.0259	42.3513	26.9065	44.3979	80.5594	-0.291757	0.742734	NA
g1735.t1	93.2897	65.6628	65.7096	42.3513	43.2844	37.3346	66.0839	-0.638645	0.451818	NA
g1736.t1	0	28.7275	65.7096	47.3338	59.6622	42.7162	34.6154	0.441816	0.689089	NA
g1737.t1	34.9836	46.9671	69.9489	28.2342	63.1718	28.9259	64.8252	-0.163052	0.859914	NA
g1738.t1	23.3224	35.5674	36.0343	57.2988	83.0592	40.3618	53.4965	0.842085	0.374542	NA
g1739.t1	58.3061	1996.79	218.325	212.587	194.195	233.425	192.587	-1.87754	0.017642	0.0904926
g1740.t1	34.9836	72.0467	125.06	114.598	51.4733	95.5228	125.874	0.294054	0.778789	0.94302
g1741.t1	93.2897	61.5589	195.009	124.563	142.721	193.736	157.972	0.402963	0.655034	0.898192
g1742.t1	594.722	197.9	358.223	217.569	209.403	298.341	305.245	-0.561164	0.508437	0.828472
g1743.t1	128.273	209.3	195.009	210.096	154.42	212.572	213.986	0.145352	0.875257	0.969861
g1744.t1	209.902	145.005	173.812	176.879	169.628	190.037	191.958	0.0551605	0.953535	0.988786
g1745.t1	139.935	94.8463	171.693	114.598	107.626	176.583	146.643	0.0149602	0.986259	0.996301
g1747.t1	93.2897	171.909	169.573	186.014	145.061	188.018	164.266	0.21921	0.800281	0.948518
g1748.t1	571.399	331.506	618.942	803.845	754.552	721.466	657.063	0.536111	0.537296	0.844559
g1749.t1	69.9673	40.1273	74.1882	78.0593	59.6622	86.7778	75.5245	0.311622	0.723334	NA
g1750.t1	139.935	134.974	218.325	202.622	222.271	253.606	232.867	0.464724	0.535646	0.843255
g1751.t1	34.9836	35.1114	148.376	135.358	149.741	161.783	141.608	0.983737	0.292975	0.657657
g1752.t1	23.3224	65.2068	80.5472	112.106	166.118	150.684	114.545	1.21094	0.190139	0.516437
g1753.t1	221.563	138.621	161.094	233.347	210.573	222.999	207.692	0.345994	0.671638	0.905679
g1754.t1	93.2897	67.9428	38.1539	67.2639	62.0019	72.6512	88.1119	0.168258	0.841831	NA
g1755.t1	279.869	89.3744	118.701	167.744	191.855	135.548	126.503	-0.0263857	0.974364	0.994112
g1756.t1	209.902	89.3744	114.462	143.662	160.269	156.738	106.993	0.0704286	0.936598	0.985855
g1757.t1	443.126	166.437	455.728	541.432	426.994	489.05	497.832	0.468592	0.579291	0.865191
g1758.t1	23.3224	77.5186	137.778	183.522	107.626	145.639	181.888	0.906819	0.30481	0.669228
g1759.t1	34.9836	126.766	199.248	225.874	167.288	198.445	261.818	0.7866	0.360269	0.72024
g1760.t1	104.951	181.485	385.779	244.143	167.288	227.035	195.734	-0.11936	0.888199	0.972691
g1761.t1	186.579	138.165	271.317	255.769	279.594	220.981	262.448	0.357962	0.680814	0.90989
g1762.t1	58.3061	104.878	150.496	191.827	173.137	164.81	181.888	0.737789	0.383541	0.740662
g1763.t1	198.241	112.63	211.966	129.545	134.532	164.138	126.503	-0.323633	0.756885	0.9371
g1764.t1	711.334	289.555	290.394	450.917	550.998	474.923	455.664	0.178263	0.839899	0.96007
g1765.t1	34.9836	119.926	216.206	152.797	141.552	151.357	122.098	0.161665	0.854443	0.963036
g1766.t1	163.257	82.0785	125.06	186.844	168.458	194.073	147.902	0.520585	0.541144	0.84582
g1767.t1	81.6285	40.5833	61.4702	58.1293	84.229	76.6873	77.4126	0.302789	NA	NA
g1768.t1	233.224	47.8791	118.701	115.428	112.305	112.34	134.685	-0.0904049	0.894428	0.973667
g1769.t1	58.3061	41.4952	116.581	139.51	114.645	161.447	115.175	0.869995	0.249445	0.604252
g1770.t1	454.787	2987.66	788.515	272.377	183.666	224.344	259.301	-2.59393	4.1612e-05	0.000657413
g1771.t1	513.093	85.2705	370.941	216.739	207.063	287.914	253.636	-0.387591	0.527795	0.840091
g1772.t1	2483.84	890.096	606.224	288.985	195.365	275.133	283.846	-2.3398	0.00252875	0.0183074
g1773.t1	34.9836	2506.13	52.9916	128.715	60.8321	82.7416	105.105	-3.20537	NA	NA
g1774.t1	69.9673	38.3033	69.9489	210.096	197.704	234.771	149.161	1.7559	0.0950511	0.326551
g1775.t1	11.6612	24.1676	38.1539	151.136	67.8512	134.539	120.21	2.19048	0.0408309	NA
g1776.t1	186.579	25.5355	6.35899	132.036	85.3989	157.747	75.5245	0.816502	0.338721	0.702813
g1777.t1	1504.3	3680.77	99.6242	107.124	69.021	103.932	112.028	-4.16787	6.67638e-05	0.000970702
g1778.t1	128.273	46.5112	95.3848	151.966	156.76	260.333	192.587	1.10991	0.279224	0.641009
g1779.t1	0	808.929	78.4275	114.598	148.571	90.4776	133.427	-1.31025	0.145105	0.436028
g1782.t1	536.416	47.4231	82.6669	219.23	269.065	264.369	271.259	0.247153	0.796914	0.947633
g1783.t1	174.918	30.0955	44.5129	91.346	108.796	128.485	76.1538	0.425803	0.574644	NA
g1785.t1	233.224	207.476	479.044	205.113	173.137	198.782	206.434	-0.650805	0.430861	0.778645
g1791.t1	116.612	43.3192	125.06	155.288	178.987	160.438	134.685	0.747836	0.437234	0.782736
g1796.t1	11.6612	602.821	61.4702	34.0471	49.1336	31.9531	19.5105	-2.78331	0.00193996	0.0147679
g1798.t1	11.6612	46.9671	42.3933	73.9072	84.229	83.7506	61.0489	1.06748	0.253464	NA
g1799.t1	34.9836	13.2238	19.077	31.5559	30.416	31.9531	45.3147	0.777322	0.427644	NA
g1800.t1	34.9836	25.0795	21.1966	48.9947	35.0954	43.3889	56.014	0.821563	0.360261	NA
g1801.t1	58.3061	80.2545	120.821	128.715	107.626	120.076	114.545	0.423651	0.635772	0.889069
g1802.t1	93.2897	44.2312	55.1112	101.311	65.5115	98.8863	86.2238	0.490172	0.654573	NA
g1803.t1	46.6449	88.4624	214.086	177.709	173.137	136.557	132.797	0.38586	0.679581	0.908762
g1804.t1	11.6612	29.1835	91.1455	67.2639	38.605	81.0598	44.0559	0.326053	0.739032	NA
g1805.t1	23.3224	7.75186	21.1966	61.4509	78.3798	66.9332	42.7972	1.95881	0.0533001	NA
g1806.t1	69.9673	23.2556	33.9146	83.8722	53.813	65.9242	69.8601	0.78658	0.417589	NA
g1807.t1	0	15.0477	50.8719	46.5034	32.7557	58.5245	44.0559	0.917046	0.394302	NA
g1808.t1	11.6612	27.3595	33.9146	51.4859	99.4371	49.4431	25.1748	1.13863	0.317676	NA
g1809.t1	23.3224	13.6798	38.1539	71.4159	65.5115	76.6873	61.0489	1.46585	0.128868	NA
g1810.t1	23.3224	15.5037	16.9573	26.5734	31.5859	35.3165	42.7972	0.939038	0.356359	NA
g1811.t1	0	13.2238	4.23933	26.5734	87.7386	36.3256	23.9161	2.51764	0.0290906	NA
g1812.t1	209.902	46.0552	72.0686	28.2342	67.8512	32.9621	32.0979	-1.37628	0.112115	NA
g1813.t1	0	46.5112	65.7096	44.8426	73.7004	51.7976	53.4965	0.441575	0.620169	NA
g1814.t1	11.6612	44.2312	91.1455	83.0418	69.021	64.9151	67.3426	0.4479	0.596162	NA
g1815.t1	46.6449	105.79	120.821	107.124	113.475	110.995	100.07	0.184442	0.775829	0.941733
g1818.t1	163.257	178.749	158.975	182.692	204.723	217.953	229.72	0.318814	0.558689	0.854764
g1820.t1	81.6285	85.7264	188.65	181.862	175.477	184.655	186.294	0.605166	0.521759	0.837158
g1821.t1	11.6612	96.6702	139.898	120.411	128.683	126.13	142.238	0.581643	0.51623	0.833577
g1827.t1	58.3061	136.798	231.043	194.318	267.895	266.724	229.72	0.733613	NA	NA
g1828.t1	11.6612	32.3754	133.539	86.3635	105.286	103.932	65.4545	0.554954	0.587564	NA
g1829.t1	93.2897	81.6225	152.616	179.37	143.891	117.385	166.154	0.469931	NA	NA
g1831.t1	466.449	276.331	387.898	308.085	253.857	253.606	280.07	-0.455579	0.620235	0.882485
g1832.t1	268.208	215.228	381.539	167.744	147.401	176.246	167.413	-0.808115	0.394935	0.750255
g1833.t1	139.935	207.476	201.368	235.839	304.16	288.25	260.559	0.549215	0.302549	0.666871
g1834.t1	93.2897	833.097	262.838	350.436	472.619	394.872	304.615	-0.087739	0.894816	0.973675
g1836.t1	559.738	625.621	390.018	467.525	579.075	471.56	489.021	-0.0652784	0.944162	0.987619
g1837.t1	186.579	61.1029	93.2652	157.779	209.403	146.311	154.196	0.586903	0.569569	0.860765
g1838.t1	46.6449	954.391	97.5045	192.657	218.762	156.065	121.469	-1.10096	NA	NA
g1839.t1	454.787	2144.53	129.299	166.084	248.008	242.171	202.657	-2.09021	0.00637851	0.0393959
g1840.t1	23.3224	47.8791	72.0686	63.9422	104.116	63.9061	83.7063	0.658819	0.433007	NA
g1841.t1	23.3224	53.351	48.7523	90.5156	74.8703	66.9332	59.1608	0.731385	0.391069	NA
g1842.t1	34.9836	67.9428	78.4275	64.7726	63.1718	76.351	69.8601	0.134461	0.872619	NA
g1844.t1	0	36.0233	74.1882	31.5559	56.1527	50.7885	59.1608	0.310428	0.748212	NA
g1845.t1	0	41.0393	91.1455	72.2464	76.0401	67.9423	41.5385	0.444067	0.641314	NA
g1846.t1	11.6612	116.734	188.65	142.832	132.193	147.993	157.343	0.407715	0.657743	0.899643
g1847.t1	151.596	118.558	165.334	90.5156	98.2672	120.413	104.476	-0.483786	0.537788	0.844787
g1848.t1	11.6612	40.1273	44.5129	48.9947	19.8874	18.1628	15.7343	-0.417593	0.667463	NA
g1849.t1	93.2897	50.6151	74.1882	61.4509	43.2844	53.4793	48.4615	-0.459277	0.594349	NA
g1850.t1	0	49.2471	72.0686	55.638	45.6241	39.3527	67.972	0.265725	0.800526	NA
g1851.t1	46.6449	9.11983	38.1539	53.1467	60.8321	53.8157	54.7552	0.918348	0.397406	NA
g1852.t1	256.547	20.9756	36.0343	42.3513	102.947	63.5698	78.6713	-0.464124	0.663076	NA
g1853.t1	128.273	11.3998	27.5556	57.2988	63.1718	59.5336	39.021	0.112727	0.91327	NA
g1854.t1	11.6612	19.6076	16.9573	53.9772	70.1909	28.2532	42.1678	1.5287	0.157474	NA
g1855.t1	23.3224	30.0955	84.7865	112.106	99.4371	96.8682	80.5594	1.04463	0.362427	NA
g1856.t1	0	9.57583	4.23933	29.895	45.6241	40.6981	30.2098	2.6038	0.0343718	NA
g1857.t1	0	20.9756	12.718	63.9422	63.1718	53.8157	62.9371	2.15302	0.0323996	NA
g1858.t1	0	7.29587	4.23933	42.3513	102.947	31.9531	51.6084	3.523	0.0116662	NA
g1859.t1	11.6612	33.7434	91.1455	137.849	113.475	89.8049	91.2587	1.16924	0.195875	NA
g1860.t1	0	72.0467	110.222	126.224	111.136	110.995	84.965	0.75215	0.439112	NA
g1861.t1	256.547	20.5196	21.1966	40.6905	66.6813	50.4522	54.7552	-0.804844	0.422251	NA
g1862.t1	46.6449	47.4231	1683.01	59.7901	47.9638	62.8971	75.5245	-3.27419	NA	NA
g1863.t1	163.257	1533.96	63.5899	185.183	160.269	202.145	203.916	-1.65442	0.068861	0.257373
g1864.t1	0	15.0477	61.4702	41.5209	73.7004	69.9604	64.1958	1.17589	0.289637	NA
g1865.t1	34.9836	19.1517	108.103	87.1939	73.7004	88.4595	94.4056	0.646832	0.463938	0.799387
g1866.t1	81.6285	27.3595	137.778	105.463	98.2672	133.53	119.58	0.487596	0.540894	0.84582
g1868.t1	69.9673	73.4147	139.898	232.517	138.042	188.355	261.818	1.10961	NA	NA
g1869.t1	373.159	309.618	63.5899	112.106	120.494	93.5047	93.7762	-1.23033	0.124094	0.392544
g1871.t1	21351.7	43179.7	17025.1	223.382	297.141	125.458	5831.75	-4.06925	0.000453714	0.00450348
g1872.t1	58.3061	46.0552	152.616	190.996	113.475	158.084	137.203	0.786741	0.284855	0.64754
g1873.t1	629.706	1894.65	807.592	798.032	648.096	755.437	706.783	-0.6182	0.320758	0.685803
g1874.t1	21829.8	60870.8	14818.6	120.411	255.027	110.995	609.86	-6.89012	3.23838e-11	3.92095e-09
g1875.t1	163.257	140.901	226.804	191.827	255.027	240.825	278.811	0.446514	0.457056	0.794672
g1876.t1	326.514	266.299	373.061	266.564	339.256	314.822	271.259	-0.110328	0.879827	0.971413
g1877.t1	466.449	233.468	409.095	319.711	354.464	368.301	296.434	-0.137023	NA	NA
g1878.t1	209.902	149.565	199.248	197.639	229.29	201.809	218.392	0.194417	0.784776	0.944425
g1879.t1	11.6612	102.142	139.898	84.7026	70.1909	62.8971	82.4475	-0.240589	0.778149	NA
g1880.t1	198.241	247.148	211.966	166.914	230.46	214.926	179.371	-0.151076	0.856085	0.963825
g1881.t1	0	228.452	252.24	122.902	197.704	150.684	168.671	-0.0496351	0.953231	0.988786
g1882.t1	501.432	1771.98	222.565	181.862	120.494	148.666	105.105	-2.58977	0.000105584	0.00140828
g1883.t1	1212.77	9292.2	1943.73	107.124	169.628	120.749	129.65	-4.97838	6.18092e-07	2.05227e-05
g1884.t1	93.2897	135.886	245.881	269.055	263.216	251.252	260.559	0.696319	0.316345	0.680837
g1886.t1	361.498	61.1029	133.539	112.106	170.798	124.449	117.063	-0.44795	0.566493	0.859098
g1887.t1	93.2897	77.5186	95.3848	324.693	242.158	315.158	300.839	1.74208	0.0583511	0.228348
g1888.t1	34.9836	37.8473	89.0259	117.919	118.155	97.8772	58.5315	0.834705	0.378105	NA
g1889.t1	233.224	136.798	161.094	231.687	233.97	214.254	230.979	0.38296	0.603013	0.875998
g1890.t1	128.273	137.71	239.522	167.744	223.441	214.59	205.804	0.258092	0.744584	0.934021
g1891.t1	186.579	354.306	80.5472	151.136	135.702	137.903	95.6643	-0.688581	0.2408	0.593236
g1893.t1	151.596	31.9194	61.4702	121.241	141.552	120.749	106.364	0.663737	0.46324	0.799092
g1894.t1	396.481	67.4868	156.855	195.148	287.783	279.841	194.476	0.253475	0.750265	0.935271
g1905.t1	186.579	282.259	377.3	306.424	409.447	384.109	424.196	0.428835	NA	NA
g1906.t1	653.028	89.3744	154.735	215.909	128.683	198.445	166.783	-0.729035	0.47445	0.807617
g1907.t1	69.9673	95.7583	231.043	238.33	173.137	189.364	200.769	0.580364	0.526053	0.839309
g1908.t1	0	11.3998	27.5556	18.2692	42.1145	33.9711	36.5035	1.09422	0.191322	NA
g1909.t1	1445.99	352.938	2403.7	124.563	100.607	119.74	106.993	-3.63113	3.81478e-05	0.000615183
g1910.t1	629.706	1850.41	36.0343	197.639	94.7577	73.6602	388.322	-2.15625	0.0194877	0.0978567
g1911.t1	711.334	1356.58	44.5129	53.9772	30.416	42.7162	24.5455	-4.21555	7.47617e-05	0.00107146
g1912.t1	1889.12	1305.96	248.001	319.711	276.084	217.617	231.608	-2.13042	0.0053379	0.0340313
g1913.t1	23.3224	50.1591	4.23933	107.124	85.3989	63.5698	87.4825	1.66269	0.0664872	NA
g1916.t1	58.3061	7.75186	76.3079	58.1293	59.6622	78.3691	88.1119	0.619368	0.575555	NA
g1917.t1	2017.39	7444.52	6127.95	176.049	154.42	155.393	152.937	-5.02503	5.62325e-08	2.68635e-06
g1919.t1	23.3224	40.5833	103.864	178.54	127.513	156.738	139.091	1.38571	0.173784	0.490513
g1920.t1	349.836	233.468	353.984	362.062	304.16	378.391	309.65	0.122812	0.851233	0.962427
g1922.t1	139.935	95.3023	69.9489	39.8601	62.0019	39.3527	45.9441	-1.07472	0.0756929	0.277212
g1923.t1	23.3224	22.7996	14.8376	26.5734	37.4351	45.7433	37.7622	0.889344	0.21096	NA
g1924.t1	128.273	93.4783	19.077	61.4509	51.4733	81.0598	79.9301	-0.155272	0.822921	0.955221
g1925.t1	11.6612	35.5674	63.5899	53.9772	32.7557	66.9332	38.3916	0.25922	0.714575	0.924
g1926.t1	0	13.6798	25.436	74.7376	50.3035	42.3798	48.4615	1.84574	0.0825746	NA
g1927.t1	23.3224	29.6395	74.1882	81.381	99.4371	85.096	61.6783	0.893497	0.25947	0.617104
g1928.t1	1271.07	284.539	192.889	303.103	196.534	274.796	309.021	-1.09177	0.250033	0.604947
g1929.t1	583.061	95.3023	122.94	181.862	217.592	180.282	154.196	-0.486751	0.487619	0.81638
g1931.t1	23.3224	214.772	161.094	102.972	127.513	145.302	95.6643	-0.22105	0.799929	0.948518
g1932.t1	361.498	121.294	269.197	220.061	210.573	215.263	191.329	-0.236938	0.737949	0.932808
g1934.t1	34.9836	26.4475	82.6669	40.6905	54.9828	46.7524	35.8741	-0.134703	0.844742	NA
g1935.t1	0	511.167	125.06	94.6676	135.702	149.338	105.105	-0.853913	0.286754	0.65064
g1936.t1	46.6449	60.1909	3052.32	186.014	134.532	197.773	159.86	-2.63671	NA	NA
g1937.t1	46.6449	25.0795	10.5983	53.1467	39.7748	51.4612	46.5734	0.93996	0.312861	NA
g1938.t1	46.6449	24.6236	74.1882	85.533	47.9638	75.3419	96.9231	0.667888	0.452213	0.791899
g1939.t1	991.203	48.3351	122.94	78.8897	146.231	129.83	168.671	-1.52406	0.0499237	0.203064
g1940.t1	1002.86	1.36798	31.7949	17.4388	9.35878	35.6529	29.5804	-3.87618	0.00103985	0.00888907
g1941.t1	69.9673	26.4475	48.7523	72.2464	46.7939	54.152	61.0489	0.378586	0.602562	0.875934
g1942.t1	11.6612	77.5186	10.5983	5.81293	1.16985	4.03618	16.993	-2.32788	0.0438239	NA
g1943.t1	5830.61	4624.67	8.47865	43.1817	43.2844	30.2713	60.4196	-6.29914	1.13138e-05	0.000229959
g1944.t1	1399.35	319.194	72.0686	158.61	136.872	196.764	212.098	-1.73894	0.0275774	0.12967
g1945.t1	23.3224	1082.98	61.4702	124.563	106.456	86.4414	67.972	-2.03941	NA	NA
g1948.t1	303.192	336.522	57.2309	86.3635	104.116	105.277	90.6294	-1.25629	0.0796582	0.287092
g1949.t1	23.3224	45.5992	48.7523	118.75	141.552	128.821	103.217	1.59022	0.0754497	0.276393
g1951.t1	58.3061	15.0477	27.5556	37.3688	51.4733	61.5517	40.9091	0.610164	0.593202	0.87168
g1952.t1	0	11.3998	23.3163	71.4159	50.3035	57.5155	73.6364	2.21164	0.017074	0.0880985
g1954.t1	116.612	1667.56	167.453	143.662	115.815	158.42	136.573	-2.24057	0.0169208	0.0874364
g1955.t1	139.935	108.526	735.523	147.814	114.645	121.085	129.021	-1.36381	NA	NA
g1956.t1	46.6449	42.8632	46.6326	80.5505	60.8321	54.152	49.0909	0.438676	0.46475	0.799441
g1957.t1	151.596	104.422	127.18	143.662	182.496	148.666	159.231	0.325535	0.681056	0.909929
g1958.t1	104.951	72.0467	78.4275	63.9422	71.3607	54.152	79.3007	-0.323431	0.725179	NA
g1960.t1	104.951	94.8463	180.171	259.921	240.989	257.643	211.469	0.928719	0.212511	0.55206
g1962.t1	151.596	75.2386	93.2652	56.4684	67.8512	60.5426	69.8601	-0.672955	0.225586	0.570193
g1964.t1	34.9836	242.588	125.06	213.417	246.838	197.773	224.056	0.681616	0.490955	0.818616
g1965.t1	1236.09	39.6713	182.291	138.68	148.571	100.568	131.538	-1.8852	0.0601487	0.233423
g1967.t1	0	16.4157	63.5899	27.4038	26.9065	35.9892	30.2098	0.0446541	0.963209	NA
g1970.t1	81.6285	2546.71	29.6753	53.9772	90.0783	46.7524	39.021	-3.95668	0.00010834	0.0014411
g1971.t1	11.6612	153.669	33.9146	41.5209	21.0573	22.199	30.2098	-1.27755	0.229869	0.577336
g1972.t1	2425.53	349.29	146.257	250.786	377.861	211.226	195.105	-1.90365	0.0632372	0.242073
g1973.t1	0	31.4634	63.5899	107.954	65.5115	71.6421	73.007	1.19709	0.215128	NA
g1976.t1	11.6612	45.5992	36.0343	29.0646	66.6813	68.2786	80.5594	0.857743	0.32339	NA
g1977.t1	81.6285	15.5037	67.8292	34.0471	78.3798	73.3238	52.8671	0.182065	0.850494	NA
g1978.t1	11.6612	12.7678	29.6753	27.4038	7.01909	25.8988	21.3986	0.13829	0.896212	NA
g1979.t1	11.6612	2.73595	10.5983	9.96502	1.16985	9.08139	18.2517	0.381629	0.783085	NA
g1980.t1	34.9836	41.9512	21.1966	72.2464	63.1718	86.7778	62.9371	1.12392	0.227408	NA
g1982.t1	198.241	14.5917	42.3933	117.919	45.6241	89.1322	59.7902	-0.0381766	0.971918	NA
g1983.t1	221.563	17.3277	59.3506	118.75	91.2481	85.096	137.203	0.199151	0.841883	0.960091
g1984.t1	58.3061	327.402	46.6326	127.054	161.439	99.8953	111.399	-0.234157	0.822568	0.955221
g1985.t1	268.208	121.75	231.043	366.214	448.052	376.373	482.098	1.02314	0.334826	0.69909
g1986.t1	58.3061	25.5355	40.2736	117.919	122.834	143.284	126.503	1.69567	0.0632072	NA
g1987.t1	244.885	142.725	169.573	298.95	348.615	264.033	262.448	0.6737	0.44009	0.783954
g1988.t1	34.9836	4.55992	31.7949	53.1467	19.8874	39.3527	43.4266	0.834275	0.436234	NA
g1989.t1	23.3224	14.5917	14.8376	44.8426	49.1336	51.4612	43.4266	1.51534	0.117291	NA
g1990.t1	11.6612	83.9025	139.898	176.879	236.309	142.948	132.168	1.08673	0.321088	0.686197
g1991.t1	198.241	95.3023	173.812	197.639	225.781	175.237	188.811	0.35477	0.666487	0.903699
g1992.t1	128.273	130.87	180.171	176.049	210.573	221.99	188.811	0.440111	0.605276	0.87639
g1993.t1	11.6612	139.077	144.137	176.879	221.101	149.338	161.119	0.789169	0.373298	0.731952
g1994.t1	373.159	203.372	158.975	171.897	175.477	129.83	152.937	-0.628436	0.573287	0.862911
g1995.t1	221.563	113.998	252.24	181.031	184.836	181.964	212.727	-0.0353603	0.96689	0.992227
g1996.t1	198.241	125.854	220.445	223.382	292.462	146.648	225.315	0.295765	0.721865	0.926914
g1997.t1	93.2897	85.2705	95.3848	127.054	100.607	109.649	126.503	0.347488	0.683944	0.9112
g1998.t1	128.273	152.757	152.616	229.195	134.532	187.346	191.958	0.355717	0.664986	0.903093
g1999.t1	186.579	161.877	222.565	261.582	272.575	181.628	212.727	0.286184	0.731942	0.930088
g2000.t1	139.935	96.6702	127.18	218.4	207.063	174.901	190.699	0.716129	0.417688	0.768361
g2001.t1	338.175	291.835	493.882	386.975	481.977	310.785	377.622	0.0542803	0.95203	0.988786
g2002.t1	81.6285	119.014	169.573	197.639	182.496	249.234	271.259	0.848217	0.303161	0.667381
g2003.t1	116.612	245.78	343.385	208.435	304.16	222.999	249.86	0.0493834	0.952174	0.988786
g2004.t1	104.951	168.261	368.821	236.669	273.744	196.764	249.231	0.143633	0.865324	0.96627
g2005.t1	244.885	230.276	243.761	361.232	355.634	313.476	276.294	0.447752	0.574841	0.863543
g2006.t1	361.498	177.381	294.633	223.382	243.328	279.841	246.084	-0.152863	0.857402	0.964616
g2007.t1	34.9836	119.926	108.103	250.786	248.008	217.953	200.769	1.33441	0.106812	0.354166
g2008.t1	46.6449	187.869	258.599	282.342	339.256	269.078	308.392	0.837278	0.344604	0.708011
g2009.t1	408.142	133.15	199.248	151.136	161.439	169.183	129.65	-0.668252	0.426863	0.775789
g2010.t1	58.3061	89.3744	114.462	159.44	147.401	150.011	200.769	0.887439	0.31047	0.673652
g2011.t1	279.869	117.19	148.376	210.096	175.477	227.035	194.476	0.175041	0.838568	0.959275
g2012.t1	58.3061	3808.9	99.6242	94.6676	115.815	81.7325	91.2587	-3.78786	NA	NA
g2013.t1	151.596	4.55992	6.35899	13.2867	4.67939	32.9621	18.2517	-1.56197	0.339546	NA
g2014.t1	0	35.5674	0	8.30418	3.50954	3.36348	1.88811	-1.66978	0.294777	NA
g2015.t1	0	11.3998	12.718	30.7255	63.1718	40.0254	42.7972	2.18645	0.0529792	NA
g2018.t1	163.257	18.2397	61.4702	56.4684	37.4351	30.2713	62.9371	-0.680642	0.422124	NA
g2019.t1	11.6612	15.9597	16.9573	53.1467	44.4542	51.7976	32.0979	1.55257	0.0964909	NA
g2020.t1	0	15.9597	55.1112	21.5909	26.9065	43.0525	28.951	0.220539	0.835804	NA
g2021.t1	23.3224	27.3595	86.9062	27.4038	28.0763	47.7614	33.986	-0.4607	0.612593	NA
g2022.t1	11.6612	15.0477	23.3163	24.0821	45.6241	38.0073	43.4266	1.12451	0.266318	NA
g2023.t1	34.9836	9.57583	14.8376	48.9947	26.9065	32.9621	30.2098	1.06849	0.237833	NA
g2024.t1	0	13.6798	6.35899	41.5209	25.7367	38.3437	16.3636	1.83533	0.0963018	NA
g2025.t1	11.6612	18.2397	2.11966	58.9597	40.9447	25.8988	33.3566	1.84998	0.0848455	NA
g2026.t1	0	12.7678	10.5983	27.4038	24.5668	24.2171	24.5455	1.39812	0.211667	NA
g2027.t1	0	6.38388	38.1539	52.3163	51.4733	35.6529	35.8741	1.40333	0.186902	NA
g2028.t1	0	20.5196	16.9573	24.9125	12.8683	22.5353	23.2867	0.526045	0.649107	NA
g2029.t1	0	46.5112	23.3163	39.8601	58.4924	18.1628	35.8741	0.503853	0.599533	NA
g2030.t1	23.3224	35.5674	42.3933	19.0996	8.18893	11.7722	40.2797	-0.822876	0.269757	NA
g2031.t1	0	15.5037	12.718	39.0296	28.0763	28.5896	35.8741	1.50518	0.132018	NA
g2032.t1	279.869	17.7837	16.9573	53.9772	62.0019	35.9892	23.9161	-1.18469	0.31505	NA
g2033.t1	23.3224	20.9756	31.7949	31.5559	15.208	43.7252	22.028	0.150901	0.87615	NA
g2034.t1	0	29.6395	10.5983	31.5559	18.7176	17.8264	34.6154	0.704808	0.54549	NA
g2035.t1	151.596	886.904	33.9146	72.2464	97.0974	83.0779	79.9301	-2.11619	0.0521497	0.210009
g2036.t1	11.6612	14.1357	6.35899	43.1817	26.9065	29.935	39.021	1.69255	0.160889	NA
g2037.t1	69.9673	55.631	97.5045	83.8722	79.5496	81.0598	97.5524	0.202725	0.748764	0.935264
g2038.t1	58.3061	73.4147	103.864	144.493	136.872	152.366	169.301	0.921847	0.295361	0.659403
g2039.t1	303.192	59.7349	52.9916	133.697	143.891	166.829	200.769	0.283498	0.751939	0.935783
g2040.t1	23.3224	152.757	195.009	169.405	207.063	213.245	187.552	0.606388	0.485032	0.81506
g2041.t1	23.3224	73.4147	129.299	97.1589	190.685	97.2045	103.217	0.644932	0.488346	0.816996
g2042.t1	34.9836	6.38388	38.1539	55.638	58.4924	44.7343	39.6503	1.00622	0.284244	NA
g2043.t1	0	63.3828	74.1882	89.6851	129.853	154.384	104.476	1.26392	0.161314	0.467626
g2044.t1	69.9673	111.262	182.291	215.909	170.798	239.48	216.503	0.774569	0.355544	0.716034
g2045.t1	34.9836	153.669	241.642	290.646	217.592	200.463	219.65	0.658292	0.447535	0.788958
g2046.t1	93.2897	121.294	127.18	107.954	161.439	112.677	171.818	0.267799	0.738044	0.932808
g2047.t1	81.6285	67.4868	80.5472	149.475	118.155	141.939	165.524	0.918355	0.263821	0.623799
g2048.t1	244.885	33.7434	131.419	117.919	147.401	135.548	92.5175	-0.104994	0.910151	0.977533
g2050.t1	0	0.455992	6.35899	1.66084	9.35878	3.02713	10.0699	1.10335	0.496098	NA
g2051.t1	0	0.911983	2.11966	17.4388	18.7176	3.69983	13.2168	3.02659	0.190788	NA
g2052.t1	221.563	58.3669	93.2652	94.6676	131.023	103.595	118.951	-0.0991452	0.908491	0.976951
g2053.t1	58.3061	31.4634	40.2736	38.1992	35.0954	69.9604	67.972	0.338132	0.723877	NA
g2054.t1	69.9673	128.134	118.701	137.019	118.155	118.394	109.51	0.166017	0.835724	0.958262
g2055.t1	11.6612	41.9512	72.0686	81.381	136.872	107.968	76.7832	1.18078	0.201769	NA
g2056.t1	23.3224	14.5917	36.0343	30.7255	80.7195	30.6077	55.3846	1.00807	0.319393	NA
g2057.t1	46.6449	33.7434	65.7096	106.293	129.853	105.613	69.2308	1.07958	0.252837	NA
g2058.t1	373.159	134.518	175.932	254.108	308.84	289.259	277.552	0.331126	0.711137	0.922842
g2059.t1	69.9673	59.7349	44.5129	78.0593	114.645	96.1955	95.035	0.742965	0.437999	NA
g2060.t1	303.192	112.63	175.932	238.33	233.97	233.762	281.329	0.340213	0.737395	0.932533
g2061.t1	69.9673	95.3023	209.847	194.318	201.214	169.183	171.189	0.534143	0.520672	0.836606
g2063.t1	34.9836	51.0711	97.5045	99.6502	51.4733	81.0598	106.364	0.428997	0.612663	NA
g2064.t1	186.579	111.262	146.257	123.732	139.212	126.467	132.797	-0.159276	0.819624	0.95487
g2065.t1	69.9673	80.7105	112.342	94.6676	127.513	122.767	109.51	0.359358	0.669439	0.905428
g2066.t1	11.6612	57.455	93.2652	89.6851	77.21	96.1955	101.958	0.679179	0.467033	0.801565
g2067.t1	23.3224	64.2948	150.496	122.902	149.741	129.494	156.084	0.763132	0.386134	0.743565
g2068.t1	34.9836	23.7116	55.1112	63.1118	70.1909	131.512	103.846	1.28523	0.157213	NA
g2069.t1	314.853	618.781	178.052	220.891	252.687	261.006	241.049	-0.609191	0.459242	0.796598
g2070.t1	46.6449	88.4624	93.2652	80.5505	111.136	130.839	100.699	0.439379	0.605289	0.87639
g2071.t1	256.547	217.964	279.796	293.138	284.273	210.554	248.601	0.0446862	0.95564	0.989008
g2072.t1	0	72.5027	76.3079	131.206	167.288	127.812	156.713	1.44926	0.127045	0.397451
g2073.t1	23.3224	52.895	76.3079	91.346	114.645	98.5499	100.07	0.934418	0.305553	NA
g2074.t1	46.6449	26.9035	59.3506	78.0593	26.9065	73.9965	74.8951	0.537037	0.585577	NA
g2075.t1	664.689	126.31	235.283	249.956	281.933	336.012	279.441	-0.23134	0.790363	0.94615
g2076.t1	0	60.1909	86.9062	81.381	54.9828	71.3058	63.5664	0.366358	0.699768	NA
g2078.t1	104.951	133.606	154.735	116.259	155.59	119.067	115.175	-0.0618005	0.944838	0.987767
g2079.t1	11.6612	79.3426	192.889	151.966	181.326	146.311	185.035	0.773316	0.471862	0.805457
g2080.t1	128.273	142.269	231.043	155.288	195.365	219.972	169.301	0.137025	0.870013	0.968184
g2081.t1	314.853	88.4624	154.735	154.458	148.571	172.21	197.622	-0.114427	0.895936	0.973949
g2082.t1	46.6449	92.1103	69.9489	151.136	138.042	185.328	151.049	1.13256	0.186027	0.510702
g2083.t1	0	56.999	105.983	112.106	72.5306	94.5138	89.3706	0.687216	0.519453	NA
g2084.t1	116.612	26.9035	67.8292	107.954	111.136	85.096	94.4056	0.566447	0.546744	NA
g2085.t1	11.6612	27.3595	36.0343	92.1764	49.1336	93.8411	79.3007	1.56316	0.106392	NA
g2086.t1	69.9673	16.4157	46.6326	59.7901	119.324	97.2045	59.1608	1.00608	0.30255	NA
g2087.t1	11.6612	79.7986	72.0686	116.259	120.494	132.185	159.231	1.2141	0.270549	0.631532
g2088.t1	1924.1	139.533	165.334	164.423	207.063	154.047	150.42	-2.12562	0.0498908	0.203047
g2089.t1	524.755	121.294	156.855	234.178	189.515	196.427	145.385	-0.453701	0.594587	0.8723
g2090.t1	11.6612	80.2545	108.103	139.51	178.987	162.12	150.42	1.16816	0.189344	0.515375
g2091.t1	81.6285	38.7593	33.9146	191.827	133.363	154.047	172.448	1.74013	0.054548	0.217649
g2092.t1	69.9673	32.3754	25.436	107.954	125.174	132.857	101.958	1.53633	0.135317	0.41596
g2093.t1	151.596	108.526	101.744	166.084	138.042	132.185	173.706	0.356296	0.66131	0.901758
g2094.t1	349.836	72.0467	156.855	137.019	140.382	109.649	163.636	-0.464127	0.667571	0.904224
g2095.t1	69.9673	103.51	135.658	166.084	170.798	166.492	184.406	0.717313	0.398719	0.752613
g2096.t1	46.6449	75.6946	114.462	102.141	119.324	107.968	110.14	0.44726	0.620923	0.883036
g2097.t1	34.9836	67.4868	129.299	179.37	140.382	133.194	144.126	0.908148	0.296819	0.660355
g2098.t1	151.596	135.886	173.812	155.288	228.12	191.046	172.448	0.280397	0.715023	0.924
g2099.t1	93.2897	168.717	211.966	230.856	202.384	213.917	174.336	0.360164	0.678507	0.908103
g2100.t1	69.9673	180.117	199.248	244.143	235.139	190.037	237.902	0.576114	0.539251	0.845675
g2101.t1	139.935	150.933	264.958	283.173	237.479	211.899	205.175	0.330513	0.686298	0.912168
g2102.t1	139.935	158.229	250.12	237.5	219.931	232.753	158.601	0.206582	0.801236	0.948798
g2103.t1	11.6612	62.4709	23.3163	36.5384	71.3607	27.9169	40.2797	0.314812	0.738081	NA
g2104.t1	93.2897	139.533	186.53	107.954	131.023	137.566	156.084	-0.0854138	0.923117	0.981524
g2105.t1	11.6612	51.9831	93.2652	93.8372	119.324	109.986	118.322	0.997064	0.265265	0.62616
g2106.t1	279.869	145.917	184.411	203.452	198.874	217.953	188.182	0.0123301	0.986472	0.996301
g2107.t1	151.596	107.158	142.017	217.569	141.552	188.018	190.699	0.473727	0.60891	0.877965
g2108.t1	163.257	116.734	195.009	180.201	148.571	141.939	152.937	-0.0181105	0.981945	0.995952
g2109.t1	34.9836	17.7837	21.1966	11.6259	14.0382	28.9259	28.951	-0.140213	0.888832	NA
g2111.t1	23.3224	35.5674	57.2309	55.638	131.023	82.7416	67.3426	1.07016	0.242979	NA
g2112.t1	291.53	97.1262	154.735	211.757	113.475	185.328	166.783	-0.0712163	0.93749	0.985855
g2113.t1	11.6612	62.4709	108.103	148.645	124.004	136.221	88.1119	0.963047	0.304051	0.66819
g2125.t1	11.6612	16.8717	52.9916	52.3163	77.21	53.143	33.3566	0.890948	0.223421	NA
g2127.t1	244.885	223.436	237.402	161.931	178.987	221.317	207.692	-0.287929	0.767418	0.939457
g2128.t1	373.159	125.854	256.479	230.026	264.386	233.089	203.287	-0.0978048	0.91071	0.977533
g2130.t1	303.192	139.533	311.591	255.769	300.651	245.198	183.147	-0.0207052	0.978913	0.995036
g2134.t1	244.885	260.371	398.497	329.676	318.199	378.728	308.392	0.144851	0.882663	0.971475
g2135.t1	279.869	206.108	360.343	166.084	150.91	219.972	166.154	-0.680518	0.388544	0.74591
g2136.t1	268.208	99.8622	171.693	128.715	95.9275	164.474	164.895	-0.359252	0.718972	0.925422
g2139.t1	93.2897	80.2545	150.496	112.937	101.777	169.183	141.608	0.276792	0.686077	0.912063
g2143.t1	46.6449	1286.81	86.9062	134.528	167.288	135.885	128.392	-1.75299	0.126534	0.396529
g2144.t1	839.607	3502.93	678.292	686.756	601.302	643.77	558.252	-1.4301	0.0839146	0.298299
g2149.t1	862.93	86.1824	178.052	113.767	171.968	136.221	127.762	-1.43472	NA	NA
g2151.t1	209.902	132.238	744.002	143.662	116.985	143.621	98.1818	-1.53261	0.0884368	0.310214
g2153.t1	1399.35	192.885	731.284	83.0418	134.532	62.8971	75.5245	-3.11561	0.000855744	0.00759729
g2154.t1	11.6612	57.9109	91.1455	132.867	94.7577	145.639	111.399	1.1253	NA	NA
g2155.t1	81.6285	110.35	209.847	174.388	207.063	234.771	181.259	0.538135	0.34886	0.711547
g2156.t1	326.514	132.238	169.573	191.827	147.401	217.617	181.259	-0.153446	0.838589	0.959275
g2157.t1	979.542	3629.24	347.625	332.167	369.672	329.285	317.203	-2.29582	0.0105435	0.0601477
g2159.t1	1306.06	87.5504	82.6669	60.6205	76.0401	69.2877	78.0419	-2.77739	NA	NA
g2161.t1	734.656	57.9109	36.0343	80.5505	95.9275	66.2605	69.2308	-1.79006	0.0804494	0.289145
g2162.t1	11.6612	37.8473	74.1882	66.4334	42.1145	108.304	100.699	0.864819	0.349027	NA
g2163.t1	34.9836	23.7116	74.1882	60.6205	73.7004	76.351	86.8531	0.737399	0.465808	NA
g2164.t1	46.6449	29.1835	31.7949	47.3338	19.8874	46.7524	32.0979	0.0823	0.92891	NA
g2165.t1	11.6612	32.3754	33.9146	74.7376	95.9275	67.6059	74.8951	1.47539	0.0836441	NA
g2166.t1	0	16.4157	12.718	33.2167	14.0382	44.7343	39.021	1.48051	0.16646	NA
g2167.t1	0	63.3828	63.5899	88.0243	79.5496	75.0056	96.2937	0.896041	0.386868	NA
g2168.t1	0	45.1432	89.0259	58.9597	33.9256	57.1791	83.0769	0.290461	0.776704	NA
g2169.t1	23.3224	46.0552	86.9062	68.9247	49.1336	74.6692	69.2308	0.238826	0.69683	NA
g2170.t1	34.9836	34.1994	21.1966	81.381	111.136	73.9965	45.3147	1.38886	0.159356	NA
g2171.t1	0	36.0233	50.8719	69.7551	59.6622	80.7235	27.6923	0.915993	0.404946	NA
g2172.t1	34.9836	36.0233	129.299	59.7901	86.5687	71.3058	59.1608	0.0208809	0.982425	NA
g2173.t1	11.6612	22.7996	31.7949	48.9947	74.8703	51.1249	82.4475	1.46105	0.144547	NA
g2174.t1	58.3061	61.5589	50.8719	86.3635	83.0592	46.0797	73.6364	0.343653	0.69573	NA
g2175.t1	69.9673	110.806	201.368	134.528	95.9275	156.402	123.357	-0.02904	0.967024	0.992227
g2176.t1	1201.11	287.731	275.556	404.414	393.069	359.892	354.336	-0.612891	0.346989	0.709805
g2177.t1	0	20.0636	19.077	42.3513	53.813	80.3872	77.4126	2.05757	0.0556539	NA
g2178.t1	244.885	9.11983	36.0343	57.2988	60.8321	53.8157	42.7972	-0.759079	0.473318	NA
g2179.t1	34.9836	23.2556	38.1539	73.0768	62.0019	95.1865	33.986	1.05817	0.352113	NA
g2182.t1	466.449	1763.78	1047.11	231.687	280.763	247.552	241.049	-2.13167	0.00710557	0.0431651
g2184.t1	489.771	1486.53	142.017	96.3285	139.212	168.51	149.161	-2.35623	0.0103534	0.0592554
g2185.t1	209.902	137.71	110.222	102.972	86.5687	102.922	137.203	-0.486406	0.560806	0.855143
g2186.t1	174.918	252.163	267.078	252.447	226.95	203.154	307.133	0.0755353	0.882621	0.971475
g2187.t1	93.2897	47.8791	112.342	136.189	81.8893	94.1774	115.804	0.358813	0.657545	NA
g2189.t1	46.6449	49.2471	131.419	175.218	124.004	184.655	144.126	1.0277	0.258809	0.616306
g2193.t1	256.547	66.1188	129.299	126.224	116.985	126.13	99.4405	-0.325002	0.714037	0.923874
g2194.t1	186.579	69.3107	101.744	175.218	145.061	238.134	137.832	0.586337	0.493492	0.82063
g2195.t1	128.273	143.637	233.163	218.4	161.439	210.554	244.825	0.304447	0.764806	0.939319
g2196.t1	221.563	78.4306	82.6669	186.844	257.367	194.073	238.531	0.824177	0.355768	0.716382
g2197.t1	104.951	30.5514	89.0259	142.832	116.985	136.557	129.65	0.850402	0.392835	0.748477
g2198.t1	221.563	69.3107	122.94	206.774	207.063	218.626	371.329	0.927077	0.155803	0.458658
g2199.t1	116.612	91.1983	137.778	134.528	57.3225	137.903	145.385	0.0533384	0.932925	0.984591
g2200.t1	34.9836	112.174	135.658	89.6851	150.91	156.402	144.126	0.453814	0.506508	0.82768
g2201.t1	116.612	75.6946	108.103	112.106	210.573	144.293	129.021	0.58815	0.482678	0.813332
g2202.t1	163.257	64.7508	80.5472	121.241	143.891	86.4414	137.203	0.295091	0.727939	0.928449
g2203.t1	11.6612	44.2312	93.2652	149.475	229.29	116.713	113.916	1.5389	0.0972416	0.331793
g2204.t1	81.6285	45.5992	72.0686	139.51	201.214	122.767	127.762	1.18298	0.167944	0.479228
g2205.t1	139.935	62.4709	173.812	215.078	163.779	203.49	220.28	0.695573	0.337373	0.701154
g2206.t1	46.6449	36.0233	89.0259	110.446	120.494	114.695	132.168	1.05135	0.243212	0.595595
g2207.t1	11.6612	41.9512	97.5045	151.966	115.815	133.194	125.245	1.31884	0.184285	0.507805
g2208.t1	46.6449	29.1835	112.342	140.341	175.477	111.331	103.846	1.06963	0.282444	0.645238
g2209.t1	58.3061	22.7996	38.1539	112.106	114.645	117.049	148.531	1.70173	0.0872784	NA
g2210.t1	326.514	41.4952	80.5472	132.036	196.534	138.575	125.874	0.0399149	0.967077	0.992227
g2211.t1	174.918	155.949	345.505	233.347	191.855	206.518	258.671	-0.0239263	0.977013	0.994842
g2212.t1	478.11	210.212	404.856	264.903	310.01	211.563	340.489	-0.366365	0.737395	0.932533
g2214.t1	291.53	82.9905	97.5045	75.568	91.2481	104.941	98.1818	-0.735049	0.474849	0.807665
g2215.t1	58.3061	85.7264	258.599	107.124	93.5878	87.1141	130.909	-0.382923	0.660978	0.901567
g2216.t1	11.6612	114.454	148.376	85.533	73.7004	94.5138	71.1189	-0.230728	0.797878	0.947633
g2217.t1	23.3224	99.8622	65.7096	67.2639	113.475	63.9061	64.1958	0.22129	0.800133	0.948518
g2221.t1	128.273	72.9587	135.658	141.171	145.061	134.876	144.126	0.345601	0.677577	0.908029
g2222.t1	151.596	85.7264	91.1455	151.136	169.628	132.185	160.489	0.515915	0.529815	0.841199
g2224.t1	34.9836	88.9184	114.462	63.1118	67.8512	53.4793	45.9441	-0.511512	0.557099	NA
g2225.t1	174.918	103.054	78.4275	87.1939	87.7386	68.615	54.1259	-0.64572	0.450505	0.790523
g2226.t1	58.3061	136.342	186.53	49.8251	118.155	42.7162	63.5664	-0.924434	0.275918	0.637184
g2227.t1	11.6612	233.924	139.898	81.381	59.6622	85.7687	66.7133	-0.854763	0.361238	0.721087
g2228.t1	58.3061	167.805	91.1455	40.6905	109.966	29.2623	77.4126	-0.75411	0.401471	0.755115
g2229.t1	58.3061	89.3744	57.2309	53.9772	72.5306	45.7433	93.1468	-0.0631621	0.941259	NA
g2230.t1	23.3224	67.4868	27.5556	49.8251	72.5306	68.2786	79.3007	0.69499	0.427136	NA
g2231.t1	23.3224	19.6076	12.718	68.0943	49.1336	86.4414	60.4196	1.88652	0.0485212	NA
g2232.t1	58.3061	62.0149	80.5472	140.341	189.515	136.894	156.084	1.20732	0.186501	0.511127
g2233.t1	34.9836	23.2556	44.5129	99.6502	129.853	80.3872	111.399	1.63262	0.110391	NA
g2234.t1	69.9673	31.4634	76.3079	100.481	125.174	69.624	73.007	0.653548	NA	NA
g2235.t1	58.3061	59.2789	67.8292	127.054	120.494	113.013	111.399	0.927929	0.289032	0.653638
g2236.t1	93.2897	20.0636	99.6242	71.4159	60.8321	88.7959	87.4825	0.162325	0.857547	NA
g2237.t1	116.612	27.3595	82.6669	90.5156	125.174	103.932	117.692	0.591913	0.507504	NA
g2238.t1	1294.39	7869.51	4985.45	466.695	425.825	372.673	382.028	-3.51871	0.00050518	0.00493412
g2239.t1	11.6612	12.3118	2.11966	57.2988	30.416	67.2696	33.986	2.47916	0.00889806	NA
g2240.t1	81.6285	45.1432	120.821	251.617	177.817	282.532	234.755	1.5235	0.20845	0.546221
g2241.t1	46.6449	24.1676	46.6326	141.171	147.401	112.677	110.14	1.74128	0.0815113	NA
g2243.t1	81.6285	80.2545	76.3079	124.563	166.118	103.932	115.804	0.685548	0.4529	0.792282
g2245.t1	139.935	281.347	370.941	269.055	322.878	235.444	235.385	-0.00556004	0.994656	0.998292
g2247.t1	69.9673	222.068	379.42	375.349	354.464	297.668	270.629	0.516899	0.575183	0.863543
g2248.t1	186.579	171.453	320.069	408.566	305.33	333.321	309.65	0.582056	0.526548	0.839619
g2340.t1	69.9673	15.5037	44.5129	78.8897	58.4924	70.9694	84.3357	0.911115	0.225275	NA
g2341.t1	116.612	40.1273	84.7865	132.036	121.664	80.7235	76.1538	0.383033	0.712324	NA
g2342.t1	81.6285	70.6787	195.009	111.276	127.513	88.7959	68.6014	-0.237332	0.798735	0.947874
g2343.t1	2868.66	2824.41	211.966	137.849	99.4371	100.904	171.189	-3.94853	4.73911e-06	0.000114169
g2344.t1	221.563	797.986	135.658	90.5156	113.475	68.615	88.7412	-2.10293	NA	NA
g2346.t1	93.2897	33.7434	27.5556	60.6205	121.664	61.2153	69.2308	0.692924	0.481087	NA
g2347.t1	139.935	22.3436	44.5129	78.8897	59.6622	51.1249	58.5315	-0.0540665	0.955771	NA
g2348.t1	11.6612	31.0074	59.3506	33.2167	116.985	39.3527	78.6713	0.891919	0.346925	NA
g2349.t1	11.6612	11.8558	27.5556	48.9947	33.9256	77.36	62.3077	1.66653	0.0857317	NA
g2350.t1	23.3224	389.873	40.2736	73.9072	50.3035	85.7687	38.3916	-1.33691	0.106208	NA
g2351.t1	11.6612	33.2874	69.9489	49.8251	100.607	48.7704	56.6434	0.657482	0.491331	NA
g2353.t1	163.257	31.4634	67.8292	57.2988	100.607	47.0887	57.9021	-0.347936	0.716018	NA
g2354.t1	34.9836	20.9756	14.8376	51.4859	53.813	67.2696	40.9091	1.27565	0.19848	NA
g2355.t1	11.6612	27.8155	82.6669	67.2639	44.4542	79.7145	56.014	0.529301	0.569912	NA
g2356.t1	46.6449	33.2874	52.9916	72.2464	81.8893	39.0164	61.0489	0.531151	0.573985	NA
g2358.t1	23.3224	9.57583	4.23933	14.9475	31.5859	25.8988	40.2797	1.39922	0.281753	NA
g2359.t1	116.612	30.5514	40.2736	56.4684	85.3989	57.5155	76.1538	0.239564	0.79333	NA
g2360.t1	0	66.5748	110.222	48.9947	59.6622	64.9151	46.5734	-0.181034	0.853127	NA
g2362.t1	0	8.20785	8.47865	75.568	59.6622	49.1068	76.7832	3.25116	0.00796565	NA
g2364.t1	0	1.36798	31.7949	28.2342	58.4924	42.0435	33.3566	1.73958	0.179438	NA
g2366.t1	93.2897	10.0318	23.3163	31.5559	81.8893	30.944	22.6573	0.119108	0.917023	NA
g2367.t1	93.2897	65.2068	78.4275	142.001	142.721	112.004	158.601	0.827192	0.418296	0.768627
g2368.t1	0	28.2715	97.5045	42.3513	72.5306	57.8518	48.4615	0.294752	0.753719	NA
g2369.t1	0	41.9512	59.3506	29.895	26.9065	72.9875	69.2308	0.431404	0.654374	NA
g2371.t1	11.6612	12.3118	55.1112	34.0471	33.9256	28.2532	27.6923	0.165106	0.863162	NA
g2372.t1	338.175	42.4072	76.3079	79.7201	114.645	84.4233	71.1189	-0.753487	0.463429	0.799222
g2373.t1	58.3061	42.4072	91.1455	46.5034	43.2844	65.5878	60.4196	-0.245304	0.824882	NA
g2376.t1	34.9836	72.0467	148.376	132.867	145.061	146.311	166.154	0.753749	0.393216	0.74864
g2377.t1	186.579	113.086	186.53	127.884	189.515	144.63	193.217	0.0255355	0.974895	0.994331
g2378.t1	58.3061	37.3913	74.1882	39.0296	60.8321	43.3889	35.8741	-0.323854	0.649821	NA
g2379.t1	0	38.3033	23.3163	64.7726	64.3416	63.9061	49.0909	1.22465	0.057439	0.225785
g2380.t1	0	5.4719	23.3163	47.3338	26.9065	47.0887	31.4685	1.80853	0.114727	NA
g2381.t1	69.9673	5.92789	12.718	32.3863	28.0763	34.6438	27.0629	0.318961	0.763475	NA
g2382.t1	0	13.2238	8.47865	15.7779	57.3225	17.8264	25.1748	1.71538	0.173667	NA
g2383.t1	11.6612	6.83988	12.718	18.2692	37.4351	11.7722	32.0979	1.31536	0.256726	NA
g2384.t1	58.3061	3.64793	27.5556	18.2692	17.5477	27.9169	7.55245	-0.569396	0.608924	NA
g2386.t1	0	36.4793	52.9916	55.638	52.6432	68.9513	71.7482	0.940993	0.385621	NA
g2387.t1	46.6449	16.4157	29.6753	56.4684	62.0019	48.4341	49.0909	0.895435	0.387535	NA
g2388.t1	46.6449	30.0955	46.6326	85.533	40.9447	53.4793	74.8951	0.662732	0.439157	NA
g2389.t1	58.3061	33.2874	78.4275	73.9072	28.0763	72.3148	53.4965	0.0299921	0.968306	0.992618
g2391.t1	104.951	90.2864	146.257	239.991	166.118	162.456	209.58	0.770326	0.288088	0.652402
g2393.t1	139.935	535.79	156.855	204.283	190.685	211.226	191.958	-0.488766	NA	NA
g2394.t1	5434.13	12240.6	947.49	68.9247	77.21	60.5426	78.6713	-6.44406	5.6559e-12	8.82635e-10
g2396.t1	23.3224	66.5748	148.376	110.446	131.023	113.013	120.21	0.520899	0.523451	0.837438
g2397.t1	34.9836	61.5589	205.607	171.066	154.42	167.165	152.308	0.615048	0.315509	0.679964
g2398.t1	139.935	2632.9	91.1455	83.8722	140.382	101.577	77.4126	-3.2503	0.00169853	0.0132901
g2399.t1	478.11	5964.37	6172.46	435.139	401.258	375.364	419.161	-3.36835	3.86408e-05	0.000620775
g2400.t1	46.6449	72.5027	76.3079	181.862	176.647	238.807	200.769	1.58605	NA	NA
g2401.t1	69.9673	59.2789	224.684	53.9772	49.1336	54.8247	70.4895	-1.05999	NA	NA
g2402.t1	233.224	137.254	158.975	190.996	256.197	216.608	159.86	0.243636	0.731552	0.930088
g2403.t1	58.3061	86.1824	184.411	150.306	128.683	145.639	130.909	0.317337	0.724163	0.927491
g2404.t1	0	5.01591	10.5983	17.4388	58.4924	49.4431	33.3566	2.64699	0.00962211	NA
g2406.t1	116.612	46.5112	38.1539	107.124	190.685	134.203	112.028	1.06495	NA	NA
g2407.t1	34.9836	21.8876	23.3163	83.0418	115.815	95.5228	103.846	1.979	0.0147658	NA
g2408.t1	104.951	55.631	103.864	272.377	211.742	223.671	161.119	1.31976	0.14835	0.443433
g2409.t1	186.579	139.533	341.266	301.442	272.575	384.109	319.091	0.519471	NA	NA
g2410.t1	104.951	77.5186	93.2652	157.779	189.515	127.14	180	0.846943	0.276073	0.637347
g2411.t1	314.853	177.837	294.633	245.804	211.742	266.388	236.014	-0.112403	0.843967	0.960343
g2413.t1	104.951	356.586	116.581	48.1642	37.4351	66.2605	43.4266	-2.01512	0.00165182	0.0130116
g2415.t1	69.9673	34.1994	33.9146	108.785	92.418	111.668	103.217	1.31381	0.0386094	0.167989
g2416.t1	81.6285	2394.87	2297.72	73.0768	58.4924	86.1051	74.2657	-4.44969	1.41151e-06	4.05694e-05
g2417.t1	23.3224	274.963	8.47865	19.0996	23.397	13.7903	14.4755	-2.58135	0.0191954	0.0965614
g2655.t1	186.579	90.7424	173.812	214.248	161.439	152.366	144.755	0.174791	0.848774	0.962197
g2656.t1	81.6285	58.3669	93.2652	127.884	77.21	95.5228	123.986	0.460371	0.557859	0.853871
g2657.t1	23.3224	194.708	296.753	295.629	338.086	282.196	349.301	0.826211	0.215425	0.555879
g2658.t1	2577.13	1327.39	360.343	230.026	120.494	140.593	138.462	-3.1694	2.68809e-05	0.000460417
g2659.t1	34.9836	112.174	154.735	122.902	87.7386	88.1232	99.4405	-0.0607761	0.94283	0.987291
g2660.t1	0	48.7911	171.693	82.2114	77.21	107.295	92.5175	0.237693	NA	NA
g2662.t1	69.9673	31.9194	67.8292	58.1293	33.9256	69.2877	56.014	0.0117267	0.985827	NA
g2663.t1	244.885	97.1262	144.137	121.241	70.1909	107.968	73.6364	-0.745397	0.228521	0.575091
g2665.t1	431.465	122.206	286.155	215.078	193.025	201.136	212.098	-0.421967	0.551232	0.850495
g2667.t1	431.465	76.6066	262.838	197.639	295.971	205.172	219.65	-0.138023	0.868674	0.967876
g2668.t1	174.918	1888.26	116.581	86.3635	105.286	85.7687	71.7482	-3.06513	0.00302341	0.0211845
g2669.t1	46.6449	1217.5	33.9146	69.7551	83.0592	86.1051	45.3147	-2.62596	NA	NA
g2670.t1	34.9836	84.8145	69.9489	94.6676	114.645	136.221	137.832	0.88943	0.33492	0.69909
g2671.t1	454.787	39.6713	23.3163	48.9947	50.3035	42.3798	73.6364	-1.61851	0.0952702	0.327048
g2672.t1	58.3061	371.633	33.9146	48.1642	25.7367	57.8518	69.8601	-1.64677	0.0838502	0.298255
g2673.t1	69.9673	61.5589	93.2652	45.673	64.3416	55.4974	57.2727	-0.431831	0.497106	NA
g2674.t1	163.257	220.7	262.838	170.236	173.137	199.791	233.496	-0.167268	0.773773	0.941152
g2675.t1	221.563	169.629	351.864	207.604	225.781	255.961	224.056	-0.119333	0.842499	0.960091
g2678.t1	23.3224	48.3351	86.9062	92.1764	84.229	78.3691	125.874	0.790893	0.371161	NA
g2680.t1	326.514	4814.36	724.925	411.057	410.617	493.759	515.454	-2.09933	0.00984626	0.0566766
g2681.t1	69.9673	34.6554	63.5899	31.5559	38.605	47.4251	40.9091	-0.457148	0.584533	NA
g2682.t1	0	19.1517	38.1539	37.3688	24.5668	45.0706	36.5035	0.700316	0.396328	0.751065
g2683.t1	0	8.66384	23.3163	43.1817	30.416	36.6619	47.2028	1.68001	0.118065	NA
g2684.t1	34.9836	409.025	21.1966	51.4859	35.0954	29.5986	28.951	-2.12785	NA	NA
g2685.t1	11.6612	17.7837	29.6753	28.2342	54.9828	35.3165	35.2448	0.897581	0.402267	NA
g2686.t1	11.6612	139.077	19.077	39.8601	39.7748	55.8338	52.8671	-0.352848	0.723305	NA
g2687.t1	0	133.15	52.9916	39.0296	49.1336	53.4793	60.4196	-0.411264	0.635094	0.889056
g2688.t1	81.6285	34.1994	55.1112	52.3163	43.2844	47.4251	33.3566	-0.312675	0.728196	NA
g2689.t1	23.3224	53.351	129.299	95.4981	121.664	124.785	113.916	0.679412	0.446384	0.788263
g2690.t1	174.918	91.6543	203.488	141.171	133.363	110.995	115.804	-0.312042	0.693408	0.915275
g2691.t1	279.869	2484.7	137.778	170.236	147.401	149.338	120.839	-2.72581	0.00256155	0.0184781
g2693.t1	11.6612	34.1994	133.539	64.7726	52.6432	77.36	220.909	0.740047	0.445392	NA
g2695.t1	279.869	1469.66	120.821	176.879	207.063	196.091	180	-1.72154	NA	NA
g2696.t1	244.885	377.105	33.9146	46.5034	51.4733	43.7252	52.8671	-2.16968	0.00716407	0.0434641
g2697.t1	46.6449	52.895	29.6753	72.2464	42.1145	48.0978	75.5245	0.470043	0.53962	NA
g2698.t1	174.918	319.194	2424.89	138.68	162.609	165.82	191.329	-2.56817	0.00430085	0.02852
g2701.t1	3603.32	2787.02	5952.01	137.849	195.365	161.111	161.748	-4.64902	1.91048e-07	7.60133e-06
g2702.t1	256.547	40.5833	46.6326	58.9597	67.8512	49.7795	74.8951	-0.795677	0.412026	NA
g2704.t1	46.6449	874.136	38.1539	24.0821	36.2653	48.0978	30.2098	-3.22501	0.000609937	0.00573782
g2705.t1	11.6612	40.1273	67.8292	34.0471	23.397	36.3256	37.7622	-0.348735	0.736188	0.932098
g2706.t1	58.3061	129.958	195.009	200.961	195.365	180.282	191.329	0.56418	0.560642	0.855057
g2707.t1	769.64	2950.72	243.761	247.465	238.649	241.498	225.315	-2.47486	0.00624334	0.038663
g2708.t1	2075.7	25.0795	55.1112	73.0768	59.6622	69.2877	85.5944	-3.30596	NA	NA
g2709.t1	46.6449	287.731	101.744	93.8372	39.7748	59.8699	39.6503	-1.37518	0.0536067	0.214483
g2710.t1	11.6612	35.5674	44.5129	114.598	69.021	95.1865	101.958	1.5506	0.118524	NA
g2711.t1	629.706	332.874	621.061	455.899	400.088	432.543	368.811	-0.345239	NA	NA
g2712.t1	81.6285	166.437	125.06	140.341	193.025	126.13	145.385	0.249479	0.72749	0.928449
g2713.t1	1387.68	347.01	139.898	91.346	145.061	75.3419	99.4405	-2.58986	0.00286202	0.0202913
g2714.t1	1224.43	956.215	211.966	121.241	159.099	130.839	125.874	-2.56598	0.00230144	0.0169855
g2715.t1	0	219.788	165.334	117.089	109.966	139.248	98.8112	-0.207406	0.797881	0.947633
g2716.t1	244.885	256.267	305.232	341.302	402.428	283.205	258.042	0.253118	0.705003	0.920523
g2717.t1	58.3061	105.334	93.2652	120.411	129.853	110.995	146.643	0.536693	0.505989	0.82768
g2718.t1	443.126	167.349	184.411	284.003	357.973	242.843	199.51	0.0560982	NA	NA
g2719.t1	23.3224	31.4634	105.983	125.393	116.985	123.103	166.783	1.27231	0.211945	0.551559
g2722.t1	233.224	369.809	29.6753	144.493	107.626	128.485	100.699	-0.811143	0.286823	0.650691
g2723.t1	291.53	98.0382	95.3848	206.774	148.571	230.398	205.804	0.379595	0.512555	0.831083
g2725.t1	23.3224	910.615	180.171	145.323	140.382	177.928	154.825	-1.2897	0.11213	0.366845
g2726.t1	291.53	79.7986	133.539	146.154	148.571	132.857	76.1538	-0.364874	0.604455	0.87639
g2727.t1	58.3061	84.8145	114.462	116.259	121.664	81.7325	83.0769	0.203902	0.811256	0.952752
g2728.t1	58.3061	82.0785	105.983	156.949	126.344	133.866	126.503	0.69118	0.293856	0.658562
g2729.t1	104.951	55.175	59.3506	42.3513	54.9828	59.1972	54.1259	-0.410485	0.571689	0.861521
g2731.t1	11.6612	44.2312	678.292	71.4159	33.9256	49.7795	37.1329	-2.3612	NA	NA
g2732.t1	11.6612	19.6076	46.6326	38.1992	28.0763	40.6981	42.1678	0.436752	0.613796	NA
g2733.t1	46.6449	214.772	105.983	80.5505	135.702	56.5065	78.6713	-0.524222	0.540091	0.84582
g2734.t1	0	13.6798	10.5983	40.6905	21.0573	47.0887	42.1678	1.9049	0.0611458	NA
g2735.t1	116.612	209.3	216.206	154.458	162.609	191.046	108.881	-0.257424	0.665145	0.903093
g2736.t1	1574.26	329.226	72.0686	23.2517	40.9447	47.4251	47.2028	-4.03594	1.79819e-05	0.000336293
g2737.t1	23.3224	19.1517	48.7523	68.0943	35.0954	47.7614	35.2448	0.595054	0.547265	NA
g2739.t1	0	18.2397	27.5556	33.2167	11.6985	35.9892	27.6923	0.640569	0.543405	NA
g2740.t1	0	5.4719	4.23933	26.5734	1.16985	14.7993	13.8462	1.73346	0.210144	NA
g2741.t1	23.3224	25.0795	55.1112	29.895	57.3225	35.3165	32.7273	0.136368	0.895629	NA
g2742.t1	34.9836	43.3192	29.6753	69.7551	95.9275	66.5969	87.4825	1.14103	0.260744	NA
g2743.t1	151.596	8.66384	42.3933	35.708	54.9828	29.5986	44.0559	-0.582845	0.531892	NA
g2744.t1	0	16.8717	8.47865	37.3688	4.67939	32.9621	51.6084	1.60746	0.15599	NA
g2745.t1	151.596	89.3744	169.573	121.241	94.7577	112.004	113.287	-0.292759	0.636051	0.889069
g2746.t1	1632.57	2208.37	57.2309	63.1118	49.1336	29.935	38.3916	-4.84899	2.9278e-07	1.09656e-05
g2747.t1	11.6612	15.9597	31.7949	35.708	17.5477	41.7071	70.4895	0.987762	0.209788	0.548313
g2748.t1	0	19.1517	25.436	53.9772	14.0382	45.7433	33.986	1.10496	0.275978	NA
g2749.t1	116.612	153.213	114.462	154.458	167.288	137.23	151.678	0.242258	0.72825	0.928449
g2750.t1	11.6612	970.35	69.9489	117.919	111.136	66.9332	64.1958	-1.98743	0.0260917	0.123845
g2751.t1	139.935	158.229	95.3848	73.9072	108.796	59.1972	120.839	-0.532412	NA	NA
g2752.t1	81.6285	1000.45	89.0259	108.785	50.3035	73.9965	181.888	-1.92767	0.0404005	0.174004
g2753.t1	0	44.6872	23.3163	73.9072	63.1718	71.6421	78.0419	1.45275	0.1215	NA
g2754.t1	0	0.455992	2.11966	2.49125	1.16985	5.71791	5.66434	1.50281	0.423285	NA
g2755.t1	58.3061	22.3436	23.3163	71.4159	54.9828	44.7343	32.7273	0.679419	0.468052	0.801855
g2756.t1	23.3224	48.3351	33.9146	53.1467	115.815	71.9785	65.4545	1.0019	0.0858645	NA
g2758.t1	0	26.9035	23.3163	94.6676	77.21	81.0598	71.7482	2.06062	0.0389724	NA
g2759.t1	454.787	403.097	150.496	178.54	181.326	131.512	150.42	-1.06363	NA	NA
g2760.t1	163.257	59.2789	46.6326	93.0068	107.626	102.922	98.8112	0.218212	0.827645	0.95655
g2761.t1	186.579	94.8463	125.06	108.785	132.193	91.823	115.804	-0.254838	0.791149	0.94646
g2762.t1	34.9836	33.7434	33.9146	56.4684	38.605	46.416	30.8392	0.336802	0.707598	NA
g2763.t1	244.885	151.389	178.052	251.617	364.993	312.131	329.79	0.734021	0.301932	0.666452
g2764.t1	174.918	137.71	199.248	189.335	230.46	211.899	199.51	0.287108	0.727133	0.928449
g2766.t1	419.804	264.931	341.266	312.237	277.254	324.239	351.818	-0.105873	0.897915	0.974516
g2767.t1	303.192	153.669	31.7949	87.1939	101.777	89.1322	97.5524	-0.759396	0.404763	0.758087
g2768.t1	11.6612	46.9671	63.5899	62.2813	50.3035	64.5788	62.9371	0.469211	NA	NA
g2769.t1	11.6612	24.1676	29.6753	46.5034	40.9447	42.7162	20.1399	0.70165	0.497536	NA
g2770.t1	93.2897	22.3436	27.5556	45.673	49.1336	65.9242	34.6154	0.150208	0.882933	NA
g2771.t1	11.6612	42.8632	89.0259	30.7255	52.6432	49.1068	46.5734	-0.172956	0.852908	NA
g2774.t1	58.3061	30.0955	52.9916	84.7026	94.7577	90.1412	41.5385	0.776657	0.308127	NA
g2775.t1	629.706	110.806	110.222	107.124	83.0592	118.731	118.951	-1.38083	0.176346	0.493986
g2776.t1	34.9836	3038.73	898.737	97.9893	104.116	100.904	83.0769	-3.7856	4.69859e-06	0.000113388
g2777.t1	0	26.4475	19.077	52.3163	54.9828	28.9259	22.028	1.20224	NA	NA
g2778.t1	244.885	70.2227	16.9573	71.4159	56.1527	71.9785	73.007	-0.621265	0.495354	NA
g2779.t1	93.2897	96.2143	84.7865	107.124	97.0974	117.722	79.9301	0.136622	0.905493	0.976648
g2780.t1	93.2897	76.1506	101.744	98.8197	122.834	71.3058	106.993	0.150213	0.842001	0.960091
g2781.t1	0	13.2238	27.5556	47.3338	19.8874	23.8807	16.993	0.793502	0.450409	NA
g2783.t1	513.093	11.8558	44.5129	47.3338	49.1336	62.2244	54.1259	-1.7725	0.0646792	0.245984
g2789.t1	46.6449	2.73595	10.5983	14.9475	44.4542	18.1628	23.9161	0.811414	0.403253	NA
g2790.t1	81.6285	196.532	305.232	151.966	163.779	162.792	177.482	-0.267556	0.750693	0.935271
g2791.t1	46.6449	58.8229	84.7865	78.0593	64.3416	64.9151	74.8951	0.127975	0.878152	NA
g2792.t1	23.3224	57.9109	46.6326	53.1467	84.229	41.7071	54.1259	0.387198	0.680336	NA
g2793.t1	139.935	26.9035	25.436	93.0068	99.4371	64.2425	67.972	0.453971	0.647615	NA
g2794.t1	0	4.55992	0	11.6259	12.8683	14.463	6.92308	2.16581	0.146647	NA
g2795.t1	23.3224	41.4952	48.7523	121.241	104.116	87.7868	59.1608	1.24468	0.183072	NA
g2796.t1	11.6612	70.6787	103.864	82.2114	133.363	66.5969	105.105	0.58428	0.585665	0.868518
g2797.t1	34.9836	68.3988	127.18	94.6676	146.231	89.8049	84.965	0.388828	0.642825	0.892368
g2798.t1	23.3224	64.2948	93.2652	121.241	115.815	144.293	97.5524	0.934887	0.315317	0.679758
g2799.t1	11.6612	46.5112	59.3506	9.1346	51.4733	32.2894	24.5455	-0.504703	0.606079	NA
g2800.t1	349.836	65.6628	44.5129	65.603	62.0019	81.7325	123.357	-0.823286	0.378639	0.736868
g2802.t1	69.9673	36.4793	91.1455	66.4334	97.0974	27.2442	45.3147	-0.15264	0.897929	NA
g2803.t1	944.558	589.141	105.983	48.9947	69.021	53.4793	69.8601	-3.17131	0.000594579	0.00564247
g2805.t1	11.6612	6.38388	2.11966	24.0821	28.0763	24.5534	56.014	2.59467	0.00498985	0.0322218
g2807.t1	0	9.57583	4.23933	38.1992	49.1336	24.8897	49.7203	2.66957	0.00761045	0.0456985
g2808.t1	2728.72	352.026	23.3163	76.3984	54.9828	55.4974	106.993	-3.8093	0.00174622	0.0135857
g2811.t1	23.3224	2787.93	42.3933	101.311	45.6241	75.6783	68.6014	-3.71063	NA	NA
g2812.t1	11.6612	25.5355	25.436	93.8372	112.305	58.5245	39.6503	1.77565	0.078156	0.283424
g2813.t1	326.514	187.413	199.248	315.559	350.954	301.704	490.909	0.636913	0.360096	0.72024
g2814.t1	81.6285	60.1909	95.3848	92.1764	64.3416	88.7959	91.8881	0.101045	0.903301	0.97641
g2815.t1	128.273	779.29	214.086	159.44	235.139	164.474	258.042	-0.885889	0.351631	0.713641
g2816.t1	244.885	2188.3	822.429	110.446	146.231	125.121	161.119	-3.00621	0.000323653	0.00347531
g2817.t1	81.6285	79.7986	97.5045	132.036	124.004	99.8953	79.3007	0.330937	0.723846	0.927392
g2818.t1	221.563	428.176	133.539	98.8197	51.4733	60.2063	81.8182	-1.84391	0.0362513	0.160579
g2819.t1	338.175	697.667	654.976	93.8372	118.155	131.512	677.832	-1.14621	NA	NA
g2820.t1	58.3061	47.8791	122.94	123.732	195.365	120.749	134.056	0.892248	0.233549	0.582111
g2821.t1	23.3224	2424.51	46.6326	108.785	154.42	110.322	105.734	-2.805	NA	NA
g2822.t1	0	1.82397	19.077	45.673	42.1145	36.6619	40.9091	2.3974	0.0508771	NA
g2825.t1	23.3224	279.979	48.7523	134.528	162.609	119.067	132.797	0.189855	NA	NA
g2826.t1	0	13.2238	42.3933	102.972	65.5115	77.0237	91.8881	1.96281	0.00427128	0.0283377
g2827.t1	4209.7	973.998	125.06	110.446	167.288	97.2045	115.804	-3.84478	2.81739e-06	7.22084e-05
g2829.t1	548.077	134.974	201.368	176.049	315.859	220.308	177.482	-0.375706	0.61947	0.881863
g2830.t1	69.9673	77.5186	65.7096	154.458	77.21	126.467	144.126	0.819274	0.398561	0.752491
g2831.t1	81.6285	83.9025	95.3848	138.68	120.494	191.382	149.161	0.782533	0.380113	0.738025
g2832.t1	81.6285	32.3754	46.6326	50.6555	63.1718	100.568	102.587	0.615628	0.576193	NA
g2833.t1	11.6612	50.1591	31.7949	83.0418	73.7004	92.4957	67.972	1.22541	0.165572	NA
g2834.t1	174.918	12.7678	19.077	82.2114	62.0019	56.1701	100.07	0.250559	0.813038	NA
g2835.t1	69.9673	27.3595	46.6326	74.7376	59.6622	95.5228	58.5315	0.659817	0.464762	NA
g2836.t1	11.6612	28.7275	103.864	70.5855	106.456	79.7145	96.2937	0.802571	0.37366	NA
g2837.t1	0	44.6872	65.7096	78.0593	85.3989	91.823	67.972	1.01159	0.294036	NA
g2838.t1	69.9673	61.5589	101.744	172.727	188.345	150.348	137.203	1.05584	0.259611	0.617161
g2840.t1	11.6612	67.9428	103.864	98.8197	132.193	102.922	117.063	0.807219	0.371156	0.730097
g2841.t1	209.902	136.798	131.419	137.019	162.609	164.81	152.308	-0.0296592	0.970297	0.993324
g2842.t1	256.547	76.6066	84.7865	122.902	104.116	110.658	97.5524	-0.310403	0.726974	0.928449
g2843.t1	46.6449	49.7031	82.6669	100.481	85.3989	110.995	115.804	0.773473	0.398754	NA
g2844.t1	0	3.64793	21.1966	9.96502	23.397	4.70887	14.4755	0.461229	0.684955	NA
g2845.t1	11.6612	58.3669	27.5556	80.5505	112.305	47.0887	76.1538	1.15351	0.195221	NA
g2846.t1	151.596	46.9671	42.3933	74.7376	70.1909	87.7868	39.6503	-0.161996	0.861637	NA
g2847.t1	81.6285	49.2471	112.342	77.2289	141.552	86.7778	68.6014	0.212161	0.805983	NA
g2848.t1	46.6449	50.1591	80.5472	47.3338	52.6432	50.1158	42.1678	-0.323093	0.657	NA
g2849.t1	104.951	71.1347	52.9916	117.919	126.344	95.1865	103.217	0.598771	0.31589	0.680473
g2850.t1	46.6449	17.7837	169.573	55.638	84.229	47.4251	81.1888	-0.231479	0.831054	0.957153
g2851.t1	233.224	532.598	63.5899	88.0243	97.0974	86.1051	61.6783	-1.73801	0.104239	0.348588
g2852.t1	104.951	138.621	156.855	214.248	274.914	267.06	244.196	0.891354	NA	NA
g2854.t1	139.935	88.0064	139.898	269.055	205.893	241.161	164.895	0.855307	0.345728	0.709068
g2855.t1	384.82	756.034	63.5899	32.3863	37.4351	44.0616	29.5804	-3.4874	4.02213e-05	0.00064152
g2856.t1	34.9836	16.8717	8.47865	16.6084	11.6985	30.6077	20.7692	0.15078	0.889182	0.972725
g2858.t1	11.6612	22.7996	36.0343	49.8251	43.2844	59.8699	28.3217	0.867355	0.381067	NA
g2859.t1	349.836	3787.47	156.855	119.58	142.721	135.212	157.343	-3.3715	0.000510273	0.00497643
g2860.t1	116.612	1108.52	154.735	183.522	181.326	175.91	214.615	-1.30671	0.068929	0.257544
g2862.t1	0	6.38388	16.9573	22.4213	7.01909	12.4449	16.3636	0.65493	0.469648	NA
g2864.t1	23.3224	854.984	148.376	24.0821	22.2271	19.1718	105.734	-3.01215	0.00881815	0.0516261
g2865.t1	46.6449	70.6787	112.342	68.0943	139.212	136.894	121.469	0.569276	0.47432	0.807494
g2866.t1	0	9.57583	16.9573	12.4563	2.3397	9.75409	16.993	0.00866009	0.993876	NA
g2867.t1	34.9836	18.2397	12.718	27.4038	29.2462	25.8988	18.2517	0.261856	NA	NA
g2868.t1	769.64	25.0795	40.2736	21.5909	14.0382	27.5805	341.119	-1.4299	0.210348	0.548727
g2869.t1	0	10.0318	19.077	28.2342	25.7367	27.9169	37.7622	1.40053	0.206406	NA
g2870.t1	104.951	8.20785	29.6753	40.6905	30.416	51.7976	31.4685	-0.104094	0.909448	NA
g2871.t1	0	20.9756	21.1966	71.4159	78.3798	84.7597	76.7832	2.23683	0.025902	NA
g2872.t1	104.951	25.9915	19.077	24.0821	16.3779	44.3979	20.7692	-0.778875	0.43174	NA
g2873.t1	11.6612	34.1994	31.7949	53.1467	44.4542	33.9711	25.1748	0.492384	0.602062	NA
g2874.t1	11.6612	19.6076	16.9573	13.2867	31.5859	48.4341	27.6923	0.846011	0.411473	NA
g2875.t1	11.6612	19.1517	31.7949	29.0646	42.1145	37.671	25.8042	0.60673	0.509256	NA
g2876.t1	0	18.2397	55.1112	28.2342	28.0763	34.6438	15.7343	-0.0142744	0.988585	NA
g2877.t1	0	34.6554	29.6753	29.895	28.0763	27.9169	40.9091	0.416195	0.724184	NA
g2878.t1	0	56.999	80.5472	58.9597	39.7748	42.3798	64.1958	0.0493641	0.95707	NA
g2879.t1	11.6612	21.4316	23.3163	26.5734	46.7939	36.3256	54.1259	1.04161	0.29307	NA
g2880.t1	11.6612	34.6554	69.9489	66.4334	56.1527	49.4431	57.9021	0.513	NA	NA
g2881.t1	46.6449	32.8314	40.2736	24.9125	50.3035	39.0164	50.3496	0.0720754	0.937588	NA
g2882.t1	11.6612	11.8558	8.47865	24.0821	31.5859	32.6257	42.1678	1.62589	0.102195	NA
g2883.t1	58.3061	18.6957	61.4702	53.1467	42.1145	60.2063	66.7133	0.307003	0.770973	NA
g2884.t1	93.2897	20.0636	27.5556	52.3163	51.4733	28.2532	44.0559	0.0414857	0.965668	NA
g2885.t1	58.3061	33.2874	112.342	82.2114	93.5878	82.7416	106.364	0.421565	0.64236	NA
g2886.t1	11.6612	22.3436	33.9146	50.6555	74.8703	41.7071	66.7133	1.282	0.178328	NA
g2887.t1	34.9836	3.64793	2.11966	14.1171	4.67939	15.472	24.5455	0.954182	0.327465	NA
g2888.t1	0	10.0318	4.23933	14.9475	43.2844	16.481	31.4685	2.12243	0.112011	NA
g2889.t1	34.9836	17.3277	4.23933	32.3863	18.7176	24.2171	29.5804	0.664516	0.537711	NA
g2890.t1	0	44.2312	29.6753	20.7604	37.4351	23.8807	22.6573	-0.164699	0.83158	NA
g2891.t1	0	1.82397	42.3933	8.30418	21.0573	19.8445	21.3986	0.130091	0.910288	NA
g2892.t1	0	47.8791	6.35899	36.5384	11.6985	22.5353	19.5105	0.087423	0.933947	NA
g2893.t1	0	10.0318	33.9146	27.4038	16.3779	11.0995	26.4336	0.273485	0.767562	NA
g2894.t1	11.6612	18.2397	46.6326	29.895	23.397	21.8626	17.6224	-0.202743	0.852974	0.962805
g2895.t1	34.9836	4.10393	8.47865	20.7604	37.4351	31.9531	7.55245	0.961728	0.418412	NA
g2896.t1	23.3224	26.9035	40.2736	28.2342	0	28.9259	11.3287	-0.828191	0.461091	NA
g2897.t1	0	6.38388	10.5983	29.0646	12.8683	20.5172	23.2867	1.6278	0.12364	NA
g2898.t1	303.192	14.5917	33.9146	29.0646	42.1145	45.407	33.3566	-1.54921	0.103911	NA
g2899.t1	151.596	122.206	72.0686	59.7901	86.5687	60.879	39.021	-0.878356	0.17851	0.498046
g2900.t1	23.3224	20.5196	38.1539	46.5034	33.9256	27.9169	45.9441	0.483914	0.627886	NA
g2901.t1	46.6449	239.852	67.8292	63.1118	65.5115	57.1791	62.9371	-0.968657	NA	NA
g2902.t1	11.6612	34.6554	38.1539	31.5559	36.2653	58.5245	36.5035	0.432851	0.638692	NA
g2904.t1	23.3224	178.749	80.5472	88.8547	167.288	83.0779	135.944	0.266703	0.750409	0.935271
g2905.t1	198.241	21.4316	42.3933	27.4038	22.2271	13.1176	25.8042	-1.87185	0.0394081	NA
g2906.t1	0	0.911983	2.11966	9.1346	4.67939	20.1809	10.6993	2.9096	0.044112	NA
g2907.t1	0	0.455992	0	16.6084	7.01909	10.7631	6.92308	3.91018	0.0141837	NA
g2908.t1	11.6612	4.10393	6.35899	48.1642	32.7557	23.5444	22.028	2.36914	0.0393591	NA
g2909.t1	23.3224	11.8558	0	24.9125	32.7557	15.472	27.6923	1.35545	0.259814	NA
g2910.t1	0	2.73595	4.23933	43.1817	23.397	19.1718	28.3217	3.20545	0.0123779	NA
g2911.t1	93.2897	35.5674	33.9146	30.7255	31.5859	15.1357	20.7692	-1.04252	0.209151	NA
g2912.t1	0	8.66384	38.1539	19.93	18.7176	18.1628	8.81119	-0.0837275	0.939685	NA
g2913.t1	93.2897	14.1357	29.6753	123.732	80.7195	91.823	85.5944	1.19109	0.257872	NA
g2914.t1	23.3224	12.3118	6.35899	41.5209	92.418	88.4595	1246.15	4.88642	8.38263e-06	0.00018396
g2915.t1	46.6449	84.3585	220.445	190.166	176.647	186	194.476	0.649283	0.513903	0.831923
g2916.t1	209.902	92.1103	195.009	151.966	168.458	163.465	165.524	-0.0144481	0.986858	0.996301
g2917.t1	163.257	155.493	233.163	219.23	243.328	201.136	208.951	0.24218	0.768481	0.939581
g2918.t1	279.869	82.5345	125.06	155.288	223.441	203.154	161.748	0.234991	0.773767	0.941152
g2919.t1	338.175	52.895	80.5472	170.236	207.063	176.583	161.119	0.238977	0.794184	0.947131
g2920.t1	81.6285	100.774	139.898	225.874	183.666	208.536	216.503	0.943536	0.274772	0.63597
g2921.t1	58.3061	92.5663	163.214	275.699	224.611	266.051	278.182	1.29233	0.134983	0.415206
g2922.t1	221.563	88.0064	101.744	177.709	193.025	276.478	203.916	0.671783	0.429482	0.777847
g2923.t1	11.6612	23.7116	23.3163	39.0296	88.9084	49.1068	47.2028	1.41738	0.115531	NA
g2924.t1	373.159	185.589	190.77	256.599	259.706	250.579	234.126	0.0205666	0.979567	0.995196
g2925.t1	46.6449	84.8145	167.453	215.078	138.042	256.633	210.839	1.01211	0.262386	0.621347
g2926.t1	139.935	167.805	250.12	222.552	188.345	192.055	200.14	0.100659	0.899874	0.975229
g2927.t1	116.612	94.3903	400.616	274.868	349.784	271.096	248.601	0.477833	0.590311	0.870615
g2928.t1	23.3224	7.29587	52.9916	34.8776	52.6432	22.5353	57.2727	0.588479	0.555827	NA
g2929.t1	104.951	109.894	180.171	214.248	135.702	182.973	195.734	0.46014	0.603474	0.875998
g2930.t1	338.175	139.533	260.719	137.849	273.744	206.181	193.846	-0.268899	0.788225	0.945474
g2931.t1	513.093	196.988	239.522	266.564	295.971	191.046	215.874	-0.369712	0.66954	0.905428
g2932.t1	466.449	92.1103	118.701	277.36	288.952	248.897	203.287	0.210535	0.811488	0.952796
g2933.t1	256.547	118.558	256.479	269.055	285.443	201.809	236.014	0.246333	0.780019	0.943419
g2934.t1	326.514	166.437	239.522	220.061	162.609	169.183	168.042	-0.427082	0.603871	0.876174
g2935.t1	104.951	198.812	248.001	222.552	198.874	214.254	208.322	0.163721	0.777604	0.942642
g2936.t1	256.547	129.958	131.419	166.084	194.195	101.241	164.895	-0.120961	0.893169	0.973277
g2937.t1	186.579	88.4624	78.4275	83.0418	78.3798	84.7597	76.1538	-0.512462	0.569629	0.860765
g2939.t1	0	33.7434	40.2736	90.5156	72.5306	82.7416	53.4965	1.405	0.101402	NA
g2941.t1	46.6449	738.707	1941.61	139.51	111.136	134.203	144.126	-2.78733	0.0023716	0.0174259
g2942.t1	186.579	192.885	243.761	219.23	243.328	187.009	164.266	-0.0330308	0.971783	0.993705
g2943.t1	594.722	186.501	271.317	364.553	324.048	289.932	295.804	-0.121866	0.884485	0.972178
g2944.t1	1037.85	210.212	192.889	226.704	175.477	216.608	190.07	-1.22578	0.132514	0.409587
g2945.t1	373.159	196.076	370.941	244.973	204.723	255.624	307.133	-0.291058	0.575526	0.863698
g2946.t1	163.257	166.437	309.471	268.225	173.137	229.053	334.196	0.23104	0.785318	0.944425
g2947.t1	1002.86	70.2227	173.812	271.547	207.063	214.926	264.336	-0.756112	0.302854	0.667124
g2948.t1	0	13.6798	36.0343	32.3863	37.4351	55.1611	35.2448	1.12124	0.32607	NA
g2950.t1	2005.73	146.829	188.65	106.293	126.344	91.823	130.28	-2.76542	0.00298146	0.0209793
g2951.t1	151.596	103.054	156.855	179.37	161.439	184.655	186.923	0.384856	0.654742	0.898192
g2952.t1	23.3224	16.8717	74.1882	98.8197	132.193	137.566	152.308	1.74608	0.112683	0.367712
g2953.t1	792.963	82.5345	52.9916	137.849	101.777	112.004	106.364	-1.41142	0.220605	0.562845
g2954.t1	69.9673	87.5504	97.5045	283.173	298.311	269.415	334.825	1.78803	0.039633	0.171487
g2955.t1	69.9673	847.233	36.0343	126.224	63.1718	118.394	108.881	-1.6207	NA	NA
g2959.t1	6168.78	253.987	746.121	257.43	339.256	309.44	259.93	-3.03115	0.00240253	0.0175931
g3196.t1	11.6612	118.558	46.6326	42.3513	44.4542	55.8338	26.4336	-0.54341	0.630104	0.888655
g3197.t1	0	3.64793	12.718	4.15209	23.397	32.2894	10.0699	1.46274	0.23814	NA
g3198.t1	174.918	790.234	156.855	172.727	173.137	242.843	178.741	-0.978455	0.227063	0.572653
g3199.t1	69.9673	165.069	29.6753	29.0646	66.6813	62.5607	61.6783	-0.699564	0.53074	0.841856
g3200.t1	69.9673	846.321	59.3506	70.5855	62.0019	79.7145	61.0489	-2.27925	0.00300161	0.0210683
g3203.t1	827.946	790.234	262.838	235.008	253.857	228.717	2061.82	0.150855	0.878982	0.971167
g3205.t1	93.2897	81.1665	52.9916	167.744	100.607	126.13	102.587	0.743848	0.247268	0.601571
g3206.t1	0	56.999	133.539	138.68	147.401	123.103	122.727	0.991413	0.309068	0.671751
g3207.t1	1096.15	3823.95	277.676	244.973	307.67	272.778	225.944	-2.72274	0.00512531	0.0328999
g3208.t1	384.82	37.3913	44.5129	49.8251	37.4351	60.5426	67.972	-1.45352	0.107971	0.357065
g3211.t1	104.951	57.9109	67.8292	78.8897	60.8321	93.8411	113.287	0.208944	0.816457	0.954119
g3213.t1	116.612	33.2874	33.9146	86.3635	64.3416	93.1684	98.1818	0.652338	0.356962	0.717193
g3214.t1	198.241	9.11983	8.47865	92.1764	69.021	60.2063	63.5664	0.174267	0.849713	NA
g3215.t1	3311.78	699.035	432.411	507.385	414.126	507.885	473.287	-1.62889	0.0242431	0.116568
g3216.t1	23.3224	112.63	59.3506	112.937	111.136	76.351	105.734	0.555365	0.48491	0.815038
g3217.t1	361.498	98.9502	93.2652	152.797	136.872	162.12	168.671	-0.178332	0.786406	0.9447
g3218.t1	34.9836	107.158	84.7865	210.096	252.687	191.046	208.322	1.41212	0.0150095	0.0794606
g3224.t1	81.6285	368.441	201.368	167.744	162.609	199.454	202.028	-0.269472	0.763545	0.939249
g3227.t1	23.3224	150.933	99.6242	142.832	114.645	113.686	85.5944	0.266501	0.768652	0.939581
g3232.t1	1690.88	38.3033	46.6326	97.1589	39.7748	101.913	86.8531	-2.83909	NA	NA
g3233.t1	58.3061	1467.38	99.6242	102.141	150.91	142.275	186.923	-1.91308	0.0217154	0.106603
g3234.t1	279.869	20.9756	1451.97	57.2988	98.2672	78.7054	50.979	-3.03924	0.00095054	0.00826134
g3235.t1	209.902	2660.71	76.3079	152.797	109.966	100.232	129.65	-3.00166	0.00323243	0.0223864
g3237.t1	11.6612	39.6713	80.5472	76.3984	53.813	90.8139	61.6783	0.619578	0.553214	NA
g3238.t1	233.224	194.708	226.804	290.646	297.141	266.051	227.832	0.312941	0.673051	0.906068
g3239.t1	93.2897	88.4624	190.77	167.744	132.193	144.966	132.168	0.206666	0.818398	0.95487
g3240.t1	11.6612	40.5833	99.6242	61.4509	106.456	100.904	113.916	0.847418	0.368713	NA
g3242.t1	23.3224	51.9831	48.7523	64.7726	84.229	102.586	87.4825	0.964498	0.242533	0.595104
g3243.t1	244.885	44.6872	144.137	127.054	63.1718	94.5138	78.0419	-0.602585	0.369095	0.727775
g3244.t1	34.9836	218.42	38.1539	81.381	85.3989	67.2696	76.1538	-0.364906	NA	NA
g3246.t1	46.6449	123.574	144.137	113.767	85.3989	131.512	85.5944	-0.0699331	0.91298	0.977823
g3248.t1	6262.07	297.307	154.735	145.323	90.0783	110.658	123.986	-4.24557	6.22288e-06	0.000144463
g3251.t1	0	112.63	148.376	178.54	139.212	199.118	154.196	0.880091	0.339678	0.70355
g3252.t1	0	13.2238	38.1539	22.4213	47.9638	35.9892	66.0839	1.18608	0.306428	NA
g3253.t1	58.3061	199.724	21.1966	12.4563	1.16985	28.9259	3.77622	-3.0065	0.0136865	0.0739904
g3255.t1	11.6612	16.8717	40.2736	39.8601	99.4371	35.6529	54.7552	1.26609	0.28639	NA
g3256.t1	34.9836	22.7996	8.47865	60.6205	45.6241	36.6619	66.0839	1.37812	0.11458	0.372689
g3257.t1	1679.21	130.414	252.24	264.903	342.765	255.961	197.622	-1.35705	0.124954	0.393533
g3258.t1	46.6449	26.9035	63.5899	115.428	148.571	104.268	115.175	1.42543	0.0493645	0.201372
g3261.t1	221.563	767.89	95.3848	209.265	183.666	139.921	127.762	-1.14175	0.210586	0.549141
g3262.t1	501.432	1358.86	385.779	538.941	635.227	550.265	579.65	-0.384275	0.614565	0.880636
g3263.t1	11.6612	146.829	59.3506	53.1467	53.813	56.1701	34.6154	-0.639097	0.471335	0.804949
g3264.t1	11.6612	16.4157	44.5129	62.2813	52.6432	92.4957	113.287	1.65034	0.0575217	0.226047
g3265.t1	163.257	2609.18	985.643	51.4859	45.6241	36.9983	58.5315	-4.70726	2.63491e-07	1.0002e-05
g3266.t1	23.3224	36.0233	10.5983	28.2342	33.9256	60.879	41.5385	0.783759	0.337108	0.700877
g3267.t1	0	6.38388	0	58.1293	35.0954	31.2804	37.7622	3.56919	0.00526393	NA
g3268.t1	0	12.3118	31.7949	80.5505	97.0974	63.2334	57.9021	2.1691	0.0460604	NA
g3270.t1	0	11.8558	63.5899	52.3163	59.6622	87.4505	64.8252	1.28709	0.258774	NA
g3271.t1	58.3061	26.4475	21.1966	68.9247	81.8893	55.8338	83.7063	1.12191	0.310345	NA
g3272.t1	46.6449	28.7275	48.7523	55.638	102.947	63.2334	42.1678	0.698261	0.446181	NA
g3275.t1	23.3224	23.2556	38.1539	21.5909	72.5306	47.0887	56.014	0.781502	0.403425	NA
g3276.t1	1026.19	1243.95	86.9062	50.6555	116.985	60.2063	45.9441	-3.52215	2.65248e-05	0.000455428
g3277.t1	23.3224	11.8558	23.3163	48.9947	63.1718	44.0616	87.4825	1.70103	0.115948	NA
g3283.t1	23.3224	81.6225	61.4702	68.0943	35.0954	48.4341	50.3496	-0.192404	0.846588	NA
g3284.t1	0	16.8717	25.436	32.3863	46.7939	52.4703	41.5385	1.43108	0.206766	NA
g3285.t1	23.3224	24.1676	59.3506	58.9597	63.1718	52.8066	59.1608	0.684424	0.505767	NA
g3286.t1	34.9836	59.2789	156.855	197.639	161.439	200.463	183.147	1.12093	0.283275	0.646283
g3288.t1	34.9836	85.7264	167.453	140.341	139.212	93.1684	173.706	0.463054	0.575516	0.863698
g3289.t1	11.6612	36.4793	46.6326	58.1293	62.0019	60.2063	45.3147	0.690997	0.307806	NA
g3290.t1	174.918	2818.94	930.532	29.895	26.9065	25.5624	32.0979	-5.51683	0.000117336	0.00153016
g3291.t1	151.596	15.5037	8.47865	53.1467	16.3779	23.5444	35.8741	-0.684366	0.492763	NA
g3292.t1	384.82	479.703	900.857	183.522	193.025	173.892	182.517	-1.69101	0.00600929	0.037478
g3293.t1	0	25.0795	25.436	27.4038	43.2844	53.4793	32.7273	1.01461	0.31798	NA
g3294.t1	46.6449	48.7911	44.5129	72.2464	57.3225	84.4233	63.5664	0.572697	0.480649	NA
g3295.t1	11.6612	43.3192	19.077	30.7255	35.0954	41.7071	27.0629	0.29274	0.713651	0.923545
g3296.t1	2717.06	27348.6	4718.37	71.4159	108.796	34.6438	555.105	-5.91273	3.55273e-09	2.44599e-07
g3297.t1	23.3224	77.0626	644.378	37.3688	15.208	31.6167	27.0629	-3.16859	0.00516068	0.0330514
g3298.t1	23.3224	25.0795	57.2309	41.5209	43.2844	50.1158	44.6853	0.317898	0.749209	NA
g3299.t1	3055.24	1564.05	207.727	161.931	202.384	177.255	191.958	-3.12706	7.93721e-06	0.000175556
g3300.t1	81.6285	775.186	40.2736	70.5855	57.3225	39.0164	35.8741	-2.58977	0.00162808	0.012868
g3301.t1	23.3224	30.5514	10.5983	1.66084	14.0382	22.199	18.2517	-0.609742	0.574941	0.863543
g3302.t1	0	39.2153	69.9489	97.9893	97.0974	57.8518	90.6294	1.12091	0.255402	NA
g3304.t1	431.465	3637.45	158.975	111.276	177.817	120.076	173.706	-3.278	0.000907303	0.00797438
g3305.t1	46.6449	510.711	27.5556	19.93	36.2653	16.481	23.2867	-3.06272	0.00101021	0.00869384
g3306.t1	1457.65	10649.2	1784.76	53.1467	71.3607	23.5444	31.4685	-6.69471	3.78964e-11	4.47273e-09
g3308.t1	81.6285	81.6225	57.2309	133.697	116.985	104.604	117.692	0.691609	0.502176	0.826196
g3310.t1	11.6612	25.0795	78.4275	44.8426	49.1336	51.7976	32.7273	0.155311	0.885412	NA
g3312.t1	23.3224	38.7593	48.7523	51.4859	64.3416	54.8247	71.7482	0.652534	0.424168	NA
g3314.t1	233.224	90.2864	139.898	127.884	164.949	142.612	131.538	-0.0570401	0.916066	0.978851
g3315.t1	0	23.2556	23.3163	42.3513	94.7577	50.7885	45.9441	1.7002	0.103185	NA
g3317.t1	104.951	1619.23	95.3848	129.545	104.116	118.058	66.7133	-2.54509	0.0137702	0.0743175
g3319.t1	11.6612	68.3988	80.5472	96.3285	131.023	105.277	132.797	0.989171	0.141836	0.428868
g3320.t1	81.6285	82.0785	80.5472	107.954	112.305	80.3872	112.028	0.340809	0.671412	0.905679
g3323.t1	0	6.38388	6.35899	29.0646	10.5286	8.07235	15.1049	1.52907	0.199673	NA
g3324.t1	116.612	46.9671	84.7865	83.8722	113.475	98.8863	97.5524	0.293098	NA	NA
g3325.t1	221.563	313.722	131.419	121.241	54.9828	132.857	99.4405	-1.12265	0.168183	0.479719
g3326.t1	0	61.1029	52.9916	48.9947	87.7386	28.9259	50.3496	0.316439	0.678074	NA
g3327.t1	104.951	116.734	118.701	112.106	99.4371	103.259	127.133	-0.042912	0.96109	0.990352
g3328.t1	81.6285	842.673	133.539	26.5734	60.8321	56.5065	33.3566	-3.00715	0.00363213	0.0245728
g3331.t1	23.3224	72.9587	231.043	91.346	93.5878	100.232	157.343	-0.0350701	0.96231	0.99081
g3332.t1	46.6449	655.26	207.727	146.984	182.496	134.203	191.958	-0.92861	0.161913	0.468451
g3333.t1	11.6612	44.2312	156.855	124.563	112.305	120.413	110.769	0.638221	0.379743	0.737839
g3334.t1	116.612	2685.34	59.3506	41.5209	50.3035	59.1972	48.4615	-4.26034	0.00316764	0.0220245
g3335.t1	11.6612	8.66384	16.9573	43.1817	54.9828	57.1791	33.986	1.93973	0.0795244	0.286757
g3336.t1	0	8.66384	38.1539	49.8251	53.813	61.888	59.1608	1.7101	0.157071	NA
g3338.t1	34.9836	20.0636	14.8376	41.5209	47.9638	76.6873	51.6084	1.3202	0.21409	NA
g3339.t1	0	414.952	12.718	14.1171	64.3416	55.8338	34.6154	-1.7949	0.1094	NA
g3340.t1	81.6285	2573.62	99.6242	137.019	104.116	128.821	144.126	-2.84219	0.0144326	0.0771039
g3341.t1	361.498	92.1103	46.6326	110.446	202.384	101.913	122.727	-0.265593	0.778195	0.942742
g3342.t1	11.6612	6.38388	10.5983	41.5209	31.5859	42.0435	40.9091	2.14163	0.0426781	0.181092
g3343.t1	11.6612	22.3436	214.086	75.568	64.3416	67.6059	83.0769	-0.23866	0.786339	0.9447
g3344.t1	34.9836	989.958	63.5899	75.568	90.0783	89.4685	69.2308	-2.18285	0.0184252	0.093558
g3346.t1	11.6612	147.285	27.5556	66.4334	57.3225	77.36	56.6434	-0.0240955	0.981414	NA
g3347.t1	81.6285	54.263	72.0686	115.428	83.0592	94.5138	99.4405	0.522942	0.544461	NA
g3348.t1	11.6612	67.4868	23.3163	30.7255	24.5668	44.3979	22.6573	-0.238287	NA	NA
g3349.t1	0	253.987	31.7949	36.5384	33.9256	14.7993	24.5455	-1.89071	0.0285198	NA
g3350.t1	23.3224	42.4072	93.2652	60.6205	38.605	60.5426	76.7832	0.08611	0.903967	NA
g3351.t1	58.3061	129.502	237.402	99.6502	171.968	167.501	157.972	0.0578759	NA	NA
g3352.t1	23.3224	52.439	61.4702	70.5855	57.3225	108.304	105.105	0.841771	0.357656	0.717817
g3353.t1	46.6449	58.3669	150.496	132.036	74.8703	165.147	168.042	0.643459	0.524301	0.838201
g3359.t1	0	20.9756	36.0343	24.9125	62.0019	46.0797	27.6923	0.91645	0.39777	NA
g3361.t1	163.257	93.0223	135.658	122.902	196.534	136.557	112.657	0.133547	0.89463	0.973675
g3364.t1	23.3224	62.0149	52.9916	113.767	142.721	101.241	113.916	1.28278	0.136967	NA
g3365.t1	0	5.92789	46.6326	27.4038	5.84924	23.5444	18.2517	-0.0165464	0.989103	NA
g3366.t1	11.6612	7.75186	2.11966	10.7954	26.9065	24.2171	25.8042	1.7896	0.145248	NA
g3367.t1	11.6612	4.55992	0	18.2692	17.5477	17.1537	22.6573	2.31251	0.0616754	NA
g3368.t1	0	15.0477	2.11966	17.4388	37.4351	14.463	23.2867	1.65834	0.217439	NA
g3369.t1	34.9836	61.1029	108.103	120.411	59.6622	104.268	125.874	0.547228	0.507056	0.827988
g3371.t1	0	8.66384	8.47865	40.6905	31.5859	22.199	40.9091	2.2777	0.0776247	NA
g3372.t1	11.6612	1372.08	21.1966	16.6084	12.8683	18.8355	20.7692	-4.76618	NA	NA
g3373.t1	11.6612	385.313	55.1112	84.7026	57.3225	90.1412	45.3147	-1.16551	0.2101	0.548492
g3374.t1	69.9673	70.2227	52.9916	127.054	70.1909	90.1412	79.9301	0.518006	NA	NA
g3376.t1	11.6612	16.8717	40.2736	34.8776	43.2844	51.7976	32.0979	0.746483	0.422958	NA
g3377.t1	104.951	150.477	89.0259	82.2114	126.344	57.1791	81.8182	-0.416923	0.577048	0.864662
g3379.t1	291.53	92.1103	129.299	106.293	59.6622	100.568	113.916	-0.79543	0.267628	0.628506
g3380.t1	104.951	150.933	154.735	193.487	212.912	195.418	183.776	0.510087	0.589444	0.869946
g3381.t1	104.951	58.8229	59.3506	100.481	194.195	102.25	93.7762	0.76259	0.373991	0.732562
g3383.t1	174.918	105.79	93.2652	136.189	147.401	165.82	150.42	0.30509	0.655333	0.898192
g3384.t1	34.9836	20.9756	4.23933	83.8722	78.3798	62.2244	76.1538	2.06062	0.0420376	NA
g3385.t1	23.3224	39.6713	36.0343	184.353	155.59	168.174	146.014	2.27073	0.0394287	0.170813
g3387.t1	104.951	85.7264	99.6242	143.662	182.496	124.112	100.699	0.516084	0.548758	0.848939
g3388.t1	69.9673	103.966	84.7865	117.089	125.174	102.922	86.8531	0.306043	0.72006	0.925867
g3390.t1	279.869	31.4634	61.4702	82.2114	66.6813	108.977	107.622	-0.368516	0.690202	0.913656
g3391.t1	34.9836	60.1909	50.8719	57.2988	54.9828	73.3238	52.8671	0.255911	0.778443	NA
g3392.t1	81.6285	51.9831	31.7949	62.2813	59.6622	52.1339	83.7063	0.283449	0.744377	NA
g3393.t1	58.3061	23.2556	76.3079	89.6851	87.7386	80.0508	79.3007	0.702257	0.455982	NA
g3394.t1	174.918	14.1357	8.47865	69.7551	97.0974	70.2967	86.8531	0.438774	0.680892	NA
g3395.t1	11.6612	18.2397	93.2652	92.1764	87.7386	69.624	54.7552	0.830542	0.428308	NA
g3396.t1	0	45.1432	33.9146	114.598	67.8512	90.1412	84.3357	1.59232	0.10613	NA
g3397.t1	58.3061	71.1347	67.8292	151.136	166.118	148.666	97.5524	1.08663	0.220699	0.562971
g3398.t1	81.6285	18.6957	12.718	78.0593	80.7195	77.36	83.0769	1.26178	0.214515	NA
g3399.t1	116.612	4.10393	16.9573	20.7604	24.5668	30.944	15.7343	-0.809553	0.459466	NA
g3401.t1	139.935	48.7911	99.6242	83.0418	80.7195	98.2136	62.3077	-0.201601	0.809406	NA
g3402.t1	34.9836	47.4231	74.1882	77.2289	94.7577	77.36	93.7762	0.684809	0.461417	NA
g3403.t1	81.6285	51.5271	154.735	83.8722	122.834	91.823	73.007	-0.0510472	0.958092	0.98932
g3404.t1	11.6612	46.9671	99.6242	75.568	136.872	84.087	65.4545	0.708335	0.463297	NA
g3405.t1	104.951	39.2153	46.6326	73.0768	106.456	101.577	81.8182	0.577155	0.55015	NA
g3406.t1	221.563	42.4072	80.5472	120.411	114.645	127.14	140.35	0.190735	0.833923	0.957638
g3407.t1	58.3061	15.0477	16.9573	69.7551	29.2462	70.6331	83.7063	1.22005	0.278433	NA
g3417.t1	349.836	42.4072	42.3933	49.8251	95.9275	83.0779	78.6713	-0.845059	0.365225	NA
g3418.t1	93.2897	50.6151	46.6326	76.3984	57.3225	57.1791	60.4196	0.040143	0.962448	NA
g3419.t1	34.9836	49.2471	146.257	53.1467	64.3416	56.1701	42.1678	-0.548259	0.533284	NA
g3420.t1	23.3224	36.9353	21.1966	44.8426	9.35878	35.6529	30.2098	0.111608	0.90775	NA
g3421.t1	23.3224	31.0074	19.077	55.638	21.0573	35.3165	28.3217	0.501561	0.622152	NA
g3422.t1	34.9836	17.3277	12.718	88.8547	58.4924	54.8247	53.4965	1.67741	0.128923	NA
g3423.t1	0	8.66384	38.1539	68.0943	59.6622	70.2967	39.6503	1.77731	0.109883	NA
g3424.t1	151.596	12.3118	16.9573	35.708	77.21	50.7885	33.986	-0.128645	0.897965	NA
g3425.t1	0	14.1357	48.7523	62.2813	77.21	66.9332	41.5385	1.42095	0.173973	NA
g3426.t1	23.3224	29.6395	82.6669	78.8897	71.3607	91.4866	46.5734	0.635304	0.544215	0.846926
g3428.t1	2996.93	12440.4	269.197	88.8547	86.5687	50.7885	726.294	-4.45879	9.74287e-06	0.000205772
g3429.t1	46.6449	222.524	97.5045	102.141	85.3989	92.1593	70.4895	-0.532247	0.495946	0.821738
g3431.t1	34.9836	180.573	313.71	39.8601	43.2844	49.4431	53.4965	-1.95791	0.0147123	0.0782708
g3432.t1	0	15.5037	38.1539	29.895	21.0573	37.671	32.7273	0.611014	0.581088	NA
g3433.t1	1585.93	24198.1	2263.8	205.944	135.702	65.9242	971.119	-4.76197	3.333e-06	8.29999e-05
g3434.t1	11.6612	71.1347	93.2652	53.1467	50.3035	66.2605	66.0839	-0.0687421	0.940473	NA
g3435.t1	81.6285	49.7031	61.4702	52.3163	88.9084	66.9332	80.5594	0.200626	0.813861	NA
g3436.t1	46.6449	31.0074	19.077	39.0296	53.813	46.416	52.2378	0.661827	0.41432	NA
g3437.t1	139.935	31.0074	16.9573	60.6205	30.416	34.6438	71.7482	-0.223634	0.823013	NA
g3438.t1	69.9673	46.5112	46.6326	54.8076	53.813	60.5426	58.5315	0.108552	0.894875	NA
g3439.t1	0	22.3436	14.8376	32.3863	50.3035	44.0616	44.6853	1.51432	0.12347	NA
g3440.t1	11.6612	17.3277	42.3933	58.1293	31.5859	52.8066	35.2448	0.842791	NA	NA
g3441.t1	46.6449	16.4157	8.47865	138.68	145.061	101.577	86.8531	2.6655	0.000164321	NA
g3443.t1	0	19.6076	14.8376	40.6905	35.0954	63.5698	56.014	1.88453	0.140654	NA
g3444.t1	0	10.9438	8.47865	31.5559	43.2844	11.4358	26.4336	1.83466	0.157352	NA
g3445.t1	268.208	16.4157	12.718	38.1992	51.4733	34.9802	23.2867	-1.33241	0.22	NA
g3446.t1	0	32.8314	27.5556	37.3688	70.1909	43.7252	55.3846	1.16696	0.248667	NA
g3447.t1	0	22.3436	25.436	29.0646	14.0382	33.9711	28.951	0.523375	0.595549	NA
g3448.t1	0	5.92789	8.47865	23.2517	18.7176	12.1085	8.81119	1.43956	0.304404	NA
g3449.t1	11.6612	20.0636	25.436	51.4859	29.2462	36.9983	42.7972	1.01328	0.383811	NA
g3450.t1	11.6612	11.3998	33.9146	81.381	72.5306	61.5517	51.6084	1.76768	0.113118	NA
g3452.t1	93.2897	3082.05	59.3506	62.2813	90.0783	97.8772	67.972	-3.76742	NA	NA
g3453.t1	326.514	71.5907	36.0343	39.8601	67.8512	37.3346	40.2797	-1.56911	0.0564753	0.223121
g3455.t1	11.6612	29.1835	23.3163	68.9247	95.9275	58.5245	74.2657	1.69446	0.0745145	NA
g3456.t1	69.9673	69.7667	50.8719	92.1764	125.174	143.284	112.657	0.899988	NA	NA
g3462.t1	163.257	28.2715	38.1539	42.3513	65.5115	60.2063	76.1538	-0.213269	0.812679	NA
g3463.t1	46.6449	705.875	233.163	79.7201	118.155	95.1865	79.9301	-1.83425	0.0723754	0.267112
g3464.t1	209.902	51.0711	197.129	203.452	243.328	260.333	249.86	0.688014	0.29803	0.661126
g3465.t1	116.612	119.47	118.701	167.744	118.155	156.738	110.14	0.224095	0.791459	0.94646
g3466.t1	338.175	169.173	243.761	165.253	201.214	225.017	136.573	-0.448303	0.609074	0.877965
g3467.t1	116.612	64.2948	52.9916	156.949	163.779	150.011	157.972	1.06017	0.210254	0.548582
g3468.t1	0	3.19194	4.23933	48.1642	16.3779	30.6077	14.4755	3.05594	0.0212785	NA
g3469.t1	116.612	37.8473	80.5472	152.797	139.212	98.5499	90.6294	0.701305	0.300391	0.66399
g3471.t1	11.6612	19.1517	6.35899	53.9772	99.4371	65.2515	23.2867	2.19149	0.00821317	NA
g3472.t1	11.6612	9.11983	4.23933	43.1817	87.7386	51.4612	40.2797	2.84161	0.00962089	NA
g3473.t1	11.6612	53.351	38.1539	168.575	186.006	177.592	155.455	2.19415	0.00763899	0.0458502
g3474.t1	944.558	248.971	48.7523	53.9772	45.6241	45.0706	33.986	-3.19732	0.0029403	0.020752
g3475.t1	349.836	18.2397	25.436	48.9947	65.5115	70.9694	54.1259	-1.07412	NA	NA
g3476.t1	58.3061	17.7837	61.4702	152.797	134.532	113.349	140.979	1.61295	NA	NA
g3478.t1	46.6449	31.4634	127.18	63.9422	77.21	69.2877	97.5524	0.145627	0.831368	0.957194
g3479.t1	104.951	76.6066	161.094	119.58	116.985	104.604	133.427	0.0538674	0.942721	0.987291
g3480.t1	163.257	483.351	180.171	186.014	121.664	158.756	160.489	-0.825856	NA	NA
g3481.t1	2087.36	3647.93	61.4702	81.381	88.9084	72.6512	79.3007	-4.58481	1.95421e-06	5.35026e-05
g3483.t1	23.3224	26.9035	63.5899	39.0296	66.6813	52.4703	57.9021	0.490576	0.74498	0.934021
g3484.t1	11.6612	2.73595	19.077	19.93	2.3397	31.9531	20.1399	0.836526	0.455405	NA
g3492.t1	58.3061	7.75186	10.5983	38.1992	8.18893	23.5444	23.2867	0.192982	0.846453	NA
g3493.t1	128.273	141.357	171.693	176.879	236.309	302.713	212.727	0.651634	0.396922	0.751525
g3495.t1	186.579	1175.09	50.8719	38.1992	19.8874	50.1158	36.5035	-3.70675	0.00117785	0.00982362
g3496.t1	326.514	4181.44	7160.22	97.9893	114.645	120.076	100.699	-5.16668	7.13435e-06	0.00016114
g3498.t1	956.22	58.3669	4866.75	170.236	205.893	209.881	165.524	-3.38442	0.000216594	0.00252873
g3499.t1	81.6285	550.838	1481.64	288.985	224.611	254.952	276.923	-1.44021	0.0841402	0.298799
g3500.t1	69.9673	46.0552	129.299	54.8076	49.1336	56.1701	47.2028	-0.661674	0.307348	0.670426
g3501.t1	198.241	165.525	2388.86	221.722	238.649	248.561	264.336	-1.91931	NA	NA
g3503.t1	653.028	3258.52	286.155	318.05	331.067	320.54	288.881	-2.15671	0.0159926	0.0835938
g3504.t1	11.6612	40.5833	76.3079	47.3338	85.3989	44.3979	62.9371	0.371535	0.620893	NA
g3505.t1	93.2897	207.476	888.139	187.674	232.8	237.125	231.608	-0.846867	NA	NA
g3506.t1	11.6612	43.3192	101.744	39.0296	26.9065	46.7524	42.7972	-0.495436	0.596191	NA
g3507.t1	513.093	258.091	222.565	412.718	366.162	410.681	266.853	0.158997	0.808063	0.951338
g3508.t1	34.9836	46.0552	65.7096	75.568	109.966	81.7325	95.6643	0.863104	0.369978	NA
g3509.t1	104.951	92.5663	103.864	102.972	100.607	131.176	101.958	0.124259	0.892658	0.973097
g3510.t1	69.9673	32.3754	95.3848	88.0243	78.3798	82.0689	69.2308	0.287052	0.7365	NA
g3511.t1	0	10.4878	63.5899	60.6205	44.4542	47.0887	54.1259	0.968723	0.440306	NA
g3512.t1	2005.73	21.8876	135.658	201.792	140.382	163.129	575.874	-1.40242	0.194798	0.524226
g3513.t1	58.3061	19.1517	48.7523	100.481	118.155	132.185	123.357	1.55331	0.126416	NA
g3514.t1	0	11.3998	46.6326	100.481	67.8512	97.2045	75.5245	1.99601	0.0577246	NA
g3517.t1	0	2.27996	25.436	29.895	14.0382	23.208	39.021	1.37194	0.284564	NA
g3518.t1	128.273	18.2397	27.5556	82.2114	57.3225	84.4233	77.4126	0.50808	0.611263	NA
g3519.t1	11.6612	15.0477	44.5129	68.9247	51.4733	85.4324	113.916	1.67303	0.0416265	NA
g3520.t1	2472.18	1162.32	339.146	407.735	437.523	493.422	381.399	-1.61444	0.0148704	0.0788635
g3521.t1	792.963	906.968	334.907	233.347	233.97	281.86	263.077	-1.41865	0.00607412	0.0377984
g3523.t1	46.6449	83.4465	135.658	95.4981	120.494	121.085	133.427	0.376457	0.667636	0.904224
g3524.t1	198.241	73.8707	82.6669	92.1764	73.7004	90.8139	62.3077	-0.495306	0.467259	0.801724
g3525.t1	1317.72	1982.2	241.642	252.447	391.899	326.594	225.315	-1.98134	0.00230263	0.0169855
g3529.t1	244.885	93.4783	105.983	117.919	111.136	97.8772	104.476	-0.398463	0.546406	0.847493
g3530.t1	69.9673	111.262	125.06	97.1589	108.796	125.121	67.3426	-0.0678575	0.921005	0.981301
g3531.t1	104.951	93.4783	3300.32	56.4684	100.607	76.0146	72.3776	-3.93722	5.60203e-05	0.000837828
g3532.t1	338.175	139.533	197.129	196.809	157.929	191.046	171.189	-0.305005	0.698188	0.917222
g3533.t1	349.836	74.7826	110.222	110.446	93.5878	115.031	110.14	-0.691296	0.444282	0.787275
g3535.t1	69.9673	20.0636	44.5129	41.5209	56.1527	32.2894	70.4895	0.247711	0.79072	NA
g3537.t1	513.093	860	353.984	263.242	267.895	285.223	241.678	-1.12498	0.151656	0.450509
g3538.t1	419.804	1100.76	481.164	719.142	658.624	677.405	663.986	0.0209474	0.979607	0.995196
g3539.t1	23.3224	101.686	142.017	84.7026	86.5687	113.686	130.28	0.162845	0.842081	0.960091
g3540.t1	58.3061	45.5992	114.462	87.1939	95.9275	60.2063	51.6084	0.00623605	0.994273	NA
g3541.t1	186.579	168.717	311.591	329.676	314.689	312.131	253.007	0.436335	0.452974	0.792282
g3542.t1	46.6449	67.4868	59.3506	89.6851	106.456	120.413	134.056	0.937593	0.274163	0.63573
g3544.t1	104.951	25.9915	63.5899	68.9247	116.985	92.1593	49.7203	0.436401	0.57104	0.861339
g3545.t1	128.273	11.8558	8.47865	22.4213	52.6432	49.4431	37.1329	-0.00532637	0.99505	NA
g3547.t1	0	48.3351	99.6242	105.463	131.023	108.977	118.951	1.13385	0.218381	0.560008
g3548.t1	233.224	259.459	449.369	287.325	229.29	238.471	282.587	-0.280805	NA	NA
g3549.t1	303.192	129.502	103.864	99.6502	70.1909	97.5409	112.657	-0.879629	0.296707	0.660315
g3550.t1	139.935	222.98	220.445	215.909	252.687	183.982	202.657	0.103928	0.830206	0.95701
g3551.t1	81.6285	35.1114	638.019	60.6205	45.6241	54.4884	54.7552	-2.23539	0.0170683	0.0880985
g3552.t1	2425.53	873.224	180.171	101.311	97.0974	115.031	103.846	-3.4622	4.21946e-07	1.49652e-05
g3553.t1	244.885	3909.67	4319.87	214.248	226.95	251.925	265.594	-3.56079	0.000360667	0.00378027
g3554.t1	0	30.5514	63.5899	96.3285	108.796	122.094	81.1888	1.57492	0.109646	NA
g3555.t1	58.3061	14.5917	25.436	106.293	112.305	119.74	67.972	1.8035	0.0450437	NA
g3556.t1	34.9836	3434.53	93.2652	107.954	113.475	112.34	91.2587	-3.48733	NA	NA
g3558.t1	81.6285	85.7264	29.6753	62.2813	24.5668	72.3148	44.0559	-0.341787	0.635962	0.889069
g3559.t1	69.9673	91.6543	76.3079	80.5505	86.5687	94.5138	88.1119	0.130147	0.888803	0.972725
g3561.t1	209.902	210.212	5648.9	145.323	215.252	157.747	196.993	-3.50213	0.000472636	0.00466819
g3562.t1	116.612	1058.36	1290.87	260.751	281.933	247.552	259.301	-1.65502	0.0648116	0.246288
g3563.t1	34.9836	119.014	1515.56	88.8547	91.2481	95.5228	85.5944	-2.62971	0.019464	0.0977726
g3564.t1	139.935	465.568	1608.82	87.1939	49.1336	86.7778	77.4126	-3.30351	2.41243e-05	0.000426733
g3565.t1	23.3224	20.5196	40.2736	93.8372	122.834	97.2045	92.5175	1.84012	0.0282826	0.132498
g3566.t1	11.6612	13.2238	8.47865	56.4684	78.3798	43.3889	27.6923	2.19529	0.0184053	0.093491
g3567.t1	757.979	515.271	629.54	643.574	607.151	637.043	632.517	-0.0033518	0.995254	0.998292
g3627.t1	93.2897	260.371	324.308	244.143	359.143	264.706	208.322	0.230796	0.781118	0.943419
g3628.t1	373.159	139.989	303.112	232.517	224.611	198.782	169.93	-0.386494	0.660433	0.901113
g3629.t1	128.273	133.606	186.53	136.189	188.345	138.239	129.65	-0.0206099	0.979128	0.995036
g3630.t1	128.273	238.028	256.479	386.144	315.859	326.594	303.357	0.665092	0.396765	0.751443
g3632.t1	209.902	104.878	112.342	215.909	176.647	193.736	205.804	0.499491	0.586952	0.869096
g3635.t1	186.579	155.037	370.941	368.706	442.202	376.037	422.308	0.755889	0.391828	0.747917
g3636.t1	104.951	109.438	171.693	171.897	178.987	162.792	206.434	0.475981	0.581709	0.86719
g3637.t1	116.612	29.6395	50.8719	102.141	64.3416	48.7704	61.0489	0.157886	0.86242	NA
g3638.t1	34.9836	26.9035	63.5899	83.0418	155.59	86.1051	64.8252	1.20831	0.203256	NA
g3639.t1	116.612	29.6395	101.744	154.458	180.157	148.666	166.154	1.01609	0.258114	0.615541
g3640.t1	23.3224	25.0795	16.9573	110.446	153.25	100.232	106.993	2.43758	0.0084916	NA
g3641.t1	46.6449	14.1357	46.6326	112.937	109.966	106.286	79.9301	1.63402	0.017755	0.0909617
g3642.t1	104.951	10.4878	46.6326	97.9893	73.7004	66.2605	83.7063	0.679257	0.509792	NA
g3643.t1	34.9836	46.0552	69.9489	56.4684	154.42	81.0598	54.1259	0.751411	0.43774	NA
g3644.t1	139.935	36.9353	72.0686	94.6676	112.305	115.704	76.1538	0.326401	0.721273	NA
g3645.t1	58.3061	67.9428	158.975	88.8547	100.607	118.731	86.2238	0.0282317	0.972483	0.993705
g3646.t1	0	52.439	91.1455	72.2464	51.4733	76.0146	88.1119	0.488081	0.606636	NA
g3647.t1	81.6285	66.1188	154.735	83.0418	119.324	94.5138	64.8252	-0.165922	0.848315	0.962197
g3648.t1	69.9673	95.3023	38.1539	61.4509	118.155	95.8592	105.734	0.484795	0.566953	0.859098
g3649.t1	34.9836	87.0944	93.2652	107.954	115.815	102.922	114.545	0.561456	0.468066	0.801855
g3650.t1	198.241	108.07	152.616	66.4334	136.872	123.103	121.469	-0.4325	0.602746	0.875998
g3651.t1	34.9836	62.9269	82.6669	108.785	85.3989	137.903	91.2587	0.776717	0.403398	0.756557
g3652.t1	151.596	46.5112	80.5472	40.6905	46.7939	68.2786	31.4685	-0.933571	0.295459	NA
g3653.t1	104.951	53.807	61.4702	84.7026	76.0401	113.686	91.2587	0.364093	0.669953	NA
g3654.t1	46.6449	117.646	169.573	170.236	240.989	176.919	134.056	0.647723	0.360261	0.72024
g3655.t1	0	56.543	67.8292	71.4159	66.6813	93.1684	77.4126	0.777973	0.411878	NA
g3656.t1	221.563	31.4634	80.5472	69.7551	107.626	88.4595	75.5245	-0.314453	0.730007	0.929298
g3657.t1	198.241	184.677	50.8719	62.2813	60.8321	79.3781	51.6084	-1.17599	0.279975	NA
g3658.t1	11.6612	33.2874	38.1539	106.293	80.7195	79.7145	75.5245	1.521	0.0878082	NA
g3659.t1	4862.73	56.087	72.0686	125.393	174.307	145.302	198.252	-3.36432	NA	NA
g3660.t1	23.3224	93.4783	76.3079	107.124	100.607	115.367	106.364	0.654416	0.391721	0.747917
g3661.t1	326.514	52.895	46.6326	74.7376	97.0974	82.0689	75.5245	-0.720854	0.435576	0.782563
g3662.t1	104.951	47.8791	161.094	88.0243	106.456	155.393	98.8112	0.107234	0.909869	0.977447
g3663.t1	151.596	38.7593	10.5983	102.141	86.5687	71.9785	111.399	0.592643	0.541314	NA
g3664.t1	93.2897	24.6236	44.5129	97.1589	77.21	70.2967	112.028	0.813754	0.381908	NA
g3665.t1	303.192	39.6713	31.7949	110.446	83.0592	95.5228	102.587	-0.277449	0.777028	0.942269
g3666.t1	46.6449	29.6395	59.3506	124.563	72.5306	127.812	71.1189	1.14509	0.223172	NA
g3667.t1	116.612	68.8548	50.8719	87.1939	77.21	92.1593	83.7063	0.163969	0.83485	NA
g3668.t1	268.208	65.2068	125.06	104.633	64.3416	99.8953	73.007	-0.79631	0.358862	0.718798
g3669.t1	979.542	1422.24	131.419	127.884	139.212	170.865	131.538	-2.56734	0.000808551	0.00725629
g3670.t1	139.935	51.9831	89.0259	117.089	148.571	135.212	152.308	0.604941	0.491053	0.818616
g3671.t1	139.935	71.5907	135.658	201.792	219.931	204.5	145.385	0.755989	0.356307	0.716645
g3672.t1	58.3061	69.3107	131.419	149.475	157.929	116.376	123.357	0.642603	0.467926	0.801855
g3673.t1	58.3061	85.2705	277.676	169.405	109.966	190.709	201.399	0.235911	0.795075	0.947238
g3674.t1	198.241	48.3351	72.0686	94.6676	56.1527	113.013	82.4475	-0.247563	0.812188	0.953172
g3675.t1	58.3061	94.3903	173.812	190.166	135.702	200.463	125.874	0.557415	0.522943	0.837433
g3676.t1	69.9673	43.7752	133.539	177.709	171.968	169.519	126.503	0.965585	0.276193	0.637385
g3677.t1	34.9836	25.5355	46.6326	70.5855	107.626	86.7778	68.6014	1.22998	0.191601	NA
g3678.t1	46.6449	27.3595	36.0343	81.381	71.3607	56.5065	87.4825	1.06552	0.246456	NA
g3679.t1	81.6285	38.3033	27.5556	84.7026	90.0783	85.7687	79.3007	0.879678	0.326362	NA
g3680.t1	23.3224	106.702	118.701	170.236	146.231	165.82	165.524	0.910054	0.305544	0.669898
g3681.t1	104.951	121.75	201.368	188.505	207.063	190.037	219.021	0.483745	0.570707	0.861335
g3682.t1	11.6612	79.3426	76.3079	87.1939	125.174	114.695	74.2657	0.757373	0.387378	NA
g3683.t1	34.9836	63.3828	89.0259	74.7376	86.5687	94.1774	73.6364	0.354945	0.683844	NA
g3684.t1	34.9836	61.5589	52.9916	99.6502	64.3416	95.1865	60.4196	0.640904	0.466395	NA
g3685.t1	81.6285	41.9512	67.8292	73.0768	87.7386	90.4776	106.993	0.528779	0.529454	NA
g3686.t1	23.3224	50.6151	57.2309	102.141	98.2672	103.932	74.2657	1.05614	0.255326	NA
g3687.t1	34.9836	46.5112	95.3848	59.7901	92.418	91.823	97.5524	0.499468	0.575571	NA
g3688.t1	46.6449	28.7275	76.3079	164.423	193.025	136.221	78.0419	1.50095	0.0989746	0.33561
g3689.t1	23.3224	29.6395	46.6326	117.919	92.418	80.0508	83.7063	1.45332	0.109444	NA
g3690.t1	233.224	23.2556	38.1539	63.9422	57.3225	91.823	66.0839	-0.399954	0.68327	NA
g3691.t1	34.9836	20.0636	42.3933	63.9422	72.5306	68.615	90	1.21375	0.176004	NA
g3692.t1	11.6612	25.5355	10.5983	112.937	60.8321	98.5499	71.1189	2.33796	0.0226942	NA
g3693.t1	34.9836	26.4475	12.718	39.0296	112.305	44.0616	47.8322	1.36566	0.169728	NA
g3694.t1	244.885	32.3754	69.9489	85.533	119.324	72.3148	76.7832	-0.31654	0.7295	NA
g3695.t1	408.142	324.21	521.437	362.893	456.241	478.623	460.07	0.0726897	0.944885	0.987767
g3696.t1	23.3224	45.1432	91.1455	178.54	183.666	200.8	126.503	1.64924	0.0957903	0.3283
g3697.t1	23.3224	33.7434	228.924	205.944	149.741	250.579	239.79	1.13338	NA	NA
g3698.t1	314.853	100.318	190.77	141.171	147.401	185.664	183.776	-0.278223	0.781626	0.943468
g3699.t1	81.6285	127.222	137.778	190.996	195.365	166.156	167.413	0.619325	0.453709	0.792777
g3700.t1	81.6285	25.0795	76.3079	174.388	126.344	168.847	156.713	1.39144	0.213477	0.553211
g3701.t1	174.918	69.7667	220.445	306.424	321.708	299.013	250.489	0.934021	0.323553	0.688576
g3702.t1	221.563	67.9428	146.257	197.639	214.082	226.698	225.944	0.617714	0.391014	0.747692
g3710.t1	11.6612	261.283	46.6326	37.3688	36.2653	26.5715	39.6503	-1.6596	0.109973	0.361472
g3711.t1	34.9836	28.7275	65.7096	16.6084	23.397	22.5353	8.81119	-1.2879	0.200464	NA
g3712.t1	11.6612	26.9035	36.0343	54.8076	24.5668	29.2623	37.7622	0.513673	NA	NA
g3714.t1	0	25.5355	84.7865	48.9947	86.5687	61.888	59.1608	0.67688	0.442806	NA
g3715.t1	34.9836	45.1432	44.5129	22.4213	37.4351	31.2804	23.9161	-0.558497	0.509766	NA
g3723.t1	0	5.92789	23.3163	58.1293	81.8893	72.3148	45.9441	2.52312	0.01357	NA
g3726.t1	1982.41	46.5112	29.6753	55.638	58.4924	62.2244	129.65	-3.15031	0.00387571	0.0260451
g3729.t1	11.6612	31.4634	36.0343	36.5384	21.0573	42.0435	22.028	0.113785	0.906061	NA
g3730.t1	11.6612	39.2153	59.3506	49.8251	24.5668	81.7325	63.5664	0.504908	0.618713	NA
g3731.t1	0	23.2556	10.5983	20.7604	12.8683	18.4991	11.958	0.253807	0.82717	NA
g3733.t1	0	44.2312	82.6669	73.9072	51.4733	51.7976	35.2448	0.181598	0.816132	NA
g3734.t1	11.6612	17.7837	50.8719	21.5909	30.416	18.1628	18.2517	-0.361777	0.693496	NA
g3744.t1	23.3224	45.1432	48.7523	34.8776	26.9065	70.2967	62.9371	0.268239	0.772681	NA
g3751.t1	11.6612	6.38388	16.9573	39.0296	18.7176	28.5896	11.3287	1.1161	0.274797	NA
g3752.t1	11.6612	20.0636	33.9146	62.2813	59.6622	79.3781	40.2797	1.38252	0.135208	NA
g3753.t1	58.3061	115.822	3181.61	57.2988	58.4924	70.9694	66.7133	-4.14413	NA	NA
g3754.t1	34.9836	58.3669	84.7865	78.0593	99.4371	102.922	110.14	0.676157	0.433769	0.781246
g3755.t1	653.028	213.86	330.667	355.419	480.807	390.164	534.965	0.155638	NA	NA
g3756.t1	174.918	106.702	76.3079	188.505	175.477	131.176	151.049	0.468724	NA	NA
g3757.t1	221.563	279.979	362.462	336.319	393.069	284.887	344.266	0.230239	0.758677	0.937409
g3758.t1	174.918	313.722	487.523	321.372	356.804	258.988	333.566	-0.0550932	0.926681	0.982922
g3759.t1	3789.89	3708.58	1316.31	140.341	133.363	90.8139	136.573	-4.55184	3.29931e-07	1.2036e-05
g3760.t1	81.6285	137.254	241.642	259.09	338.086	308.095	297.063	0.940511	0.181312	0.502619
g3763.t1	174.918	179.205	216.206	357.91	383.71	399.581	321.608	0.940614	0.216669	0.557723
g3764.t1	314.853	1740.52	1676.65	167.744	237.479	203.827	196.364	-2.63265	0.00148831	0.0119447
g3765.t1	1376.02	472.863	413.334	165.253	114.645	165.483	496.573	-1.67083	0.0709093	0.262799
g3766.t1	139.935	113.998	190.77	161.931	157.929	150.348	151.678	0.0680657	0.919786	0.980736
g3768.t1	384.82	329.682	572.309	441.782	460.92	506.204	484.615	0.140941	NA	NA
g3770.t1	186.579	82.0785	175.932	190.166	167.288	176.246	115.175	0.153935	0.830875	0.957153
g3771.t1	874.591	277.243	131.419	117.919	147.401	158.084	145.385	-1.57156	0.0866612	0.305504
g3772.t1	11.6612	683.532	16.9573	43.1817	49.1336	55.4974	45.9441	-2.32641	0.0112	0.0629202
g3773.t1	7229.95	29270.6	4627.23	154.458	209.403	112.004	156.713	-6.43888	4.77924e-12	7.54206e-10
g3774.t1	34.9836	103.054	57.2309	88.8547	90.0783	113.686	86.8531	0.488865	NA	NA
g3776.t1	69.9673	259.915	69.9489	137.849	124.004	135.548	126.503	-0.0661265	0.931716	0.984391
g3777.t1	23.3224	1399.44	95.3848	130.376	112.305	110.322	101.329	-2.16668	NA	NA
g3778.t1	268.208	854.528	188.65	202.622	176.647	188.691	199.51	-1.20037	0.105081	0.350111
g3779.t1	209.902	32.3754	65.7096	87.1939	77.21	109.986	79.9301	-0.146247	0.881687	0.971475
g3780.t1	163.257	51.5271	178.052	183.522	139.212	120.749	158.601	0.216844	0.821614	0.955183
g3782.t1	722.995	41.0393	112.342	77.2289	62.0019	124.449	66.0839	-1.78753	0.0566609	0.223477
g3783.t1	69.9673	160.053	220.445	234.178	214.082	297.668	284.475	0.753495	0.375472	0.734266
g3785.t1	548.077	191.517	250.12	230.026	195.365	285.896	199.51	-0.512884	0.497358	0.822234
g3786.t1	361.498	3221.58	525.677	356.249	486.657	363.256	445.594	-1.7352	0.0434334	0.183616
g3790.t1	1644.23	1236.65	175.932	40.6905	94.7577	54.4884	71.1189	-3.9632	0.000288405	0.00315963
g3791.t1	174.918	92.1103	248.001	161.931	150.91	170.865	196.993	-0.00183254	0.997481	0.998763
g3792.t1	34.9836	41.4952	86.9062	139.51	70.1909	80.3872	64.1958	0.663511	0.403441	NA
g3793.t1	2693.74	309.162	118.701	64.7726	59.6622	77.6964	44.6853	-4.06108	7.17166e-07	2.32087e-05
g3794.t1	1189.44	69.7667	80.5472	146.984	148.571	149.675	135.315	-1.59774	0.102962	0.345545
g3796.t1	58.3061	26.4475	67.8292	152.797	97.0974	132.857	159.86	1.43753	NA	NA
g3797.t1	268.208	2146.81	362.462	238.33	237.479	211.563	202.657	-2.06409	0.020609	0.102136
g3854.t1	93.2897	23.2556	46.6326	67.2639	54.9828	40.0254	52.2378	0.0681924	0.942783	NA
g3855.t1	0	19.1517	86.9062	37.3688	59.6622	59.8699	40.2797	0.37916	0.710841	NA
g3856.t1	23.3224	72.0467	80.5472	102.972	153.25	105.95	144.755	1.04824	0.23867	0.589332
g3857.t1	338.175	188.781	171.693	248.295	293.632	288.587	273.147	0.259439	0.766976	0.939325
g3858.t1	81.6285	113.998	252.24	246.634	216.422	314.485	280.699	0.807871	0.359892	0.720179
g3859.t1	139.935	246.236	341.266	301.442	231.63	412.699	343.636	0.398252	0.636856	0.889334
g3860.t1	396.481	192.885	224.684	244.973	264.386	268.069	277.552	-0.00251102	0.996081	0.998349
g3861.t1	373.159	129.958	186.53	310.576	246.838	258.988	212.727	0.19093	0.802896	0.949055
g3862.t1	0	30.5514	69.9489	83.8722	124.004	79.3781	115.804	1.47021	0.140191	NA
g3863.t1	349.836	300.043	436.651	361.232	422.315	447.679	404.685	0.175314	0.855084	0.963333
g3864.t1	291.53	244.868	415.454	391.127	422.315	389.155	423.566	0.356535	0.652841	0.897265
g3865.t1	209.902	185.589	224.684	250.786	242.158	225.689	310.28	0.316762	0.689053	0.913081
g3866.t1	641.367	322.386	493.882	400.261	341.596	378.728	395.245	-0.350664	0.636306	0.889069
g3867.t1	0	34.1994	48.7523	88.8547	66.6813	61.5517	43.4266	1.08438	0.263056	NA
g3868.t1	23.3224	26.9035	82.6669	79.7201	88.9084	56.5065	57.2727	0.628211	0.507308	NA
g3869.t1	34.9836	22.7996	25.436	84.7026	37.4351	35.3165	50.979	0.955783	0.356459	NA
g3870.t1	23.3224	26.4475	46.6326	78.0593	70.1909	37.3346	40.9091	0.783142	0.426007	NA
g3871.t1	34.9836	26.4475	48.7523	54.8076	38.605	45.0706	43.4266	0.311676	0.745674	NA
g3872.t1	373.159	80.7105	93.2652	93.0068	129.853	81.3962	109.51	-0.777579	0.39781	0.752086
g3873.t1	221.563	303.234	334.907	187.674	256.197	250.243	227.203	-0.320447	NA	NA
g3874.t1	23.3224	24.6236	52.9916	45.673	72.5306	60.5426	53.4965	0.748326	0.38079	0.738647
g3876.t1	0	25.9915	44.5129	51.4859	58.4924	45.0706	47.2028	0.914858	0.286596	NA
[truncated: 35,125 more rows]

## Sheet: S2
Table S2. Results of the proteome analysis on resting cysts of C. steinii RZ4A. Columns 'D' to 'E' represent the LFQ intensity of each replicate. LFQ represents Label-free quantification.
protein ID	sequence	length	LFQ intensity_1	LFQ intensity_2	average LFQ intensity
g14442.t14	SLANADLVGNR	11	25833000	23062000	24447500
g14442.t2	AASGHGNFFSVR	12	17695000	13025000	15360000
g14442.t18	SLVDNTVFR	9	17351000	11396000	14373500
g14442.t11	LNDGNWHHVAVVR	13	22005000	5350500	13677750
g14442.t4	ASPGHGNFFAVR	12	15322000	10487000	12904500
g29577.t2	ASGGHGNFFAVR	12	13451000	9148200	11299600
g14442.t8	GTIAYDSAGGR	11	11759000	9047600	10403300
g29577.t5	GNIAYDSDGGR	11	12230000	8367600	10298800
g29577.t8	SLVDNSISR	9	10137000	8620800	9378900
g14442.t15	SLPLADLVGNR	11	14861000	3560700	9210850
g14442.t16	SLVDNGTPR	9	9082000	8070400	8576200
g14442.t5	AVFDNLATYASAK	13	10740000	6189700	8464850
g14442.t3	AIFDELR	7	10116000	6506400	8311200
g14442.t1	AAAGHGNFFAVR	12	8739400	6435400	7587400
g14442.t9	GTNYIGLR	8	12085000	2793300	7439150
g29577.t7	SLVDAGTPR	9	6586600	7856500	7221550
g33508.t1	EDGVVTYYK	9	7730300	5145200	6437750
g29577.t1	AASGHGNFFAVR	12	6062400	5290000	5676200
g14442.t7	GLNDGNWHHVAVVR	14	10031000	1180100	5605550
g9047.t2	FHAYIHDAK	9	6733000	3745300	5239150
g4563.t1	EIDTNNDGTVSK	12	6732200	3659000	5195600
g21394.t2	DASPEVQAVVDK	12	6157900	3540300	4849100
g49730.t3	VNSGYQFVTPK	11	5221300	4052600	4636950
g4564.t2	IFAQFDTDK	9	5900400	3366300	4633350
g29577.t4	GLNDGNWHHVAAVR	14	7517400	1319000	4418200
g25123.t1	EDGAVTYYK	9	5427600	3314300	4370950
g29517.t3	FPGQLNSDLR	10	5155300	2709700	3932500
g4564.t1	EIDTNNDGVVSK	12	5031400	2792600	3912000
g21394.t1	APSAEAEPTLNDVQEGK	17	5506500	2292800	3899650
g44119.t2	SQGAVTPVK	9	4158600	2740700	3449650
g35211.t1	QVHPDTGISK	10	4220700	2673500	3447100
g40486.t1	IEDVTPIPTDSTR	13	4071600	2803100	3437350
g44119.t1	SAGSGCSGGWPYK	13	4171800	1648400	2910100
g35670.t1	AQCPIVER	8	3329100	2379100	2854100
g37259.t9	VQDPFLR	7	5529600	9707.8	2.76965e+06
g21394.t4	TYSTFTLEK	9	3665300	1700700	2683000
g21394.t5	VSDSEWVHVK	10	3592200	1670300	2631250
g25122.t4	EDGNVIYYK	9	3198200	1799000	2498600
g26312.t4	IINVDQSNKEDR	12	3054600	1615000	2334800
g14687.t3	SHTDIFQPR	9	2737900	1644900	2191400
g30452.t3	ENSASFAR	8	2849200	1515600	2182400
g37380.t1	IESFLNEGIK	10	2469900	1814200	2142050
g35361.t1	VGALEAFIVK	10	3021900	812980	1917440
g43447.t2	VIVHTQLNK	9	2019500	1780800	1900150
g10902.t2	NQGAVTPVK	9	2123600	1321100	1722350
g29577.t3	GIFDELR	7	5510	3330900	1668205
g20278.t1	VITCPDNFK	9	2009800	1269900	1639850
g31117.t1	ISVLADCLR	9	1955800	1276100	1615950
g41094.t1	CDAGTCGTLDCCK	13	1859300	1324800	1592050
g41719.t2	YVCSFCGK	8	1432900	1743700	1588300
g39735.t1	DLHGIPQVR	9	2106100	1056000	1581050
g45174.t1	LDSNVELEHENK	12	1976900	1146900	1561900
g3884.t2	STSTGHLIYK	10	1738600	1370300	1554450
g4564.t4	SSPAEIADK	9	2159400	935410	1547405
g51516.t1	AKGDDYTIR	9	1930800	1163900	1547350
g52115.t17	KAEPYIDQAK	10	1886600	1206100	1546350
g18810.t10	QKGEELYESAK	11	1893800	1136200	1515000
g52115.t13	FDADDLKR	8	1739600	1278900	1509250
g35670.t3	KAQCPIVER	9	NA	1505100	1505100
g11508.t1	LPNSNYR	7	1604900	1386700	1495800
g15745.t1	EVADNLVAK	9	1831900	1126400	1479150
g4564.t3	SEFTTLIQK	9	1990800	963330	1477065
g25125.t5	VVGNVNYYR	9	1606500	1288100	1447300
g41962.t1	TASNSGMDQCNDVVER	16	1793900	984350	1389125
g5542.t4	LEEFGETLAK	10	1719600	991710	1355655
g16202.t1	FYSDDADTCIDK	12	1615700	1092900	1354300
g14449.t1	DNSLANADLIGNR	13	1796400	907410	1351905
g5648.t1	VVEPEEEEEEEVKPK	15	1553800	1114100	1333950
g30213.t6	TWFNQPAR	8	1590700	1066900	1328800
g11349.t3	YSLQQLEK	8	1534700	1093000	1313850
g37259.t2	IVDIITAEAAK	11	1598500	1009700	1304100
g52115.t18	KAEPYVNQAK	10	1603800	1004300	1304050
g18383.t7	VDENEQIEK	9	NA	1291600	1291600
g20785.t3	LPTDEDSSDMIEK	13	1776200	755170	1265685
g10902.t1	AAGSGCQGGWPYK	13	1575000	926970	1250985
g25123.t2	QLGANYVLER	10	1133200	1253100	1193150
g30064.t1	FTPVVILSQK	10	1406400	962960	1184680
g25128.t4	YTVQIQSK	8	1212600	1113900	1163250
g42436.t1	FEHEDYPGK	9	1484300	809270	1146785
g52115.t16	FEQVKDEAK	9	1522200	762720	1142460
g37259.t3	KVQDPFLR	8	1293200	932470	1112835
g49730.t2	DGTCSFDASK	10	1415700	805900	1110800
g30340.t1	FHAYIHNAK	9	1564200	626940	1095570
g4563.t2	SEFTALIQK	9	1491900	660550	1076225
g20937.t2	VVEPEEEEEEEEVKPK	16	1285700	854880	1070290
g14687.t1	AANSVSQTWNDR	12	1218500	876070	1047285
g6073.t1	ELAESVFDK	9	1357900	715660	1036780
g17193.t3	TLDQEITER	9	1220400	837840	1029120
g16202.t2	TTDYSTNCGK	10	1199100	858870	1028985
g5542.t6	RLEEFGETLAK	11	1566200	462200	1014200
g25302.t1	AQGSLSEAFR	10	1200800	820630	1010715
g46353.t1	NFRVSIEYDK	10	1487300	528510	1007905
g36291.t1	LSEIIEMNPR	10	1487800	506900	997350
g33511.t3	KIDGNTIYYR	10	1196700	781200	988950
g10757.t5	GAYEDIKDR	9	1295400	678130	986765
g26312.t2	GHSTNFSIK	9	1128400	834500	981450
g36045.t1	IAFDELR	7	1563100	368490	965795
g37259.t7	TNDGYVLR	8	1144500	762910	953705
g33658.t4	SDDCSAVYDAVK	12	1129300	763030	946165
g21025.t1	SPSGEIVSTLQK	12	1148900	715140	932020
g11570.t3	QAFDDAIAK	9	1115700	744740	930220
g5876.t3	HVGDMGNVVSDGK	13	1114500	704910	909705
g9047.t3	HVANSAIATK	10	905070	892370	898720
g24867.t1	GSFASSVNNK	10	1129400	652250	890825
g52115.t5	AGPYVDQAK	9	1137200	638550	887875
g14449.t2	SLVDPNTPR	9	1123500	652050	887775
g27776.t1	VFEQEQDLDELAK	13	1246600	501750	874175
g6069.t2	YLNTEEFIK	9	1127100	605430	866265
g18810.t2	AEETAENLK	9	1125900	564610	845255
g14443.t2	DTSLANADLVGNR	13	1208000	467560	837780
g26883.t1	ELAQQIQR	8	952790	717910	835350
g3884.t1	QMIVCVNK	8	1284800	368260	826530
g52115.t14	FDAEDFKR	8	989410	647980	818695
g6765.t1	ACYFGGYDTLK	11	1082000	542190	812095
g35670.t4	SQVFIPHTAGR	11	1092000	527690	809845
g3433.t2	EIVDLCLDR	9	709550	884290	796920
g23205.t2	QIHNATLVR	9	951780	636860	794320
g43788.t1	TQGAVTPVK	9	994270	572370	783320
g5370.t2	LREDLER	7	925570	610860	768215
g25011.t1	FIINSINAK	9	982780	536180	759480
g21258.t1	CSWGGTTGR	9	922970	587570	755270
g1364.t2	IGGDIQPVR	9	917290	588260	752775
g26241.t1	CPFTGNVSIR	10	915740	578610	747175
g55923.t3	TLSDYNIQK	9	878100	613610	745855
g9047.t1	AATGALNYGAK	11	565670	916970	741320
g40033.t1	SQVIQDLR	8	923010	550010	736510
g11744.t2	YFADEAFR	8	938400	521160	729780
g20252.t1	IYNQNYFSGK	10	855470	577940	716705
g4563.t3	SSPAEITDK	9	1053600	377570	715585
g30452.t4	HLDYPEK	7	764860	666160	715510
g33785.t3	ITQAEINEAK	10	850040	572390	711215
g21258.t2	IDDDASTWCADQCSGDVASK	20	998560	417080	707820
g23136.t1	AMDTIFIGQK	10	876570	536200	706385
g10370.t1	VFAPNEVIAR	10	907780	487310	697545
g39936.t1	NAEGVHIINLEK	12	961490	433550	697520
g41483.t5	ELISNASDALDK	12	867400	498920	683160
g10757.t8	IVGDSEPKEETLSEK	15	921580	439310	680445
g14441.t1	DNSLANADLVGNR	13	1066900	292450	679675
g30340.t2	HIADGTYSVYK	11	1172000	184710	678355
g17193.t2	SGFCATHYK	9	843400	509950	676675
g3433.t3	QLDIERPTYTNLNR	14	1179100	170320	674710
g14624.t1	NIQKLTLTIR	10	789180	545740	667460
g23708.t1	SWENGLQTAIK	11	637810	694840	666325
g33511.t2	IDGNTIYYR	9	801920	523240	662580
g4919.t1	QVIYEYER	8	822850	491700	657275
g22239.t1	DYTINLHK	8	705860	605700	655780
g37380.t3	SQLIQDLR	8	750590	553010	651800
g25123.t4	YIISYNWK	8	871220	404620	637920
g39735.t2	GLSPSQIGVTLR	12	856950	411000	633975
g5982.t1	RAITASAYTGAADAR	15	770320	497370	633845
g1468.t1	QELYVEVNLNR	11	785970	478490	632230
g22344.t4	GSSIDELLDK	10	803480	429450	616465
g19502.t4	VDLDILESK	9	767030	455570	611300
g56197.t2	SIDYFTK	7	939700	280390	610045
g20549.t5	YVADVTGQK	9	630120	584200	607160
g17366.t5	NIEDAGIEDLK	11	787430	416910	602170
g1510.t5	NILELCDR	8	751120	449920	600520
g9046.t1	NIADGTYSVYK	11	676910	521250	599080
g11744.t1	IQHNEQALIAAR	12	726010	467510	596760
g23136.t3	SIVQAYQNK	9	658150	534620	596385
g29517.t1	EIVHIQGGQCGNQIGAK	17	728800	445900	587350
g11368.t1	MISQNVLR	8	777040	391740	584390
g3296.t3	NQEHCPVVNIDK	12	740480	424180	582330
g9897.t2	AEDDVEEEEQNATQK	15	536610	627310	581960
g3296.t1	LPNQPVIVK	9	689650	469030	579340
g9860.t2	LYENLTNYK	9	621200	533550	577375
g16716.t2	QFNVNAHQVLR	11	715960	430110	573035
g25122.t1	DAVANGELPK	10	750980	389780	570380
g14442.t12	LNDGNWHHYTIIR	13	570240	NA	570240
g5542.t2	DLQETENEDTPLKK	14	714000	418540	566270
g33658.t2	GHSDTITTILR	11	713840	412580	563210
g716.t1	VQDIGEMRADGR	12	686000	418460	552230
g14444.t3	GTDYIAVR	8	650080	440960	545520
g10757.t4	ETFGEAADSVK	11	741510	326310	533910
g37380.t4	STYSFVR	7	564240	494790	529515
g19896.t1	QGLVKEEDIKK	11	525090	NA	525090
g14874.t5	QIGEAFR	7	614430	434420	524425
g29194.t2	GEIAETILEK	10	679990	366620	523305
g51780.t1	IEAFLNEGIK	10	527350	487110	507230
g6788.t1	FLEDHGIR	8	618320	395230	506775
g44530.t1	IKPSSGDSAYDYR	13	609330	398880	504105
g30213.t4	SVESFQANVQR	11	611900	394050	502975
g55510.t1	FNEHLDFR	8	502390	NA	502390
g23985.t3	TGLENQEGDSLVNK	14	657460	344580	501020
g18862.t2	IAAIESAQK	9	586250	399190	492720
g33493.t1	TNVPYIAK	8	739130	242540	490835
g29194.t1	EEAINWFK	8	651150	321930	486540
g48427.t1	IVGPQTEK	8	619720	341760	480740
g7067.t2	ILDDDYVGR	9	590990	367270	479130
g23205.t3	TISDLVYK	8	656680	297490	477085
g49464.t1	SVNTLVRPDGK	11	351350	597320	474335
g24859.t1	ISEVYWEGNR	10	593730	353220	473475
g7081.t1	GADALEDVDK	10	793030	152750	472890
g17726.t4	YLEELWK	7	641630	302460	472045
g24867.t2	YTTYDWSDGK	10	604940	338210	471575
g5190.t4	NDNQVLPIDASK	12	618070	323550	470810
g49700.t1	VDGVEAFTVK	10	583930	355760	469845
g18810.t3	EKVQEVADK	9	613990	325690	469840
g47911.t1	IFTATLDK	8	551920	387400	469660
g7833.t1	DRNDDFTSGK	10	492020	443180	467600
g22788.t1	AFNPNDTGFK	10	467380	NA	467380
g55899.t1	SIDYETTTAVR	11	591090	341450	466270
g18862.t1	GHIPEGVYR	9	627430	303020	465225
g23943.t1	FSNDVGTLDR	10	555270	374780	465025
g14687.t2	NYVFWTR	7	653120	273880	463500
g10903.t2	VNGVEAFTVK	10	571170	351140	461155
g7262.t2	TCVTSVSSQIR	11	520690	394930	457810
g671.t5	LSKEEIEK	8	587380	327290	457335
g28456.t2	VGDNEFIQAK	10	548850	356310	452580
g32013.t1	ELIIGDR	7	541360	362370	451865
g33919.t1	DSNLSPAEWR	10	623780	275380	449580
g32013.t3	NFETNDLSK	9	496820	401330	449075
g49463.t1	ASDYPAGLSK	10	371290	525090	448190
g5370.t1	ILNTNVEGK	9	509980	386310	448145
g26312.t1	EQDMVKPGFR	10	502690	380590	441640
g37259.t6	LSIEDIQGR	9	552010	325320	438665
g18383.t1	AQHSLSEGFR	10	509710	360090	434900
g35856.t1	SLPFSATEEEVK	12	429350	NA	429350
g17726.t3	QGYVVYR	7	387730	469310	428520
g18810.t7	KDETFTEAAK	10	623400	231490	427445
g51152.t2	IDVELMDKDR	10	541080	312520	426800
g3884.t3	TVSWSQSR	8	458560	384300	421430
g14442.t17	SLVDNSVSR	9	483120	344070	413595
g35346.t1	AACESLQTPTELCNK	15	585380	240010	412695
g18751.t3	IQDVVLR	7	457480	367850	412665
g35237.t2	HDGNHIIVDGK	11	475910	349080	412495
g23985.t2	EEINDAANK	9	542400	281460	411930
g56197.t1	IVYGGANCDCQVTIHQK	17	598050	224640	411345
g48535.t1	NFGSYVTHETK	11	496800	314070	405435
g27596.t1	EICNAIITK	9	473500	336880	405190
g52115.t1	AEDLKGDTFLEK	12	555820	251380	403600
g14442.t13	LTNDGYVSAEVDEDSR	16	560340	246370	403355
g10676.t5	VFSGTIFGGQK	11	483640	316310	399975
g37866.t1	EYFDITAK	8	483700	314710	399205
g25128.t3	TTSGVTYYR	9	429020	363700	396360
g7178.t2	VLIEAIHK	8	457400	334770	396085
g23938.t1	TREEAWEQR	9	542820	245350	394085
g33658.t3	LCNDTVTDIVR	11	507820	277300	392560
g857.t2	SNSSPTVVR	9	486830	290560	388695
g10255.t1	IFEDVIDCK	9	480270	293190	386730
g20940.t1	TEDTQINIFK	10	522020	249470	385745
g2446.t2	QPELINELQTK	11	595010	172960	383985
g18415.t1	TYSNPGQMLK	10	510210	255390	382800
g21258.t4	KAINEEDPK	9	740180	19611	379896
g24626.t3	VEGEAGKPEFR	11	434660	322600	378630
g47498.t1	ILEGQRK	7	377570	NA	377570
g52115.t2	AEPYVNQAK	9	482460	259680	371070
g14886.t3	VIDLVCSSSDIK	12	400410	341390	370900
g11357.t1	ILEANRK	7	NA	368560	368560
g40486.t2	TPGPGAQAALR	11	395930	326510	361220
g28204.t1	AELGDNISAEK	11	406080	310880	358480
g14442.t6	FTPDATYDDLATYNSALTSDQVYQLYANATNQ	32	358260	NA	358260
g26312.t5	ITALQQAFYR	10	463770	250970	357370
g18810.t6	GEELYESAK	9	447490	266340	356915
g9635.t1	FTELPDGTLK	10	458050	250630	354340
g49674.t1	VLPEQINEAR	10	426480	275780	351130
g102.t1	EIQNAADSLK	10	434600	265870	350235
g32013.t2	KNFETNDLSK	10	437990	261290	349640
g41719.t1	FEVQQHSR	8	424350	272270	348310
g29693.t2	IIDAVAQDQYLGQHK	15	491970	203530	347750
g55923.t1	ESTLHLVLR	9	364860	328610	346735
g5876.t1	AVVTHADEDDLGR	13	401190	285110	343150
g22344.t3	FLEIPNIANK	10	595990	88121	342056
g25327.t5	NELTEEQR	8	478650	198340	338495
g29693.t1	FLEEGGDWEGK	11	479230	196260	337745
g13689.t1	DIATNYDYQR	10	446110	228760	337435
g18634.t4	TPLNPFEK	8	433500	240960	337230
g25127.t3	TTNTVTYYR	9	395820	277890	336855
g5542.t5	NFSDPVHGGFIR	12	553820	115800	334810
g14874.t3	GAESTSLITIATTK	14	428540	239960	334250
g57324.t1	FTPVLIENYNK	11	414690	253410	334050
g8395.t2	VTVIEYGDR	9	366080	297720	331900
g9911.t1	HSAGGDFIK	9	427140	235460	331300
g13068.t2	LVNQGLVEK	9	388160	270330	329245
g5476.t1	HLLDQGSR	8	384070	274410	329240
g30213.t2	GFTLEELK	8	328950	NA	328950
g4707.t1	HVCAACGYPAAK	12	319940	332470	326205
g7253.t1	SDLSHIGYIK	10	325170	NA	325170
g19438.t3	KVDIGCIDVEGAK	13	456390	192220	324305
g40257.t2	SYDNCIVLDAK	11	396830	251470	324150
g43607.t2	YDIHTSVIK	9	387360	254000	320680
g29242.t1	NTGINESVTR	10	388940	252340	320640
g51516.t2	GDDYTIR	7	376680	263710	320195
g33277.t1	FISNEIQANPK	11	406510	232660	319585
g6776.t1	ADGVTGLYR	9	377450	261370	319410
g24626.t4	VEGEAGKPEFRPR	13	390460	247380	318920
g5190.t8	TLSLSDADNK	10	389620	246430	318025
g25122.t8	YIISFNR	7	431540	203580	317560
g14874.t4	IIHEVLEK	8	405780	226100	315940
g16591.t1	NAVVEFAQGR	10	400870	230640	315755
g5190.t7	TEVSANLDER	10	372510	255870	314190
g19502.t1	DADKKEPNDEIGNFK	15	436270	191680	313975
g25790.t1	ETPISNEYR	9	325110	299900	312505
g37298.t3	VSVDEFR	7	397170	227070	312120
g26284.t1	ELLQPAEGDENATR	14	296760	326320	311540
g10676.t4	SIMDGNEEQMDK	12	363750	258580	311165
g18383.t4	IAVYANYR	8	322800	297090	309945
g3884.t4	YAWVLDK	7	617670	769.82	309220
g5302.t1	MLGEEELR	8	417210	196850	307030
g26312.t3	IINVDQSNK	9	363350	250520	306935
g23487.t2	DQIAVTTSEYDKEK	14	429330	181020	305175
g37259.t5	LNHVDAFSK	9	359210	249060	304135
g14874.t6	TIGEQIINDPR	11	373070	231260	302165
g15547.t1	HSCPICQR	8	400530	202090	301310
g33765.t2	ISSFQLTQEK	10	381030	220060	300545
g30065.t1	CYNCGETGHIK	11	392000	206700	299350
g6765.t3	IFCPYNPK	8	577420	17995	297708
g20544.t1	IYELTEEIAK	10	395320	195570	295445
g50359.t2	MAAISVIR	8	318690	271600	295145
g10632.t1	LAGEGIHVR	9	336590	251130	293860
g43447.t1	QNFEQEIR	8	361560	224180	292870
g56163.t2	QFLDGANAIDR	11	411610	165910	288760
g11803.t1	DKDMLIDDK	9	379640	197810	288725
g8182.t4	GVNADLNNLGGK	12	338400	238970	288685
g54590.t1	VPETDTYVR	9	348350	228990	288670
g5957.t1	IGDEYGPPVAK	11	350130	226620	288375
g6460.t1	ALEPLLDASLR	11	452410	122340	287375
g17885.t1	NSHVVWQK	8	410260	162110	286185
g23286.t7	YIGDEEDLTMR	11	354270	217060	285665
g37097.t2	VADFMAGAK	9	285430	NA	285430
g45174.t2	LDSNVELEHENKFK	14	413860	152120	282990
g997.t1	ASIEGITKPAIR	12	246580	318140	282360
g52115.t11	EKFDELK	7	346130	217310	281720
g19502.t2	EPNDEIGNFK	10	337440	225940	281690
g3483.t2	LSETDFESR	9	323670	239180	281425
g18810.t8	KYDEWADASK	10	383680	178530	281105
g23136.t4	VEEGIALIGK	10	329850	225290	277570
g7168.t1	SSYNWDLDR	9	375800	177100	276450
g55850.t1	KRLELETLER	10	NA	275880	275880
g20602.t5	TAEFIDGTTTK	11	345770	201390	273580
g18383.t3	GANAFLFQEYK	11	363390	183020	273205
g39735.t4	LILVESR	7	311170	231580	271375
g33277.t2	GYLENPQAVR	10	322680	218570	270625
g671.t3	ETAEAYLNK	9	316080	223950	270015
g17126.t1	ESGVGEYLEK	10	NA	268530	268530
g25125.t3	NNPLPNGSWDITK	13	400960	135910	268435
g19524.t2	THIASHDMVR	10	354760	182070	268415
g10586.t1	EFYDIGCR	8	324730	210010	267370
g8182.t5	LPIFEEHR	8	332350	200610	266480
g23136.t2	AVEIIPNAVQQCK	13	373420	153980	263700
g8812.t2	HVSASSFK	8	357790	169380	263585
g36594.t1	DFSPATINK	9	303740	222450	263095
g39578.t1	CDGYILEGK	9	310800	214280	262540
g5473.t2	NAHPVQDVQDK	11	313210	211070	262140
g39911.t2	TTINDDTFSR	10	348140	175860	262000
g14886.t2	VCSELITR	8	5437.6	515620	260529
g16204.t1	KGGVIDQDDLK	11	314000	206950	260475
g2701.t1	AADEAGDKAEEVLR	14	340790	179130	259960
g30017.t1	ADSGILILTDK	11	254350	265530	259940
g25327.t2	LFDDDETGR	9	329760	189000	259380
g25464.t1	IFEQFDKDK	9	517830	881.61	259356
g15838.t1	NDEPYVFR	8	313790	201030	257410
g23749.t1	GTVTFRPIEGK	11	225980	287650	256815
g25128.t1	ASTINNSDLIK	11	291260	220190	255725
g34508.t1	VPFPLTQK	8	290470	220630	255550
g23487.t1	DDTIIMDGAGTK	12	350580	157760	254170
g997.t3	ISTFIYDDTR	10	265930	242220	254075
g26084.t1	LFEFDQER	8	318930	187830	253380
g52115.t20	NAVENTDVEK	10	335500	168510	252005
g8986.t1	EILHDPGR	8	330680	171070	250875
g35131.t1	ELAYQIHR	8	275400	222730	249065
g9789.t1	VGELLCR	7	306270	191090	248680
g41692.t1	FGESQYVR	8	307090	189790	248440
g18810.t11	VQEVADKFK	9	328720	165140	246930
g27332.t1	SNEAYEHSFNIR	12	336600	155090	245845
g35962.t1	DGQHFQDFK	9	264250	227240	245745
g27519.t2	ECPDTFADFK	10	321040	170150	245595
g36881.t1	IVDVSEKPNFEK	12	322030	168800	245415
g7178.t1	LAEQQEAR	8	263190	226370	244780
g1510.t4	LLIDSVLR	8	381300	103440	242370
g42526.t1	KVVEVSGNK	9	263460	218480	240970
g25102.t1	LDNIYTCLK	9	290930	189820	240375
g17664.t1	DNNTLYLVR	9	294760	181520	238140
g25122.t3	DTGFSFPYGYR	11	440910	34428	237669
g16861.t2	GSCFVCGSTK	10	260660	214270	237465
g5190.t2	IDDMVYR	7	304870	169240	237055
g21011.t1	DWAYICK	7	316090	155640	235865
g11803.t2	TIEEYGHR	8	261030	210580	235805
g30239.t2	VVDLLAPYAR	10	318970	150780	234875
g9810.t1	AIHTNDHGLEDQVVR	15	331330	136410	233870
g14444.t2	ASSGHGNFFGIR	12	328880	137600	233240
g7067.t1	ELITNYNNFNK	11	301710	164600	233155
g35670.t2	DYIAVSNIK	9	303550	161230	232390
g11212.t2	STINLNNNSEGTLK	14	290070	174350	232210
g132.t6	YYNTPPR	7	276060	188110	232085
g671.t4	KFDDPIVQK	9	274890	188520	231705
g28955.t1	HTNFVEFR	8	286990	175680	231335
g1364.t3	KEDQATFDNLVK	12	319330	142190	230760
g35393.t1	DFSNADSGDQK	11	316030	144410	230220
g132.t4	EICNAIINK	9	248530	209350	228940
g49519.t5	TLLNTDPSHK	10	265770	191390	228580
g25128.t2	AVYVVAFR	8	233430	220990	227210
g23214.t1	IGNVFMIGK	9	279060	173660	226360
g37097.t1	GSEFGGADADEAVDDQAEK	19	325750	125530	225640
g19524.t1	LDSLSENR	8	7369.8	443670	225520
g30340.t3	SATGALNYGAK	11	NA	224460	224460
g39578.t3	VVEGQTEVK	9	241550	205860	223705
g1140.t2	TASAPSMAGISGR	13	225140	221950	223545
g4139.t1	DYTLDELDKK	10	275690	168070	221880
g26241.t2	DYLHFVR	7	282930	160190	221560
g19438.t4	VDIGCIDVEGAK	12	305140	136720	220930
g5608.t1	YSEISDQK	8	297930	139030	218480
g32013.t5	TAVAIDCIINQK	12	245420	188860	217140
g33658.t1	AHESTCYTPNYTYFK	15	216400	NA	216400
g7267.t2	KLENQNVYK	9	265840	166640	216240
g52115.t12	EKFDELKDQYNR	12	344110	87669	215890
g1120.t1	IYNQLVDCK	9	228690	200300	214495
g2394.t2	NWGQVDAAEK	10	239600	189200	214400
g33784.t1	DLNSDIQDHK	10	279310	148370	213840
g17925.t1	DVHDASYYFK	10	281380	145610	213495
g858.t2	SNSSPTVIR	9	256260	170090	213175
g5190.t6	QLLSQMTSDEK	11	251650	174320	212985
g8182.t3	GGACTTLAIFK	11	247230	172330	209780
g30360.t1	IEEILIGEDK	10	272230	147200	209715
g5542.t1	DLQETENEDTPLK	13	250800	166840	208820
g36094.t1	NSSVSPAEFR	10	246450	171070	208760
g25464.t2	SGSIDASEVK	10	414770	1117.6	207944
g14886.t1	ITLTCQNLK	9	212070	203020	207545
g6987.t1	TLDYAIEQER	10	245680	168270	206975
g21025.t2	YFEEKPNR	8	250330	162160	206245
g3782.t1	MNNPQLLNR	9	225970	183710	204840
g11212.t3	TVDGQNYELHGNK	13	267150	141340	204245
g13450.t1	GDYCIDVGR	9	238480	169550	204015
g52115.t8	DQYNKFDADDLKR	13	299480	107180	203330
g30213.t1	AQPVTQDLK	9	200330	204450	202390
g30309.t2	ATADLSPNVLK	11	237480	166470	201975
g19836.t2	LGELINTLK	9	279770	124020	201895
g6941.t1	KNLPNITDK	9	202670	199590	201130
g23286.t1	IEEDKYQFK	9	200820	NA	200820
g16086.t2	VTQEDLQR	8	247920	152330	200125
g49018.t3	SYPTEDCTR	9	NA	199970	199970
g14874.t7	VFDEVVSK	8	229130	169200	199165
g49538.t1	DIYIAQLR	8	202090	194960	198525
g47911.t2	INWTDCVLR	9	290160	106650	198405
g30786.t3	TNINAESVAVK	11	228620	167540	198080
g43617.t1	NQIEDPSDTR	10	260000	132980	196490
g25006.t1	AAETSDPLER	10	243450	149310	196380
g41961.t2	LGYNINNK	8	205360	185410	195385
g3433.t1	EDAANNFAR	9	186630	201460	194045
g37588.t1	DYFESHEK	8	234010	153970	193990
g30446.t1	IYIIEVPSR	9	260840	125360	193100
g38680.t1	TQETEVNLDTR	11	231430	154670	193050
g18383.t5	SNPVINGEPQK	11	220550	165100	192825
g51443.t1	TDQSAFFR	8	235730	149620	192675
g9811.t1	AIQNVDFDLQK	11	258930	125240	192085
g55510.t2	KFNEHLDFR	9	191880	NA	191880
g11349.t1	ELDIIASNIGK	11	200270	183220	191745
g29140.t1	TAEDASHDIFR	11	256300	127170	191735
g49519.t2	ENISNYLER	9	241590	138070	189830
g20602.t2	DFVGNNPILVR	11	267170	110600	188885
g34433.t1	FNCINPATPSK	11	237850	139140	188495
g37259.t8	VFVTAFTGR	9	214390	161760	188075
g28204.t3	NDPLVELCK	9	232610	142850	187730
g20602.t4	FGPISGGTK	9	NA	184260	184260
g8182.t2	FVYSDGATGFGVR	13	252890	114800	183845
g30064.t2	KYEGQIDQALNK	12	238580	126640	182610
g43085.t2	TAFEILTQHPQVK	13	316210	48017	182114
g29577.t6	LTNDGYVSAEVDEDAR	16	247810	114710	181260
g14874.t1	EYLEGIEEIKK	11	277790	81757	179774
g18634.t1	ELLTLEEKDPR	11	237510	122000	179755
g3782.t2	VFPETPIWNSTHR	13	179420	NA	179420
g18584.t4	VGTEDEPIQSK	11	216440	139740	178090
g26742.t2	TVIISLHK	8	198470	156070	177270
g55214.t1	CDCTVTVHQK	10	224540	129700	177120
g12329.t1	ALFDTLSDDER	11	218560	135480	177020
g49519.t3	IHLISDELTR	10	265480	88375	176928
g10325.t1	IFLDQHEEAAVR	12	255380	98337	176858
g18326.t1	LESLVDSISR	10	237100	115580	176340
g3296.t2	LWSLVSEETR	10	224900	127000	175950
g26224.t1	AIQSNEFQGK	10	209380	142070	175725
g25122.t7	TPLPNGSWDLQR	12	299990	50280	175135
g17193.t1	QTFDNEVNYIK	11	207000	141980	174490
g1140.t1	AQVKPEPNVTLPDGDSGAGR	20	250430	98494	174462
g40570.t1	DLWNDEQELK	10	251480	96374	173927
g17366.t2	HFDNATCYK	9	226970	118920	172945
g21898.t1	SDHIIDHLPDSTK	13	235820	108100	171960
g7343.t1	DADKDRPSVDESNDPAK	17	198430	144790	171610
g132.t2	DENRIEDLR	9	205920	136840	171380
g24794.t1	TFQDICK	7	222820	119690	171255
g28150.t2	SFFFPVSNER	10	308240	33679	170960
g49200.t1	KTDEIKEENEEDDEEIPK	18	287990	53678	170834
g23211.t1	DAIAQNDADK	10	245310	95255	170282
g13068.t3	RGPQEEEWVPVTK	13	253490	86790	170140
g34433.t3	NSLEGLQGR	9	171900	168000	169950
g2713.t1	KYEGQIDSGIAK	12	219450	120230	169840
g26315.t1	ADYNSQLK	8	195320	143730	169525
g17733.t1	FINNNVLEAR	10	218210	120450	169330
g38885.t1	DWFNFNSAQR	10	299100	37619	168360
g33784.t2	NEQNLCSNFYR	11	219830	116600	168215
g14119.t1	LTASSETPYEK	11	188900	146350	167625
g997.t2	GFLENVVR	8	225180	109210	167195
g8182.t6	VQFALQCTR	9	172990	161000	166995
g25932.t2	MGENFLNDK	9	200950	129970	165460
g25327.t1	EAFDLFDTDGSGR	13	308100	22731	165416
g18397.t1	EYQTSVHLK	9	10241	320370	165306
g31117.t2	IVVELLGR	8	171410	154740	163075
g4220.t1	ETAEAFLNK	9	196500	129100	162800
g56106.t1	FSANAPFCSNTHR	13	207410	117790	162600
g857.t3	TIADYTSLSGK	11	188690	136330	162510
g26743.t1	VLQESLNALK	10	192470	132030	162250
g49687.t1	FDVEYTNSK	9	185690	138190	161940
g35962.t2	NQAQDEEMDAR	11	172180	147540	159860
g18810.t1	AASDKIEEAVVGSDTK	16	241940	76351	159146
g21864.t2	EQDEFLINGR	10	315310	2792.8	159051
g6766.t2	YISGVQQK	8	188440	127150	157795
g41541.t2	TINSFQITR	9	183100	132290	157695
g9678.t1	LEVGTSYR	8	172550	142600	157575
g13450.t2	NIIHGSDSVETANK	14	171880	140230	156055
g21806.t1	VEDVWETR	8	282090	29563	155826
g25122.t2	DPSNGYQDYLK	11	172460	139090	155775
g52115.t23	QYVFPVNR	8	309670	1693.2	155682
g21844.t3	SQEKDLDDEAEDEEKPK	17	182990	127790	155390
g41483.t4	EILGDKVEK	9	183980	124200	154090
g49204.t1	FLANLVASDK	10	183680	124230	153955
g23205.t1	AENSFYVPAEAK	12	168550	139240	153895
g39923.t2	TYQNDLYTK	9	199810	107780	153795
g15691.t1	HGQVNEAGYLAR	12	222220	83986	153103
g53290.t2	ITQIEGEDK	9	198800	107190	152995
g21394.t3	MQVGGHSDAK	10	215850	90057	152954
g17316.t1	FYTIDGSGAVSR	12	204950	100020	152485
g23749.t2	SEGTNPTWGGDAITIK	16	218780	85389	152084
g13038.t2	LFNTDYSGLNRPK	13	237040	66256	151648
g22788.t2	IIGAHTDSPCLR	12	185280	117280	151280
g857.t1	GYDYTIANAIAK	12	193740	108030	150885
g15044.t1	ALDTGDTNFDK	11	198350	103360	150855
g52115.t15	FDELKDQYNR	10	NA	150460	150460
g47846.t1	ENCSENIR	8	149510	NA	149510
g16086.t1	SGSIGAHEVR	10	193020	105240	149130
g1377.t1	ILETFASASEK	11	183070	113760	148415
g7190.t1	IEELNDEDYK	10	148370	NA	148370
g7686.t2	QVAQQIAER	9	190070	104890	147480
g50958.t1	LLNVDEADIR	10	293020	1751.2	147386
g41483.t8	SGDEQISFK	9	175970	118570	147270
g43607.t1	TFDKDLLNK	9	174790	119570	147180
g13706.t1	VNDPLKDDPNAPK	13	173270	121050	147160
g671.t6	MKETAEAYLNK	11	192810	98117	145464
g9208.t1	ELDSDTPVCK	10	176190	111100	143645
g9622.t1	LEELIEK	7	173950	113200	143575
g8192.t1	IADILAQEDR	10	181470	104100	142785
g14041.t1	SYNVNYPFSNSK	12	177680	107740	142710
g20452.t1	AYTDIYAK	8	270560	13546	142053
g41541.t1	SGSSDFVGEIK	11	184420	99136	141778
g8348.t1	ETKDPNILTR	10	178040	104910	141475
g41483.t7	SDNLDFLEEK	10	164610	118040	141325
g4205.t1	VSGSELVQK	9	166400	113610	140005
g5473.t1	DHIFPIDPTVR	11	139940	NA	139940
g15745.t3	TISTYNQAFVK	11	164100	114800	139450
g30092.t1	IGVQPGEKPVAVK	13	211010	66634	138822
g1913.t1	SSENAQLFEK	10	168200	109260	138730
g9984.t1	SYNQGVYDK	9	172710	104640	138675
g17746.t1	TYQNFVEIGR	10	191930	84423	138176
g16868.t4	SQEKDLDEEAEGEDEPK	17	160070	116000	138035
g52115.t7	DQYNKFDADDLK	12	197400	78561	137980
g30213.t3	HNNVIPNTHLR	11	229350	45875	137612
g32905.t2	IKDIVNNAQK	10	162870	111960	137415
g10903.t1	CAFDTTK	7	179150	94828	136989
g12608.t4	LHEIEDLK	8	178960	94618	136789
g18751.t2	DALNEGQFR	9	151080	122420	136750
g34433.t4	SDQVLLEMNSHK	12	189420	83668	136544
g52115.t10	DQYNKFDAEDFKR	13	216870	55255	136062
g41483.t1	DENKEEETEIKEEK	14	147850	123290	135570
g52134.t2	LSHINQSTIIK	11	152090	117590	134840
g25121.t1	YIVSYDR	7	144270	125060	134665
g18810.t12	YDEWADASK	9	176820	92240	134530
g51152.t1	EVEVMEPR	8	131660	136500	134080
g27776.t2	VFEQEQDLDELAKR	14	244670	23047	133858
g5663.t1	LENIYPAPR	9	153830	113870	133850
g12608.t5	LNDALIER	8	NA	133740	133740
g41331.t1	GDVHNVNLK	9	172800	93848	133324
g13068.t1	GPQEEEWVPVTK	12	182580	83761	133170
g25302.t3	IAVASNYR	8	140200	126120	133160
g671.t7	VEIIANDQGNR	11	129180	136100	132640
g49200.t2	TDEIKEENEEDDEEIPK	17	189570	75645	132608
g33432.t4	STKDEEIDDEEEEEEPKK	18	164850	99926	132388
g20549.t2	LLSDANTSVDNTK	13	148790	115700	132245
g26224.t3	KAIQSNEFQGK	11	178710	85530	132120
g50817.t1	ELSVLQEAER	10	173510	90622	132066
g24864.t1	IDEVYWSGSR	10	173000	90269	131634
g26964.t1	NIPGVEISNVHR	12	183690	79162	131426
g49519.t4	ILNENVLRPK	10	174440	85088	129764
g1455.t1	TSETYLHR	8	157590	101120	129355
g37259.t10	WQTLIDANCEAK	12	181990	76466	129228
g7262.t1	FLDGCYVSER	10	158450	99426	128938
g27407.t1	TEGAMFVYDK	10	169370	88293	128832
g11570.t1	ALEAIEQKEESK	12	148200	109380	128790
g29576.t1	AASGQGNFFAVR	12	151440	106110	128775
g23985.t4	VEHAYEAVK	9	169160	87654	128407
g912.t1	VEADLVVDGR	10	152070	104560	128315
g13279.t1	LIDSLTDEKER	11	166180	90320	128250
g27561.t1	FAQELSEISK	10	147690	108560	128125
g2701.t3	AFYHDFVDNK	10	162390	93804	128097
g22344.t2	CYDVVWR	7	176020	80089	128054
g52115.t3	AEQYISEASK	10	163300	92620	127960
g28456.t1	TAEIQALADQVK	12	177950	76971	127460
g52134.t3	YPPYAGSR	8	153520	101280	127400
g29241.t1	DQLNNEWIIR	10	197740	56116	126928
g41303.t1	GAEIETMKK	9	163210	90077	126644
g22134.t1	FAYNYIR	7	147550	105700	126625
g28928.t1	YISQDVIQR	9	156920	96080	126500
g30452.t1	AFTAENILISR	11	136320	116460	126390
g10757.t6	HHDEPVEEPGFGDR	14	240860	11159	126010
g26241.t3	EAIEGTYIDKK	11	152120	99744	125932
g37380.t2	QLGAEYTLEK	10	131780	119340	125560
g47182.t1	TFDSSPSSSPTQDEQKSVK	19	203150	46116	124633
g57892.t1	LNSLLQER	8	145710	102570	124140
g11151.t1	MWYDCVSGAK	10	175750	72430	124090
g10757.t11	MSETFEHGQNK	11	189270	58199	123734
g10757.t9	MPGHHEETLSEK	12	123110	NA	123110
g12329.t2	FIGNEYFITK	10	178360	67743	123052
g45440.t1	HSTCPYCGLK	10	155230	89853	122542
g9893.t1	TVEEAIEYCR	10	153940	90962	122451
g8380.t2	IVEDDFAPR	9	141430	103470	122450
g26084.t2	LHDAIDGEK	9	152220	92334	122277
g29840.t1	MIDLIETATK	10	168610	74434	121522
g19213.t1	GNINYIENYK	10	150170	92593	121382
g12600.t3	STKDEEIDEEEEEEEPKK	18	151420	88179	119800
g37814.t1	SASVLIDGDSYHK	13	156150	82701	119426
g17726.t1	INWICNAVHK	10	169480	69037	119258
g52115.t19	LTNFAQQAEK	10	141160	95725	118442
g1385.t1	KDEDFNWK	8	157460	79249	118354
g6776.t2	DYVLTGNLK	9	135520	100990	118255
g33511.t1	ASTINNSQVIK	11	140440	95039	117740
g10983.t1	FDEIHEITK	9	150800	84555	117678
g858.t3	TINNNQVIK	9	130380	104270	117325
g29581.t1	TGTADINNR	9	140330	94132	117231
g18584.t1	EEYEIFR	7	153770	80497	117134
g21258.t5	IEEGVENIK	9	136210	97613	116912
g1394.t1	GWETPIDVHNR	11	178170	55492	116831
g132.t5	TELPENLK	8	124340	108150	116245
g7306.t1	IENQVFQK	8	142070	90370	116220
g39360.t1	LETTCNNQREEIKEK	15	139600	92371	115986
g5540.t1	EQISSEAMEAAR	12	130490	101370	115930
g30213.t5	SVGIAVDHR	9	129370	101970	115670
g7833.t2	EAEQEENKEIPYR	13	123530	106990	115260
g858.t1	LQEGYDYTIAHAK	13	154060	75651	114856
g19361.t2	LVQEGVHPR	9	136300	92828	114564
g55386.t1	SNIATQAVTIK	11	124780	104190	114485
g16691.t1	VLNYINK	7	114160	NA	114160
g17126.t2	QEIIDTTTK	9	142790	85161	113976
g10757.t2	DSLHHLGDTIK	11	113180	NA	113180
g22344.t1	ATDDHFSVK	9	147630	78650	113140
g26224.t2	ALILTDEIR	9	118570	106520	112545
g52636.t1	VCNILEYNDFK	11	112400	NA	112400
g39734.t1	THWAADCPK	9	151550	72351	111950
g18810.t5	ENVEKAEETAENLK	14	177210	45673	111442
g7833.t3	EECKDIQEK	9	192690	30127	111408
g7665.t1	TFIYNIQNK	9	153110	69445	111278
g33785.t2	ILTEDIIGTR	10	143260	79250	111255
g14448.t1	ASNSGTDNGTANINNR	16	145970	76301	111136
g14443.t4	VSGGHGSFFAVR	12	188680	32957	110818
g47047.t1	EVYEATLANK	10	130270	90975	110622
g7194.t1	ALEAIEQR	8	126470	94653	110562
g2446.t1	FLESSAR	7	151700	68860	110280
g8395.t1	ICPFLDAEVSK	11	120120	100110	110115
g30272.t1	IQETVQEGAHR	11	147200	72901	110050
g37866.t2	GAQHVQKPDDWATK	14	150580	68556	109568
g11508.t2	NRLPNSNYR	9	218380	629.78	109505
g26742.t1	EEHVYFFK	8	146910	71757	109334
g45440.t3	TISTEICPDDFK	12	169370	47760	108565
g25122.t5	EGVDYTVK	8	108410	NA	108410
g27519.t1	ANNNDENVCYEK	12	138530	77151	107840
g2701.t4	LDDAFGPR	8	131450	84163	107806
g36093.t1	LQLWDTAGQER	11	157370	57874	107622
g51585.t1	ISQVTWSGTR	10	121720	92729	107224
g26142.t1	GVDQQCSFDSSK	12	142360	71423	106892
g17242.t2	NGGLDNACTLTK	12	129220	83763	106492
g5598.t1	CYALGVIGR	9	128670	83985	106328
g18639.t1	STDLLIR	7	126740	85718	106229
g41483.t6	FYEQFSK	7	116650	94324	105487
g39911.t1	TFLQPLFDR	9	195000	15530	105265
g7686.t3	YLGPDFDER	9	138840	71187	105014
g9511.t1	ITDEIRDR	8	142510	67043	104776
g25865.t3	SMVVHESEDDLGR	13	133090	75121	104106
g17673.t1	IDLSGHSTTR	10	104020	NA	104020
g15425.t1	ALTEEFDVDK	10	NA	102420	102420
g32141.t4	QATSDLDEDSLK	12	128990	75685	102338
g25302.t2	GANAFLYQQYK	11	133040	71583	102312
g28204.t2	LQEVIPK	7	119540	83878	101709
g26863.t3	FYQSDQDHPTQISAK	15	137500	63767	100634
g53290.t1	ILFNALDDNR	10	130320	70637	100478
g32013.t4	SNHANILETIR	11	138430	61598	100014
g20785.t1	ASITGIDIFTNK	12	165070	32938	99004
g23286.t4	LAGNTNISEQDK	12	126480	70468	98474
g1510.t2	ILENEALQLQK	11	127470	67755	97612.5
g27596.t2	EIVEAVDTVVQK	12	136870	57711	97290.5
g39804.t2	INEETIFQNK	10	124070	69533	96801.5
g19438.t1	FPVAIGENEK	10	126470	66482	96476
g11212.t1	SNIVSTLTHGDGDN	14	134730	58203	96466.5
g25865.t2	HVGDLGNLK	9	115250	77555	96402.5
g11789.t2	LDMEDSFNR	9	130330	62384	96357
g26883.t3	QRVDELTEK	9	120440	70183	95311.5
g10673.t1	FGDDVSFVR	9	123630	66955	95292.5
g12608.t7	LQEHLNNTLK	10	124660	65904	95282
g17258.t1	MTSLQVLDLK	10	148480	41847	95163.5
g40785.t1	ISWNDGNNYNK	11	121440	68270	94855
g35237.t1	GATYEEICSVVK	12	133030	55029	94029.5
g43537.t1	LYLEFPDMK	9	109000	78576	93788
g7267.t1	DIIYEEAQDR	10	123570	63822	93696
g1664.t2	YCDDDNRPDFCTK	13	131540	55780	93660
g52866.t1	NYEVQGPADR	10	109380	77423	93401.5
g8269.t1	FFDFQEGSR	9	135080	51496	93288
g52332.t1	NPNLILATLK	10	148900	37569	93234.5
g35111.t1	DQWSPALTISK	11	107570	78413	92991.5
g28143.t1	GVENLNTLTEK	11	124430	61533	92981.5
g50548.t1	EHILLCR	7	112150	73405	92777.5
g37430.t2	HIEDIIR	7	115480	69861	92670.5
g38027.t1	FANGNIDAECVK	12	121570	63024	92297
g8324.t1	YQFASGALLHR	11	139680	44152	91916
g41897.t2	QDSYDFCEEGK	11	115990	67562	91776
g15306.t2	TCISQALSK	9	106830	75929	91379.5
g45440.t2	FTNDVISGDKR	11	114410	67861	91135.5
g20710.t1	IEHSYNINHVK	11	131410	49866	90638
g34212.t1	TDEALHPGSSLK	12	100330	80220	90275
g35393.t2	LRDFSNADSGDQK	13	124000	55449	89724.5
g45604.t1	EGNVEWFHSGGR	12	131900	47023	89461.5
g31522.t2	NQGACGILAQPVIPTA	16	89369	NA	89369
g21864.t1	DGCNANGYIEDFK	13	128190	49697	88943.5
g7832.t1	AAAAQEIEEFR	11	NA	88581	88581
g36704.t2	VSPIDFINATK	11	164280	12539	88409.5
g40691.t1	QIKDFMK	7	175010	1451.3	88230.6
g8209.t1	ISLEEEKER	9	86783	88561	87672
g8212.t1	AIGEAADEYVK	11	87377	NA	87377
g50575.t1	LTDMTEEMQR	10	117580	56885	87232.5
g23286.t2	ILDAIEQGDFK	11	111930	62324	87127
g19273.t1	NIGESNDNVGLIK	13	99790	73703	86746.5
g9646.t1	IAELEADHR	9	94577	78253	86415
g24282.t2	ITNQMINNCK	10	109450	63120	86285
g30065.t4	TTDKLDYLTDR	11	116520	55514	86017
g18634.t2	LFEGEALMR	9	119960	51387	85673.5
g6224.t1	IIVQTDTDHYTK	12	108680	62521	85600.5
g857.t4	TINNSQLIR	9	99045	71786	85415.5
g15490.t1	ANNHLDTFR	9	121480	49076	85278
g26312.t6	TWIEVSGSSVR	11	114510	56014	85262
g39157.t2	LKEEIEER	8	115060	55021	85040.5
g28237.t1	QIIYECFDEK	10	108790	61271	85030.5
g21572.t1	TWESMSTNNPSK	12	116370	53052	84711
g11570.t2	IEELNDDEYK	10	NA	84311	84311
g12364.t1	LNTDFEGDRPSQG	13	86982	81095	84038.5
g12600.t2	STKDEEIDEEEEEEEPK	17	103360	64469	83914.5
g38180.t1	LVTTLAGNR	9	91022	76798	83910
g1533.t1	ASATLNELR	9	99299	68373	83836
g671.t8	YKQQDELVK	9	122390	45139	83764.5
g28660.t1	LCEWNNALR	9	114050	53373	83711.5
g44088.t1	AQETVHEGQPGSGAEK	16	74825	92428	83626.5
g33765.t1	ISSFQLMQEK	10	113280	52860	83070
g39866.t1	EQDELNNCIGK	11	108610	56440	82525
g9646.t2	ITELEQR	7	90979	73599	82289
g17718.t1	YLHSADVIHR	10	107840	56405	82122.5
g3884.t5	YHFTIIDAPGHR	12	81692	NA	81692
g34814.t1	NPFIYNPR	8	103330	60012	81671
g29395.t1	AADLTEQER	9	107200	56005	81602.5
g30064.t3	YEGQIDQALNK	11	103580	59328	81454
g49730.t1	ANCGANLDHAVLAVGYEK	18	142670	19921	81295.5
g20659.t2	LACSVTNCGAK	11	97497	64853	81175
g9860.t1	LENVTSNQVQQTR	13	92401	69740	81070.5
g41483.t2	EGLDLDDTEEEK	12	103660	58143	80901.5
g13689.t3	DYSHEADELTR	11	109910	51710	80810
g17728.t1	SDPDSCQNPAYR	12	107250	53879	80564.5
g10800.t1	EAEEAAEATPK	11	84835	75878	80356.5
g26863.t4	HVGDMGNLQGR	11	103080	56479	79779.5
g11727.t1	IMGGTGGYWER	11	79627	NA	79627
g25216.t1	LFQIVDTK	8	100410	58470	79440
g46391.t4	VCVEGFTR	8	95151	63517	79334
g23943.t2	SYNQGAMFQEK	11	93124	65330	79227
g31522.t1	NGLEQESDYPYTAEDGDCQYNK	22	78925	NA	78925
g8182.t1	ADDVLALVGK	10	103090	53005	78047.5
g9646.t3	LNAILSER	8	111510	44425	77967.5
g12337.t1	ISNFYQNLGR	10	94726	61012	77869
g9777.t1	GNFYEISR	8	92348	63345	77846.5
g6819.t1	IDELAER	7	118460	36582	77521
g50575.t2	NFGAFVTHEAK	11	99467	55366	77416.5
g32504.t1	KQDDFDDDDDVKGK	14	76860	77060	76960
g4220.t2	ITITNEK	7	81389	72063	76726
g56928.t1	ADDASFLLR	9	97029	55306	76167.5
g52115.t21	QASNKFEQVKDEAK	14	105490	46044	75767
g852.t1	TSGADPLYWMR	11	131930	18251	75090.5
g33359.t1	VWDSFAGTCTK	11	95081	53957	74519
g41983.t1	DGNGLISAAELR	12	98480	50137	74308.5
g33784.t3	VAFDHPNVVR	10	90833	57218	74025.5
g43741.t3	TLATNCGADVVR	12	86326	61670	73998
g1704.t1	RGETIDKDVIR	11	100450	46148	73299
g33432.t3	STKDEEIDDEEEEEEPK	17	90738	55617	73177.5
g26883.t2	NEELTLDGIK	10	89339	56649	72994
g19438.t2	FPVAIGENEKVEDK	14	108790	36372	72581
g4453.t1	IYADLENSNSK	11	94737	50376	72556.5
g5542.t3	EQFEDLLVR	9	114650	30257	72453.5
g25979.t1	EMEVNYSHK	9	88350	56543	72446.5
g8880.t2	VLQNQDIDIR	10	88823	55193	72008
g6765.t4	QFTGLVDCLTK	11	113980	29759	71869.5
g24524.t1	ETPFPEQSEELR	12	96139	47202	71670.5
g30637.t1	SPSGEVLSSLQK	12	85529	56868	71198.5
g5288.t1	KRDELEEVVR	10	NA	70904	70904
g53086.t1	ITDLEQVVTR	10	85390	56284	70837
g15835.t1	YLSQNEEDLVR	11	89241	52279	70760
g18330.t1	TNVVPIIGDAR	11	121520	18934	70227
g1874.t1	GADNTYVVFGEAK	13	74261	66181	70221
g30309.t1	AIFDTQTDMNNK	12	86517	53607	70062
g31091.t1	SEEDDFEPFLK	11	119770	20320	70045
g8416.t1	AHDNNTITDLAEK	13	97106	42894	70000
g27454.t1	LLNHTNENIR	10	92028	47872	69950
g45020.t1	AQCVLDQHR	9	86926	52779	69852.5
g10676.t2	EGVMCDESMR	10	103600	35607	69603.5
g22344.t5	LIEFYGEDPSK	11	93429	45609	69519
g30065.t2	MTFEEAR	7	84053	54341	69197
g5472.t1	LNGQPINIPIDPSK	14	112310	25983	69146.5
g20868.t1	LITEHQQR	8	81675	56204	68939.5
g1364.t1	EDQATFDNLVK	11	90785	47008	68896.5
g32905.t1	DLEGDYFLGDR	11	110390	26532	68461
g6065.t1	SMTLLDPTYAK	11	84694	51801	68247.5
g17242.t1	IMGEDINAPHMK	12	100030	36453	68241.5
g8380.t1	EHIISLVR	8	96316	39951	68133.5
g17664.t2	KNPDYVEEK	9	70726	65503	68114.5
g2794.t1	VSEDQINDIIR	11	110020	25571	67795.5
g10757.t3	EEPEPVEPGLGDR	13	89386	46095	67740.5
g19581.t1	QSHQVVGLIK	10	75653	59549	67601
g6460.t3	VFSDFWR	7	67549	NA	67549
g26863.t2	EHGSPFDENR	10	85818	48505	67161.5
g30065.t3	SGSAADTQTICHYVR	15	91911	42358	67134.5
g37810.t1	MEHFPIQKFMK	11	81614	52499	67056.5
g10255.t2	IFEDVIDCKR	10	90935	42973	66954
g35361.t2	YGLESEEDYPYSGTDGK	17	66694	NA	66694
g18383.t2	FTVDGVNGR	9	76436	56806	66621
g26863.t1	EDLNSGIHGYVK	12	84680	47325	66002.5
g14899.t1	ELVQSVSK	8	79589	52185	65887
g52115.t4	AEQYTENASDK	11	86479	44844	65661.5
g5969.t1	QQAADLIAR	9	78513	51781	65147
g4286.t1	LEEVKEETLK	10	83951	45704	64827.5
g40570.t3	IIFNDNIFK	9	116900	12724	64812
g2238.t1	EEMDAYR	7	85845	43444	64644.5
g4286.t2	SGLNEEEWNK	10	85995	42726	64360.5
g4127.t1	ISNIEQPHLSR	11	78179	50420	64299.5
g24895.t1	NLQEGQFSTFDAQK	14	97510	30622	64066
g1510.t3	LAHEELHNDIK	11	88988	38974	63981
g11364.t1	AHGNNGVVIAR	11	82785	45069	63927
g39923.t1	DFFEQELPK	9	63896	NA	63896
g38885.t2	LFNTSQDYFDGK	12	89034	38655	63844.5
g5190.t5	QAVQNGAVPQAR	12	79298	47668	63483
g40570.t2	IFAAELIR	8	76021	50876	63448.5
g16716.t1	LNQFESNQHVNTLSK	15	58472	68055	63263.5
g8812.t4	NDLGADGKPVLNTVLK	16	63116	NA	63116
g8844.t1	YLDLFYR	7	107800	17658	62729
g4156.t1	ATFEDVATGER	11	124220	937.17	62578.6
g19836.t1	EQVQEHIDR	9	61998	NA	61998
g8192.t3	TEQAFVDYAK	10	77132	46565	61848.5
g20700.t1	DFNPTVDYMR	10	78703	44809	61756
g16590.t1	IIDELQKDER	10	80437	42920	61678.5
g46391.t2	KEPQPSKEVDEEEEK	15	75200	48098	61649
g50817.t2	EQLIDLYNK	9	75728	46589	61158.5
g29024.t1	FGLDKPEQIIK	11	102140	20061	61100.5
g12566.t1	DYDDSENQDTIR	12	79419	42702	61060.5
g45004.t1	AGGNNSLESWNK	12	79081	42073	60577
g22072.t2	ELVDAELKR	9	117210	3845.1	60527.6
g12160.t1	LITVSTVVDR	10	51650	69182	60416
g6948.t1	AVEQFSDLYR	10	84993	35482	60237.5
g25327.t4	MAERDPLEEIRK	12	59744	NA	59744
g15501.t3	NLINQTEEQIR	11	92046	26766	59406
g29578.t1	ASGGHGSFFAVR	12	100880	17929	59404.5
g37298.t2	IADVLNNPAQVDK	13	88567	30147	59357
g10280.t1	DTTENCQNIR	10	80851	37660	59255.5
g19269.t1	VVHATESLKPSNK	13	50643	67844	59243.5
g51152.t3	KEVEVMEPR	9	78081	40374	59227.5
g25856.t2	QAAESIESAK	10	75987	42104	59045.5
g57199.t1	AQETLHEGQPGSGAEK	16	43381	74508	58944.5
g31644.t1	ILENSDDLDLK	11	69401	48185	58793
g40315.t1	INSQIQSPVLK	11	75300	41917	58608.5
g22497.t1	FSPPETETTEIYK	13	92096	24999	58547.5
g6073.t4	QLDDSTADIK	10	113300	3772.7	58536.3
g56546.t1	YCGWDVDQIK	10	91446	25599	58522.5
g41496.t1	ELVMESEGIK	10	78878	38158	58518
g52134.t1	CIEGQVEVAK	10	114950	1630.8	58290.4
g1144.t1	FGEEGGFEK	9	70832	45633	58232.5
g25125.t2	KNNPLPNGSWDITK	14	58162	NA	58162
g25361.t1	YETLTEFGNR	10	72202	43838	58020
g7194.t2	HTHLIQDAK	9	85545	28909	57227
g17366.t6	QLIQHNIR	8	74028	40047	57037.5
g1145.t1	FVGGYQMVTPQSSDQLK	17	99236	13436	56336
g13633.t1	CESDPFLIR	9	80768	31801	56284.5
g9600.t1	LLLEEQER	8	61152	51162	56157
g12608.t3	ESLGNEDYER	10	75245	36754	55999.5
g49844.t1	LNNESENEIQK	11	69825	41866	55845.5
g17027.t2	MIEEAEK	7	55806	NA	55806
g38882.t1	FFCDAFTSPK	10	81887	29453	55670
g50359.t1	EDDEEPEIR	9	84682	26650	55666
g18584.t2	NIVIQGNEDDSR	12	67817	42691	55254
g24934.t1	MGKLEEAK	8	68286	41922	55104
g5372.t1	NDGGPINNCYTQNFCK	16	98511	11647	55079
g16929.t1	MQAVDKQMMSPSR	13	81829	28247	55038
g36594.t2	IAHSIILER	9	61406	48348	54877
g6069.t1	DKYLNTEEFIK	11	94492	15117	54804.5
g25127.t2	GEIRPGTYNVGR	12	67431	42037	54734
g16495.t1	AEDLTNSAIEQMTK	14	77426	32008	54717
g1913.t2	YLSDALSNLSK	11	74575	33720	54147.5
g30622.t1	EFGQKPEFGDTETK	14	59956	48228	54092
g45469.t1	NSDPYEYYGEALK	13	86925	20706	53815.5
g22736.t3	TQTIYPWNSPK	11	75833	31712	53772.5
g25021.t1	TVLETESQLQESAK	14	78099	29135	53617
g23986.t1	LHSSESEHNYINK	13	71212	35991	53601.5
g26617.t1	DEGVYHILAR	10	82691	24304	53497.5
g4302.t1	IQAQPAIIEK	10	61993	44878	53435.5
g40740.t1	INSMMSQDALK	11	67096	39704	53400
g32141.t2	INEPEPVEEPK	11	65202	41424	53313
g43126.t1	LSQEPEIINEYK	12	80514	25666	53090
g47786.t1	VINHINQAEK	10	67695	38437	53066
g13689.t4	EASIHENLK	9	68072	37734	52903
g44694.t1	ENLANVDDELTR	12	72464	33022	52743
g20549.t4	YDHLASPADTATLR	14	69742	35571	52656.5
g17726.t2	PSNQGVVQLK	10	46504	58737	52620.5
g25122.t6	MPEDTEGFTPLNR	13	86711	18210	52460.5
g621.t1	ESEVDAAEAR	10	59656	44196	51926
g18751.t5	KDDLDEDEEDEEESGKK	17	59903	43826	51864.5
g8859.t1	YDIIQSTK	8	58500	44418	51459
g1409.t1	YDAIQILSNR	10	71161	31552	51356.5
g6776.t3	EYTSAIDCFNK	11	7380.8	94810	51095.4
g20602.t3	FGNNVNDIETLPLK	14	51079	NA	51079
g10983.t2	SYLTEEELTR	10	68076	33624	50850
g28056.t1	TFEDFHQR	8	63204	38220	50712
g16095.t1	LFLDDQTSEGAR	12	65410	36010	50710
g42185.t1	HDTEEPDKDFSK	12	71800	29116	50458
g27723.t1	VFNVNQR	7	57916	42168	50042
g10676.t1	DSCESAFQWATK	12	78740	21341	50040.5
g15501.t1	ELEEAQNNVR	10	60204	39762	49983
g12925.t1	HLDQNNLFVR	10	49946	NA	49946
g17027.t1	EIAENYLGQK	10	94176	5627.2	49901.6
g35542.t1	IVLHNSEFSGYR	12	66003	33291	49647
g13381.t1	HNTFAEGLK	9	58773	40296	49534.5
g5876.t2	AVVTHADEDDLGRGGHDDSK	20	49503	NA	49503
g36704.t1	IDAAIHR	7	60464	38486	49475
g30017.t2	HLVVNFYSK	9	66042	32708	49375
g21011.t2	EYNWDVLYR	9	49234	NA	49234
g10688.t1	YLIDTLHEK	9	62756	35692	49224
g4442.t1	TVESYGSDSGK	11	60260	38103	49181.5
g6075.t1	LIDYAILQDNR	11	66338	31727	49032.5
g40257.t1	GLSNDLTGESFVTK	14	73841	23932	48886.5
g102.t3	YPSDSQHQAYFIK	13	70327	27164	48745.5
g25369.t1	DANLEDADNNSSR	13	58218	39182	48700
g7686.t1	EFSDAIESK	9	63165	33981	48573
g6765.t5	YTGIVDCLTR	10	67092	29974	48533
g16868.t1	DLDEEAEGEDEPK	13	53938	42803	48370.5
g15745.t2	LHQNVIK	7	54181	42178	48179.5
g41897.t1	DDLEIKDDDETPKPTTK	17	59819	36441	48130
g102.t2	GNVNIPDNAYQTR	13	50652	45111	47881.5
g19464.t1	DFSIFAEHASR	11	91955	3423.2	47689.1
g28103.t2	IVYQGAHCDCTVTVHQK	17	55584	39731	47657.5
g19390.t1	SSVQEYQQR	9	66965	28292	47628.5
g22641.t1	YLWTNTTFER	10	58712	35654	47183
g7261.t1	DAEIVSHLAK	10	58091	35933	47012
g25125.t1	FIVELVCR	8	90073	3609.6	46841.3
g26617.t3	IVNIAVQNSK	10	49340	44232	46786
g33506.t1	CLSQHFVVR	9	46726	NA	46726
g33399.t2	ITSTQGNSVDVDTPK	15	64168	29012	46590
g30520.t1	EIIQQQTENIK	11	70759	21342	46050.5
g25123.t3	YAVILTSLSQNYK	13	81150	10649	45899.5
g10757.t1	AGNTINEGMNR	11	60540	31028	45784
g39735.t3	KGLSPSQIGVTLR	13	45634	NA	45634
g10743.t1	EYLHSQTETIK	11	55908	34957	45432.5
g27561.t2	YVSNIDHEIEK	11	57177	33420	45298.5
g7423.t1	IDGDNSNDVIQR	12	53549	36255	44902
g24447.t1	EQEETKPEAEEQPSGK	16	54577	35093	44835
g25892.t2	SEEDHAHNFIK	11	54994	34560	44777
g55923.t2	TITLDVEPSDSIENVK	16	44413	NA	44413
g25327.t3	MAERDPLEEIR	11	75946	12445	44195.5
g41094.t2	TAGCCCGSDCTCDAGTCGTLECCK	24	44168	NA	44168
g49687.t2	IADTQLTLTK	10	84182	3918	44050
g34000.t1	AVQSGAVPQER	11	62559	24624	43591.5
g52589.t1	CYHCQEVGHIK	11	43564	NA	43564
g5344.t2	EGSVTEDEEPK	11	60496	26486	43491
g24282.t1	IILLQEEK	8	43447	42521	42984
g20785.t2	EDLKLPTDEDSSDMIEK	17	42982	NA	42982
g10757.t10	MQEGAYETTHK	11	55609	30152	42880.5
g36593.t4	QVQITSDHNTNNVVDGNTQK	20	59071	26663	42867
g36328.t1	FNVTNAFSR	9	56405	29323	42864
g21146.t1	IADAIAHGK	9	57391	27621	42506
g50548.t2	ILVFINK	7	42107	42725	42416
g29395.t2	ELVSEIER	8	51705	32933	42319
g55300.t1	FMDIMVENVK	10	70859	13679	42269
g25856.t1	DCTANIDKDSER	12	58742	25769	42255.5
g34433.t5	SLDDPENTFQVEER	14	66770	17671	42220.5
g7267.t3	MKDIIYEEAQDR	12	74898	8569.3	41733.7
g12725.t1	IAEESHTFQK	10	53581	29881	41731
g56163.t3	VAEFSENVR	9	6711.1	76682	41696.6
g30432.t1	AIIDAIHSGELEK	13	64084	19229	41656.5
g20474.t2	SLNVDNPDVITR	12	57209	25894	41551.5
g8708.t2	YFETVANEENFKK	13	62649	20447	41548
g23429.t2	SIHDSLCVIR	10	52402	30674	41538
g56163.t1	LTEETLNQFDK	11	59380	23136	41258
g46391.t1	EPQPSKEVDEEEEK	14	53049	29235	41142
g34433.t2	LITIADPHIK	10	54039	28129	41084
g4046.t1	SQEISQSGLER	11	81316	726.74	41021.4
g23487.t3	VGGASEVEVGEIKDR	15	59201	22633	40917
g11673.t1	TFEIDCHEALK	11	59555	22245	40900
g4545.t3	LENSDNATNFAR	12	50252	31311	40781.5
g44903.t1	LYLVMEYVHR	10	54662	26675	40668.5
g1377.t3	YMDQLATR	8	43872	37437	40654.5
g20576.t1	LTDIFVQR	8	56084	25160	40622
g41496.t2	ELVMESEGIKR	11	54739	26116	40427.5
g52115.t9	DQYNKFDAEDFK	12	62461	18255	40358
g18108.t1	DSSNLCSTFYK	11	46916	33789	40352.5
g1547.t1	NFEEFENAYK	10	56495	23991	40243
g27627.t1	TVCSPDGAITVTQTAK	16	49036	31375	40205.5
g4919.t2	SQDNQANVQCFMVK	14	61370	19018	40194
g16498.t2	LFEDQLYEAAR	11	40180	NA	40180
g49018.t1	IHIAIQK	7	40218	39246	39732
g11570.t4	QVVQQGNDLSVEER	14	53770	25658	39714
g18820.t1	IIQEIAHECIK	11	49907	29460	39683.5
g15501.t2	LNTADYNTIPNER	13	58095	21196	39645.5
g29024.t2	LLEDNKPVIQNLDAK	15	51332	27907	39619.5
g49844.t3	STQELIEFYK	10	58528	20649	39588.5
g25062.t1	GKDTAVVAIEK	11	49288	29015	39151.5
g24626.t2	QRVEGEAGKPEFR	13	44365	33740	39052.5
g22736.t2	PMICTEYMAR	10	53733	24365	39049
g23286.t6	LQESYPYETNR	11	61517	16348	38932.5
g33785.t1	ENLRPDTMWADER	13	38842	NA	38842
g40853.t1	SQHLAQIQTFSK	12	58785	18724	38754.5
g12608.t9	VYEEAIQNLEQR	12	58556	18893	38724.5
g50422.t1	ELFEGLSDEEK	11	52605	24758	38681.5
g48029.t1	GVNPTYLHNLHR	12	38629	NA	38629
g10583.t1	IFFNDLSK	8	47303	29839	38571
g25932.t1	HLEDLTK	7	47710	29336	38523
g8856.t1	KIDGEDYDVSNDHK	14	51022	24918	37970
g52731.t1	YTTYDFADGK	10	40829	34828	37828.5
g6640.t1	MIENFSGDQVR	11	47437	27949	37693
g36593.t3	ITGNNNEIQQTFETQR	16	37373	NA	37373
g14443.t1	ASNSGSAAGIANINSNAVFK	20	66096	8520.4	37308.2
g25125.t4	NWNTLVDSYR	10	66271	7734.2	37002.6
g24352.t1	TGGAIIHIR	9	32171	41759	36965
g10951.t1	HNDQITSQIK	10	40019	33234	36626.5
g8500.t1	TDESGNIINK	10	53215	20005	36610
g6993.t1	DYTNSNEESFGSLVTK	16	59300	13730	36515
g27063.t1	FITNVQHPEDLK	12	53106	19758	36432
g45378.t1	DEGNIFR	7	36398	NA	36398
g43448.t1	CFTGSSDFHK	10	43019	29770	36394.5
g19361.t1	GPNDHTIALLK	11	43176	29481	36328.5
g37259.t4	KWQTLIDANCEAK	13	36316	NA	36316
g16614.t1	LHELIEQSK	9	53597	18862	36229.5
g34053.t1	VDLTLLNR	8	42460	29425	35942.5
g17299.t2	ITGDVEEIDETDANR	15	44623	26823	35723
g8372.t1	FTGDSSYPVNR	11	45174	26183	35678.5
g6073.t5	QYQQEIVR	8	42162	29195	35678.5
g21844.t1	DLDDEAEDEEKPK	13	38649	32492	35570.5
g1510.t1	IEGDDNYTLWR	11	56563	14355	35459
g1664.t1	KYCDDDNRPDFCTK	14	65216	5641.7	35428.8
g22543.t1	TLEEINELKEK	11	49003	21832	35417.5
g11737.t1	SFAGGAAEMDGR	12	44269	26184	35226.5
g3483.t1	IDTGTVVVNGK	11	37965	32232	35098.5
g18810.t9	LDDALHNPTVEGLTEK	16	35002	NA	35002
g42493.t3	SDVEQQLHR	9	45134	24156	34645
g36672.t1	CAVVELPYGGGK	12	51854	17340	34597
g11789.t1	HTIEGSDDMPAHIK	14	34535	NA	34535
g8184.t1	NADLINSSGK	10	39240	29757	34498.5
g5419.t1	EGIEVEVVNLR	11	51105	17882	34493.5
g36593.t2	IQQALTNGNSIDK	13	48572	19906	34239
g2855.t1	ESSAFYDEPTYEK	13	41217	26733	33975
g40740.t2	LPITTTSDR	9	33958	NA	33958
g959.t1	EHILLAR	7	37971	29699	33835
g2668.t1	GGDDDDDDEVDIK	13	40901	26629	33765
g44558.t1	AEYWDSPSSTIVR	13	33705	NA	33705
g36594.t3	NDYEGVAAEDDEELNKE	17	50202	16853	33527.5
g16441.t1	DTQEWHIENNPR	12	56481	10543	33512
g22194.t1	SDISHITDFNK	11	1079.8	65841	33460.4
g27051.t1	IHEASPATCADLVR	14	47761	19058	33409.5
g22522.t1	FEQFTSEHK	9	42694	24068	33381
g46391.t3	KIEEEEPEEEEEEVKPAR	18	43378	23312	33345
g47328.t1	LGNDDDGQILDDPNCSVK	18	56335	10287	33311
g6983.t1	TSSNSLIDKK	10	39121	26855	32988
g5881.t1	LIPLLTDDGK	10	45064	20776	32920
g27987.t1	NFINSYPVR	9	44175	21576	32875.5
g25369.t2	FKDANLEDADNNSSR	15	42145	23566	32855.5
g23286.t3	ILGNQSGADKDR	12	38208	27262	32735
g15146.t1	LCIEVTPASK	10	49055	16214	32634.5
g41692.t2	YLDCPDAACANLK	13	44008	20500	32254
g42493.t1	IVSDLISDNQLK	12	42493	21643	32068
g12723.t1	GNDDDEYEQEER	12	38514	25540	32027
g44762.t1	EGNVQTQWDR	10	62743	985.84	31864.4
g47471.t1	ENILDPSFDTMK	12	55656	7950.3	31803.2
g6460.t2	FTTLYALCR	9	31720	NA	31720
g34646.t1	FTGTNDDNEMR	11	41573	21821	31697
g43297.t1	TPIGTILNR	9	42447	20822	31634.5
g30452.t2	CEIVGYDYIDGAR	13	31546	NA	31546
g49519.t1	ANEFAQAFYR	10	45635	17415	31525
g40209.t1	IIENDHFSER	10	43952	19084	31518
g14289.t1	ETEITQETLDR	11	48777	14030	31403.5
g29701.t1	TDDEIANLIK	10	46165	16612	31388.5
g20786.t1	VLTLAGNHVK	10	31845	30555	31200
g16498.t1	IILHNSEFSGYK	12	42004	20322	31163
g37430.t3	HTIVLAEGDIQK	12	45917	16047	30982
g23985.t1	APVHPEDSNPNSEL	14	30903	NA	30903
g6972.t1	TAGGEIVSSLQK	12	43433	18356	30894.5
g5663.t2	NGDLDEDEFR	10	41331	20410	30870.5
g8847.t1	DYNAIILPYER	11	30597	NA	30597
g17316.t2	SCPNCGIGIFMAR	13	30564	NA	30564
g32905.t3	VNNLLPNFK	9	43512	17601	30556.5
g4545.t2	DYSFTHIEEK	10	37061	23614	30337.5
g1664.t3	YDSFVPGECPTDR	13	47698	12863	30280.5
g29392.t1	SIEEDIQNR	9	908.23	59475	30191.6
g16861.t1	ETGHWASECPNGAGQGSK	18	38152	22160	30156
g26009.t1	ITALVSGHPDKAEK	14	35151	24872	30011.5
g10742.t1	FMEILCSGNR	10	42100	17881	29990.5
g6543.t2	VNVDNQPLNK	10	39825	20066	29945.5
g53488.t1	YHEVEEEAKFMK	12	39940	19871	29905.5
g7096.t1	FNYQDQEVR	9	41098	18625	29861.5
g14443.t3	TRDTSLANADLVGNR	15	53060	6646	29853
g132.t1	AFDDLEGGSESAMK	14	42686	16986	29836
g30272.t2	ISDTAHQNDTVGQK	14	45540	14119	29829.5
g18442.t1	NYYTEAELR	9	37355	22019	29687
g17299.t3	VWNTEDLSEEQR	12	38075	21218	29646.5
g40257.t3	YHCTPNPDDPDVR	13	36383	22751	29567
g39578.t2	FIDSHVEDQFNQGR	14	29550	NA	29550
g12608.t6	LNHLIGDLR	9	43422	15594	29508
g7833.t4	HEEQQAEIER	10	34131	24380	29255.5
g17673.t2	KIDLSGHSTTR	11	31924	26543	29233.5
g17366.t4	LNNDYNESAR	10	37608	20818	29213
g12608.t1	EFANATQDNQR	11	38341	20065	29203
g23286.t9	YSHSGQIDSLR	11	33022	25198	29110
g3788.t1	HYQDTSDLSK	10	43499	14678	29088.5
g15397.t1	NGLETESDYPYTAQDGK	17	43923	14207	29065
g25302.t5	TGEVNPDYER	10	32375	25376	28875.5
g30239.t1	AATEAVEETR	10	34703	22963	28833
g33399.t3	KGDYSVTTNSDSSANK	16	NA	28712	28712
g25892.t1	ELEVAHPAAK	10	33952	23394	28673
g48788.t1	LFELLQK	7	38588	18653	28620.5
g30786.t1	LDDPSINDCFK	11	37762	19192	28477
g671.t1	ATAGDTHLGGEDFDNK	16	38298	18504	28401
g13450.t3	TYIMIKPDGVQR	12	28258	NA	28258
g37386.t1	YLDQGIEYTVK	11	38125	18037	28081
g1377.t2	SYVTSCNDSFVK	12	33589	22304	27946.5
g23635.t1	FIIQDDIYNK	10	35490	20301	27895.5
g21651.t1	LNEAQNLWNR	10	41981	13590	27785.5
g26009.t2	QITADSGMIIQPDK	14	40212	15243	27727.5
g15425.t2	SEEVPAESHENHVR	14	38487	16714	27600.5
g32141.t5	STEAIFNAHPNEK	13	34665	20294	27479.5
g5918.t1	VVNVLNQLK	9	27681	27249	27465
g10586.t2	TNEETATLGLDDLAK	15	27428	NA	27428
g28418.t1	KLEEMNTEAIK	11	37962	16720	27341
g18731.t1	EAAIHESLNK	10	34546	20016	27281
g25124.t1	LANDDNDKYYR	11	33735	20754	27244.5
g24034.t1	INQDAENSWIYR	12	40085	14197	27141
g31113.t1	ITGEDDENYELK	12	35095	19164	27129.5
g24699.t2	TTEGEKLPEGER	12	38116	16066	27091
g2901.t1	QDYEEIINR	9	33940	20065	27002.5
g8781.t1	FTVLDTLTNAK	11	31501	22434	26967.5
g1394.t2	VESLNSFECPADGK	14	33799	19916	26857.5
g25865.t1	GVGYMAVSDPYIK	13	26691	NA	26691
g8071.t1	TASPEQAEDVHK	12	38408	14713	26560.5
g9047.t4	LLSAQEQVVAGTNYK	15	27870	25220	26545
g17925.t2	TMVGLQTTGGSAAPAPAK	18	32279	20810	26544.5
g19466.t1	APIVLNNLPK	10	36911	15872	26391.5
g44409.t3	NYFETNPEHAK	11	31375	21385	26380
g35543.t1	HFSNYIK	7	33261	19288	26274.5
g45892.t1	DYDDTENQDTIR	12	34783	17749	26266
g23247.t2	IYHPNIDNLGR	11	45538	6853.8	26195.9
g49018.t2	STQTDDCNCGDLCSASPGDK	20	33818	18573	26195.5
g24626.t1	FAQDEQEVNEAK	12	29206	23019	26112.5
g12608.t2	ERESLGNEDYER	12	35591	16605	26098
g16868.t5	SQEKDLDEEAEGEDEPKK	18	33959	18221	26090
g25127.t1	ANGNTLVTNYYYR	13	34177	17911	26044
g32141.t3	LIEIITSKDDK	11	33425	18617	26021
g31926.t1	GIQHIQKPDDWTSK	14	25904	NA	25904
g33988.t1	LNNNFDEFKR	10	40354	11341	25847.5
g18007.t1	NEDNPNGDMGAIK	13	36605	15036	25820.5
g37049.t1	IIHTGEISER	10	32525	19077	25801
g29294.t1	NLDVNVQNIDECDDCEK	17	43294	8285.3	25789.7
g52297.t2	DLLHSEQNR	9	32283	19278	25780.5
g18006.t2	LGEFTDNQAHSSGR	14	35457	15848	25652.5
g43741.t1	HNPDVVITEK	10	33684	17506	25595
g36036.t1	VLDQDGDNPTQK	12	35084	15941	25512.5
g614.t1	GDGVEEEDEDIPTEK	15	27579	23215	25397
g25775.t2	LNISCPATGCQK	12	34037	16479	25258
g1488.t1	LVDDVPDNEEGGK	13	26841	23588	25214.5
g20532.t1	IINIDKIEVEGK	12	37442	12930	25186
g37805.t1	VHTTNLQTLVSR	12	37556	12373	24964.5
g6766.t1	NFNTDLTEEGAIK	13	24883	NA	24883
g22736.t1	LDQFLQIADSHK	12	24717	NA	24717
g44474.t1	AEFDESGPAIVHR	13	33252	16116	24684
g13691.t1	TEDGSIYEGEAR	12	26735	22626	24680.5
g5598.t2	VHNEHETDIR	10	36053	13251	24652
g4441.t2	KIESFGTDHGKPR	13	24451	NA	24451
g15679.t1	SQIQVDKDYHR	11	28463	20392	24427.5
g53267.t2	NIEVHYQSIAK	11	31573	17280	24426.5
g53267.t3	QYFGSGLDDYPR	12	24204	NA	24204
g11349.t2	ELSPEDPNWLYTR	13	24108	NA	24108
g45390.t1	NNDIDFQQSGFNK	13	34055	13593	23824
g13383.t1	SGMEQQHLEK	10	22256	25362	23809
g39249.t1	HDGNLTFAQVVK	12	34303	13219	23761
g24085.t1	EAEAAVVEPVER	12	NA	23713	23713
g10676.t3	LWGDNYFDTETK	12	23572	NA	23572
g2394.t1	EDHFATTK	8	NA	23558	23558
g34603.t1	LDNNDQEENSDQKE	14	22934	24176	23555
g43085.t1	SQSVASEDADPDEVK	15	35747	11216	23481.5
g5288.t2	SFTETRPSYR	10	27312	19361	23336.5
g15306.t1	IIEVEHNGK	9	31878	14679	23278.5
g25540.t1	CNPNQWDQMESLNK	14	23171	NA	23171
g6776.t4	LIMQTQDTNPQIIK	14	33505	12836	23170.5
g13248.t1	EYFAAHPENR	10	44199	2017.5	23108.2
g39730.t1	VTEILQNLINK	11	23106	NA	23106
g24282.t3	KLIDSLTDEKDR	12	23071	NA	23071
g8705.t1	YYETVANEENFK	12	32055	13968	23011.5
g16868.t2	EEKEEEEEEEEEEEKPK	17	23001	NA	23001
g18006.t1	AHPEGPSATDSICPTGER	18	31019	14789	22904
g4137.t1	NQADTTLYETEK	12	20963	24703	22833
g43208.t1	DYFSTTAVSSSEQTK	15	20375	25223	22799
g24346.t1	DVSSDENETYIR	12	31834	13680	22757
g18006.t3	QAGQAFNLGR	10	28593	16900	22746.5
g16441.t2	NEKPDTVYVQTNEK	14	28667	16707	22687
g5190.t3	LIQAVAAANSR	11	20711	24394	22552.5
g23286.t5	LLHNLSENK	9	20498	24338	22418
g13148.t1	IVYGGSNCDCQVTIHQK	17	30208	14612	22410
g8812.t5	VTSVDTFNQWYR	12	22361	NA	22361
g44409.t1	ISQLSEIIR	9	31425	13286	22355.5
g1276.t1	HTSNVAEIQDR	11	31529	13130	22329.5
g12608.t8	VDFLNHEIER	10	37922	6545.9	22234
g32141.t1	HASNMLAELK	10	30851	13599	22225
g44558.t2	HVNISFSEPK	10	27770	16564	22167
g18751.t1	AGADAEEEEEEEEEPSVR	18	31655	12546	22100.5
g670.t1	MSNVPTNIEETK	12	22089	NA	22089
g18383.t6	TDALDAAGNTTAAIGK	16	22512	21568	22040
g2668.t2	KKGGDDDDDDEVDIK	15	33423	10538	21980.5
g13038.t1	LFNTDYSGLNR	11	21827	NA	21827
g20602.t1	AGTVVGTTTASYVDNNIVK	19	21800	NA	21800
g23062.t2	LEEQEAQER	9	21738	NA	21738
g1547.t2	VGEEDQQNQYIK	12	23713	19545	21629
g8485.t1	LDSQEDVGEHR	11	30655	12527	21591
g34646.t2	NLLEDSENPK	10	8872.3	34111	21491.7
g58097.t1	YNLLETPK	8	26212	16439	21325.5
g10602.t2	LQYCVSCAIHAR	12	36128	6132.5	21130.2
g28087.t2	SKDYYSVTAVDSSAQTK	17	21096	NA	21096
g43741.t2	IVNRPEEIQESDIGK	15	29933	12232	21082.5
g21682.t1	DFLSQVESR	9	26383	15468	20925.5
g19999.t1	INPADGSIVAIGSGTGR	17	30498	11202	20850
g28418.t2	SLQDINHIMQK	11	29830	11695	20762.5
g13071.t2	TGQDQGPNVWR	11	22165	18960	20562.5
g15401.t1	NGLETESDYPYTAQDGSCK	19	20538	NA	20538
g32009.t1	AKADEMEEEEPKEEK	15	22083	18865	20474
g25063.t2	KSEQVDVVDIR	11	26641	14203	20422
g5190.t1	GSNVLLGPGMCLAR	14	35603	5088.9	20346
g33537.t1	KEVEDLKEK	9	27575	12729	20152
g858.t4	TNGNTLVTSYSYK	13	29289	10957	20123
g24524.t2	LKETPFPEQSEELR	14	20078	NA	20078
g37298.t1	DEVHQAMQAIDK	12	32743	7396.4	20069.7
g8708.t1	YFETVANEENFK	12	28347	11690	20018.5
g19169.t1	ILEEDGEEDGESK	13	18502	21484	19993
g25216.t2	LMNTDGWFDK	10	NA	19965	19965
g36580.t1	SNVQGDDNCEIDQTIK	16	19894	NA	19894
g16013.t1	QLEQLTDNIR	10	25408	14316	19862
g1413.t1	MMASANQNSYK	11	24707	14800	19753.5
g56546.t2	YCGWDVDQIKK	11	32651	6357.1	19504
g33277.t4	YALNHYIVK	9	24708	14015	19361.5
g26617.t2	EIDDAHVEAEEK	12	22939	15597	19268
g33836.t1	QYTGEGATTEEYANK	15	25645	12803	19224
g3913.t1	DNMENITNTINQK	13	28867	9563	19215
g4545.t1	CSNELSSLSQENK	13	26342	12076	19209
g7676.t1	HDTNFDIR	8	25523	12777	19150
g6543.t1	EASQQSQAIAELIK	14	19114	NA	19114
g9947.t1	HGESQWNLDNR	11	26303	11644	18973.5
g41483.t9	TAVQNSPFIESLK	13	29919	7953.3	18936.2
g30786.t2	NLEPSHESFSPR	12	23268	14526	18897
g45469.t2	NSDPYEYYGEALKK	14	18879	NA	18879
g12925.t2	TVINTNKNEILEK	13	27661	10046	18853.5
g27742.t1	QENPHFTDEK	10	26975	10712	18843.5
g7690.t1	DTPCTHLVVDDMR	13	25624	11957	18790.5
g20937.t1	QKVVEPEEEEEEEEVKPK	18	33147	4114.6	18630.8
g37588.t2	HKLPDTTFMDK	11	18550	NA	18550
g10757.t7	IKGAYEDIKDR	11	18423	NA	18423
g20700.t2	ELFDNQSVR	9	15880	20806	18343
g27296.t1	AYQLNTDHFAK	11	22838	13813	18325.5
g5476.t2	LVDWCKEENR	10	28446	8012.1	18229
g23247.t1	IADSLDDVKER	11	24018	12253	18135.5
g6765.t2	ACYFGGYDTLKR	12	32289	3709.4	17999.2
g11050.t1	SYYINYPFSNSK	12	17989	NA	17989
g42493.t2	KEETTIKEEPYK	12	17965	NA	17965
g43304.t1	AGGQDDDDDDDEAGDAK	17	26838	9051.2	17944.6
g38838.t1	FYDTDKDGVIDYR	13	17866	NA	17866
g47471.t2	IEEIFHQIQATK	12	17802	NA	17802
g18584.t3	STHPCGTYIYDR	12	22829	12760	17794.5
g33277.t3	NTENNSLYEIMR	12	28383	7159.5	17771.2
g12791.t1	EVLGNAELYSEKDEK	15	26769	8187.6	17478.3
g28660.t2	NYNIEEVPQHK	11	23039	11825	17432
g5957.t2	SATEDLLDSVCVR	13	17420	NA	17420
g5736.t1	IELTEEELR	9	23627	11143	17385
g58317.t1	QLVENSQGLVGNANK	15	23924	10659	17291.5
g24987.t1	GVGDTTPALDTAHGGK	16	21346	12999	17172.5
g26742.t3	VQTCQLYHEQLLR	13	17026	NA	17026
g13649.t1	EFIDKDPANKPQ	12	24252	9725	16988.5
g7111.t1	EKYDNVELDTTK	12	23982	9687.3	16834.7
g41483.t3	EGLDLDDTEEEKK	13	21743	11911	16827
g1179.t1	DAGIFSYGFK	10	16809	NA	16809
g35935.t1	FEEMSGSIVNR	11	16802	NA	16802
g50722.t1	YTAHWTGDNQSNYK	14	25882	7540.5	16711.2
g39568.t1	HLLVADLSK	9	19500	13680	16590
g18751.t4	KDDLDEDEEDEEESGK	16	16531	NA	16531
g11365.t1	LITDMANEYDQR	12	25340	7670	16505
g9897.t3	VDALAETENTDVGQQCR	17	26500	6293.5	16396.8
g8880.t1	FYNAEEGKTDPELINK	16	24036	8710.5	16373.2
g24750.t1	EIEESNDIER	10	23370	9336.2	16353.1
g30622.t2	KEFGQKPEFGDTETK	15	21423	11245	16334
g4650.t1	FSQITLTEQER	11	19354	12937	16145.5
g23211.t2	LEAITDEFLK	10	16108	NA	16108
g20549.t3	LLSDANTSVDNTKR	14	16416	15745	16080.5
g10602.t1	GHVKPIVCTNCGR	13	23941	8133.7	16037.4
g132.t3	DFDQDFHTFR	10	15981	NA	15981
g13071.t1	SEDQDKDFSK	10	NA	15874	15874
g7111.t2	LEDVLNLR	8	20981	10373	15677
g52297.t1	CSSNQIDFR	9	21581	9742.3	15661.6
g21258.t3	IDDDASTWCADQCSGDVASKK	21	15576	NA	15576
g32138.t1	NDEIVKDNVMR	11	22004	9099.5	15551.8
g25790.t2	KVETAEPEVTEAR	13	13763	17220	15491.5
g20378.t1	DVYAGIVGQENAVK	14	24413	6424.1	15418.5
g6907.t1	VVVVQQDGGR	10	16306	14431	15368.5
g2713.t2	VINEAQPNLDNVAR	14	17825	12904	15364.5
g57199.t2	VQETVQEGTHAISDASR	17	NA	15309	15309
g28150.t1	LCSIDTSDLQK	11	15591	15018	15304.5
g49844.t2	SIQEFNLHEEK	11	19169	11349	15259
g13689.t2	DSAALAHPNLLR	12	20141	10214	15177.5
g11195.t1	NLPNNTSHSVIDR	13	15176	NA	15176
g11153.t1	GDADNGEGISLAR	13	18692	11614	15153
g6205.t1	DFTDKQDIDDEIKK	14	15142	NA	15142
g16194.t1	YVAEAHMR	8	21515	8621	15068
g43547.t1	APVIVDTVDSSSYK	14	15055	NA	15055
g54930.t1	SDEYQMHDYYDAK	13	21880	8183.8	15031.9
g16441.t3	WETEHQDFFR	10	14996	NA	14996
g10805.t1	IVQEGNVGVVQK	12	16423	13543	14983
g19332.t1	YDINNSGHIK	10	21474	8208.5	14841.2
g8572.t1	VLSNPTYR	8	16741	12935	14838
g8812.t1	CEECPAPTVYDAQK	14	25294	4349.7	14821.9
g5952.t1	TETGGWLNPDIVNK	14	14821	NA	14821
g42777.t1	DNLNDILSQK	10	NA	14776	14776
g16014.t1	EEVVNLFK	8	22141	7270.3	14705.6
g30614.t1	IFLDTDDDIR	10	16318	12973	14645.5
g1403.t2	VFNSEDESSGGNLTK	15	14548	NA	14548
g9897.t1	AEDDVEEEEQNATQKK	16	14516	14485	14500.5
g52115.t22	QGDVTGQTADGQESPK	16	18411	10317	14364
g15940.t1	VDGDESEIDAYMVK	14	14315	NA	14315
g29391.t1	EIVETINQENHLR	13	21248	7201.9	14225
g6395.t1	TENTLTQYLEK	11	14120	NA	14120
g23429.t1	QQFQLATQVVK	11	16328	11752	14040
g3894.t1	SYIQSWEESQK	11	20099	7917.2	14008.1
g19497.t1	IEEEEQTPAK	10	15522	12362	13942
g8500.t2	TDESGNIINKR	11	16659	11176	13917.5
g21917.t1	HLIDVAHDNGAK	12	13820	NA	13820
g41194.t1	EHSDVTLTTNK	11	18756	8712.6	13734.3
g28143.t2	LLSDAQSDHTELR	13	20275	7151.1	13713
g46499.t1	FTDELQGMADGAK	13	16463	10956	13709.5
g12567.t1	GENCPFAHGEDELR	14	13670	NA	13670
g29679.t1	YVNECSDEQTK	11	19209	8081	13645
g49731.t1	NGLEVEDDYPYTAQDGDCK	19	13625	NA	13625
g3553.t1	ASSVNNKEDIIR	12	15171	11934	13552.5
g14444.t1	ASNSGTSNTGTADIDNR	17	17303	9655.6	13479.3
g24227.t1	HFEQSGSCPLGPK	13	16308	10598	13453
g11366.t1	AEEAFSAAAHK	11	16051	10711	13381
g36593.t1	LLANVTAHEETK	12	16223	10442	13332.5
g28103.t3	SKDYFSTTSVSSSAQTK	17	16667	9949	13308
g8071.t2	YYHETDEVVAQK	12	17464	9128	13296
g24699.t1	SADQEANEKDDKEEPSEPQVEK	22	21803	4762.8	13282.9
g20549.t1	LLEVYGNLLNK	11	18795	7672.4	13233.7
g54958.t1	EAIKDQGAINNQSDV	15	21004	5418.1	13211
g17366.t1	EIQELLVK	8	17326	9088.9	13207.5
g37259.t1	ACMTNFHAMDMTR	13	21002	5360	13181
g21442.t1	VIQEVFGTDVSR	12	18071	8241.4	13156.2
g7056.t1	LTDLNEDSEDYEK	13	19028	7136.9	13082.5
g19464.t2	LNLLAHNLAR	10	16183	9971.1	13077
g18416.t1	DLSDIHNQDYVR	12	17530	8105.7	12817.9
g232.t1	EFYEKPTAER	10	8525.8	16980	12752.9
g23062.t1	DTLVESDGYINEK	13	12729	NA	12729
g9229.t1	LYGFYDECK	9	15694	9245.1	12469.5
g21844.t2	KQDDDDEEDGMEEEEDKK	18	12461	NA	12461
g17885.t2	VLKDPEVGTER	11	15604	9248	12426
g44409.t2	NVIFSNECNNR	11	15353	9395.1	12374
g25030.t1	ILEVGGNPDNTK	12	20461	4204.1	12332.5
g10583.t2	NSSNQVNASDLR	12	15106	9557.1	12331.5
g53524.t1	AGGDDDDDDDDDEAGGDSK	19	17167	7446.9	12307
g29239.t1	SEVYEGDAMMNPSR	14	18582	5814.5	12198.2
g35105.t1	EHAYSNLEK	9	16995	7353.5	12174.2
g36849.t1	YVDEDEEEEEGQK	13	17729	6578	12153.5
g44088.t2	VQETVQEGTHAIGDTVR	17	16420	7808.6	12114.3
g17299.t1	EGQESNVVVTGSR	13	12114	NA	12114
g19502.t3	SDNSDQVYGNR	11	13276	10876	12076
g40481.t1	LCNLFANPELQK	12	12034	NA	12034
g11153.t2	RGDADNGEGISLAR	14	16596	7375.3	11985.6
g39157.t1	AEAETEQTQEQTEPETK	17	19160	4805.2	11982.6
g17366.t3	KNENEILNDWR	11	11946	NA	11946
g13061.t1	EEYSGSLHDVVAK	13	16025	7855.4	11940.2
g4266.t1	FEDHYQEIQEK	11	15188	8571.9	11880
g39707.t1	GDPVYNPETNTYTADCK	17	11871	NA	11871
g16868.t3	KDEVQEEEEEQTGLR	15	11837	NA	11837
g2238.t2	YATQTGHYVER	11	11821	NA	11821
g13759.t1	EMVNDELDSQNEK	13	15637	7995	11816
g23802.t1	EQNADGESIYELYAK	15	11784	NA	11784
g20474.t1	FDDKDKLIEER	11	11765	NA	11765
g26999.t1	QLSSDEQDSVK	11	16389	7014.3	11701.6
g10255.t3	KEEAANDDDDMDEHVTK	17	12827	10410	11618.5
g30405.t1	AGDEDIGDPDAAGEDFK	17	18059	5125.8	11592.4
g40568.t1	EGQLGDESNSVNER	14	14236	8750.9	11493.5
g27347.t1	VSNADTGDVYTTIK	14	9237	13331	11284
g8006.t1	DQNEEIFDVTK	11	11250	NA	11250
g5344.t1	ATNDEFAIGSYER	13	16237	6173.2	11205.1
g1407.t1	ELAENFHNESDAAQAR	16	15539	6824.2	11181.6
g18092.t1	VVPEEPADKDKDK	13	12995	9360.5	11177.8
g33432.t1	DEEIDDEEEEEEPK	14	15973	5965.6	10969.3
g18810.t4	EKVQEVADKFK	11	19568	2301.1	10934.5
g15906.t1	ADSTNVFTGDFNGDGK	16	10838	NA	10838
g41961.t1	FIADDGSTCENVELTNNQK	19	19215	2397.1	10806
g9243.t1	SSDAPTEFGHLR	12	10642	NA	10642
g3996.t1	DLAQNTGDQDLDQK	14	14391	6852.7	10621.9
g20659.t3	QSGYGGQTKPILR	13	9446.9	11742	10594.5
g23286.t8	YQQWGSGVHQK	11	15511	5628.9	10570
g2701.t2	AADEAGDKAEEVLRK	15	15465	5586.9	10526
g8705.t2	YYETVANEENFKK	13	17441	3560.4	10500.7
g25370.t1	VEQNEEEAANGGQETQK	17	11930	9019.3	10474.6
g16802.t1	HAQEIANENGFK	12	14765	6121.6	10443.3
g24405.t1	SIDILQDPVLR	11	10026	NA	10026
g19357.t1	YTSQIAYENDCK	12	9036.1	10977	10006.5
g33432.t2	DEEIDDEEEEEEPKK	15	11999	7946.8	9972.9
g23638.t1	EMAENAPLPDDDDDEFK	17	15496	4421.6	9958.8
g12877.t1	VLDDTQLQIQDLDNK	15	9900.7	NA	9900.7
g49559.t1	VEGEEVAETQVEETQGGEQQE	21	9782.6	NA	9782.6
g15418.t1	IVDTILSSPELTK	13	9763.4	NA	9763.4
g12600.t1	DEEIDEEEEEEEPK	14	12722	6795.3	9758.65
g36665.t1	IDAENNSLELEDGKR	15	12843	6526.3	9684.65
g23153.t1	NSDKYDIEVLER	12	9681.8	NA	9681.8
g57833.t1	KLECYNCGEEGHGSR	15	9667.7	NA	9667.7
g34603.t2	TLHDEEEEEDETEKLER	17	9537.6	NA	9537.6
g8812.t3	LAIDLGGVHGAMDK	14	9469.9	NA	9469.9
g18528.t1	LIAILQK	7	10324	8127.8	9225.9
g18383.t8	YFTSLNLCTDAK	12	9216.7	NA	9216.7
g4441.t1	IESFGTDHGKPR	12	13085	5231.9	9158.45
g28087.t1	DYYSVTAVDSSAQTK	15	13015	5209.1	9112.05
g6073.t2	IPESLVGEVCKK	12	9066.9	NA	9066.9
g17784.t1	TCQTGCEFPYIQR	13	9026.8	NA	9026.8
g25063.t1	CEEEDVEMTDDAK	13	14409	3576.3	8992.65
g51935.t1	KDEPEAEKEVK	11	14460	3398.2	8929.1
g12567.t2	LCDDFLQQGECHR	13	8889.7	NA	8889.7
g33414.t1	CAACATENVDGYVK	14	8858	NA	8858
g3753.t1	LGTQNVLYQNPSLR	14	8785.3	NA	8785.3
g860.t1	TINNNQVIQDLR	12	13017	4529	8773
g10800.t2	KSDADEMETEEKEEK	15	8766.2	NA	8766.2
g25775.t1	KGESDIEGLTDNK	13	9648.3	7672.7	8660.5
g14874.t2	FASTQNYEDAVK	12	16081	1076.2	8578.6
g18761.t1	EVHEEEQEDLK	11	12978	4098.1	8538.05
g1403.t1	MDSVQPAHIYLVK	13	8481.6	NA	8481.6
g8321.t1	LNPSGNQELSNDQYK	15	12412	4502.8	8457.4
g15630.t1	MYEETINTTTHK	12	5197.2	11683	8440.1
g4170.t2	TLQDFSHYEDGQDR	14	8431.2	NA	8431.2
g20659.t1	GGAEQFVQEAER	12	2862.8	13983	8422.9
g42436.t2	TYCAELAHNLSAR	13	13171	3571.9	8371.45
g9474.t1	QEEVEIENEANR	12	11218	5524.7	8371.35
g37027.t1	ENYQDTALMAK	11	5070.5	11599	8334.75
g38061.t2	YMQDEKPWEAENTK	14	8329.7	NA	8329.7
g14442.t10	ITGADNSWVSFANPIGQFGR	20	8320.5	NA	8320.5
g671.t2	ATVHDVVLVGGSTR	14	11976	4599.7	8287.85
g3503.t1	ISEMIEEHNR	10	11461	5096.3	8278.65
g16242.t1	VEIYDASDAHK	11	9845.2	6502.9	8174.05
g52115.t6	DKFEQVKGEAK	11	13211	3041.4	8126.2
g28102.t1	IVYQGAHCDCTVTVHQSTGNTGK	23	8071.5	NA	8071.5
g53267.t1	DNIVGTMNNNFVNR	14	8051.4	NA	8051.4
g13279.t2	QLVEQGGFYHLEK	13	8018.9	NA	8018.9
g18634.t3	QIDFATTSPFGGAR	14	7942.2	NA	7942.2
g28103.t1	DYFSTTSVSSSAQTK	15	7699.6	8061.1	7880.35
g25302.t4	TDALDSAGNTTAAIGK	16	10168	5477.2	7822.6
g39804.t1	ILASGATNDSK	11	1545.7	14057	7801.35
g38061.t1	TPQEICDYYHK	11	7523.8	NA	7523.8
g29517.t2	EVDEQMLNVQNK	12	818.13	13757	7287.56
g44.t1	IIKEEVNNDDEK	12	10632	3475.7	7053.85
g40778.t1	GEGEVEEEGEDLNDNR	16	7024.3	NA	7024.3
g4170.t1	ALNEATSDVNWNASNK	16	11347	2511.3	6929.15
g22546.t1	YEDFIEAGSEQECK	14	12046	1490.4	6768.2
g22072.t1	EIQEYQSEGGFK	12	3869.6	9582	6725.8
g9646.t4	VTHGAEWESK	10	9671.8	3693.8	6682.8
g40447.t1	IAEIWTAEDK	10	2226.8	11104	6665.4
g1684.t1	EQMQEETTGENEKEK	15	6618.3	NA	6618.3
g8192.t2	LTSLEYEQIHSK	12	7296.5	5862.1	6579.3
g9383.t1	ADDSIWTVEDGEDGGK	16	6561.8	NA	6561.8
g27912.t1	RIDDTLNDIKK	11	9979.2	3044	6511.6
g54866.t1	IAIQNLGEK	9	7507.8	5483.7	6495.75
g1685.t1	GNDPEGHHLCIK	12	11533	1294.4	6413.7
g22072.t3	VDESTTCVEFHK	12	8680.2	3570.7	6125.45
g25142.t1	TVLASNDGHLER	12	5939	NA	5939
g37430.t1	DALEFSHSAYIK	12	9088.1	2752.5	5920.3
g19120.t1	EEQIVEEEEPATNVER	16	5776.3	NA	5776.3
g30360.t2	TLNEIAMDNSQDPEK	15	5562.3	NA	5562.3
g6073.t3	NSYSQSSNPSELR	13	8278.1	2668	5473.05
g56192.t1	GAVEDGTHVVCK	12	5885.5	4627.2	5256.35
g47116.t1	LWTLVTQDK	9	7844.8	1976.8	4910.8
g33399.t1	GDYSVTTNSDSSANK	15	3990.9	NA	3990.9
g27704.t1	LNCDVDDTSLQGQCFR	16	3796.8	NA	3796.8
