# Supplementary material for: Integrative analyses on the ciliates Colpoda illuminate the life history evolution of soil microorganisms
Source: mSystems. 2024 May 31;9(6):e01379-23. doi: 10.1128/msystems.01379-23 (PMC11237667; doi:10.1128/msystems.01379-23)
Supplement: Additional Supplemental Tables — Tables S4 to S16. [file msystems.01379-23-s0005.xlsx]

## Sheet: S4
Table S4. Differential gene expression analyses of the reproductive cysts (vs. trophonts) of C. steinii RZ4A. Columns 'B' to 'H' represent the normalized-FPKM of each replicate.
gene ID	trophont1_normalized-FPKM	trophont2_normalized-FPKM	trophont3_normalized-FPKM	reproductive cyst1_normalized_counts	reproductive cyst2_normalized_counts	reproductive cyst3_normalized_counts	reproductive cyst4_normalized_counts	log2FoldChange	pvalue	padj
g1.t1	14.7213	54.3347	38.5567	0	0	0	0	-10.3554	5.76399e-15	6.30224e-14
g7.t1	103.049	137.209	96.3918	42.2107	3.28185	0.927707	0.828186	-6.07515	7.72135e-21	2.92229e-19
g11.t1	14.7213	55.4324	66.0972	13.7996	0	0.185541	0	-9.59475	2.56281e-08	8.21518e-08
g12.t1	0	873.197	77.1134	24.3523	39.2181	60.4865	32.9618	-2.87695	0.00202216	0.00363782
g13.t1	29.4425	55.9812	107.408	16.2349	16.4092	0.371083	0	-3.55507	0.00545977	0.00918357
g14.t1	29.4425	23.5999	66.0972	485.423	153.098	225.804	178.391	2.20206	NA	NA
g15.t1	176.655	64.7626	170.751	35.7167	99.4399	108.542	36.4402	-0.724865	0.399681	0.459463
g16.t1	338.589	294.176	223.078	96.5975	211.515	307.628	215.66	-0.213149	0.798894	0.832199
g17.t1	88.3276	81.7764	151.473	17.0466	12.9633	21.3373	24.183	-2.47897	1.63406e-07	4.7828e-07
g18.t1	29.4425	37.3208	88.1296	89.2918	77.6156	80.525	50.3537	0.35105	0.52418	0.581893
g19.t1	824.391	38.4185	71.6053	183.454	88.1176	50.0962	138.638	-1.69148	0.050568	0.071539
g20.t1	117.77	167.944	44.0648	37.3402	63.0114	210.218	281.749	0.743013	0.280627	0.336041
g21.t1	29.4425	104.828	176.259	0	0.164092	0	0	-10.8371	6.54962e-17	1.13935e-15
g22.t1	73.6063	25.7953	30.2946	0	0	0.185541	0.165637	-8.33427	2.15025e-11	1.08704e-10
g23.t1	44.1638	63.6649	134.949	15.4231	10.3378	1.11325	0.331274	-4.39077	9.77174e-05	0.000208837
g24.t1	44.1638	54.8835	132.194	3.24697	0	0	0	-11.3157	1.37271e-17	2.76742e-16
g25.t1	529.966	42.2603	107.408	0	0	0	0	-12.7352	1.47251e-18	3.6926e-17
g26.t1	206.098	116.353	104.654	0	0	0.185541	0.165637	-10.184	1.16878e-19	3.58313e-18
g27.t1	44.1638	55.9812	66.0972	0	0	0	0	-10.8304	7.14795e-17	1.23345e-15
g28.t1	161.934	58.7254	82.6215	0	0	0.185541	0	-10.5717	4.32314e-15	4.85946e-14
g29.t1	44.1638	48.8463	27.5405	0	0	0	0	-10.313	2.11326e-14	2.01869e-13
g30.t1	29.4425	76.8369	74.3594	0	0	0.185541	0	-10.0613	2.70283e-14	2.51704e-13
g31.t1	161.934	64.2137	71.6053	0	0	0	0	-11.4833	3.41016e-18	7.89821e-17
g32.t1	0	152.576	151.473	46.2694	3.28185	1.11325	0.331274	-6.10225	3.10806e-12	1.83312e-11
g33.t1	88.3276	116.353	212.062	12.1762	3.93821	0.556624	4.96912	-5.47741	1.84449e-09	6.80281e-09
g35.t1	14.7213	35.1255	96.3918	0	0	0	0	-10.7223	1.04865e-15	1.37675e-14
g36.t1	44.1638	21.9534	57.8351	0	0	0	0	-10.306	3.2754e-13	2.37509e-12
g37.t1	29.4425	30.7348	66.0972	2.43523	0.820461	0	0	-7.26862	1.46786e-11	7.64688e-11
g38.t1	14.7213	37.8696	11.0162	0	0	0.742166	0	-6.5799	6.1364e-07	1.68184e-06
g39.t1	44.1638	41.1626	66.0972	0	0	0	0.165637	-9.69294	8.16163e-14	6.83213e-13
g40.t1	574.129	161.358	231.34	0.811744	4.59458	28.9445	6.62549	-4.54976	2.56028e-10	1.07445e-09
g41.t1	29.4425	64.2137	35.8027	8.92918	15.4247	71.9901	24.3487	-0.299911	0.705441	0.748997
g42.t1	1884.32	218.436	245.111	73.8687	164.42	226.546	327.299	-1.69842	NA	NA
g43.t1	14.7213	97.1438	228.586	0	0.820461	0.927707	0.662549	-7.25994	8.06157e-25	5.57544e-23
g44.t1	5638.25	594.937	1677.22	216.736	220.704	389.266	403.492	-2.96072	0.0036327	0.00627789
g45.t1	132.491	242.036	369.043	9.74092	2.46138	5.19516	14.7417	-5.08636	1.84314e-16	2.92162e-15
g46.t1	73.6063	71.3486	184.521	245.958	202.162	107.428	38.4278	0.0625465	0.949909	0.96035
g47.t1	4048.35	14544.1	6494.05	15089.5	5477.56	4571.93	6751.87	-0.579213	0.491053	0.55025
g48.t1	44.1638	506.026	181.767	1.62349	14.6042	8.16382	41.078	-3.53966	0.00431632	0.00737808
g50.t1	14.7213	50.4928	44.0648	6.49395	0	11.1325	10.7664	-2.38309	0.084845	0.114683
g51.t1	14.7213	20.3069	71.6053	2.43523	0	0	0	-10.2361	5.58167e-14	4.84222e-13
g52.t1	0	20.8557	33.0486	0	6.72778	0	0	-3.13544	0.0408843	0.0589105
g53.t1	147.213	49.944	99.1458	0	0.492277	0	3.47838	-6.17662	5.30635e-08	1.63742e-07
g54.t1	147.213	109.767	184.521	0	0.328185	0	0	-10.3257	9.94543e-20	3.10356e-18
g55.t1	44.1638	48.8463	134.949	87.6683	51.1968	58.8166	82.653	-0.301414	0.600686	0.654193
g57.t1	147.213	56.53	145.965	20.2936	21.6602	4.63854	16.895	-2.98799	0.00109956	0.00205641
g62.t1	58.8851	102.632	134.949	389.637	78.6002	131.549	99.0511	0.0378499	NA	NA
g63.t1	88.3276	36.772	60.5891	107.15	83.3589	77.5563	164.478	0.907619	0.229952	0.281629
g64.t1	73.6063	163.004	176.259	21.9171	59.7296	33.3975	11.5946	-2.00222	NA	NA
g66.t1	3798.09	2298.52	231.34	192.383	243.513	217.083	462.625	-2.77084	6.65457e-05	0.000145237
g68.t1	853.834	234.901	407.6	2.43523	13.2915	0.927707	5.13475	-6.25549	2.37899e-11	1.19419e-10
g69.t1	73.6063	80.1299	112.916	0	0	0.185541	0	-10.5224	2.40842e-15	2.89484e-14
g70.t1	132.491	102.632	121.178	0	0.328185	0.742166	0.165637	-8.17091	1.71677e-30	2.5683e-28
g74.t1	29.4425	25.7953	38.5567	0	0	0	0	-9.94989	1.54128e-12	9.67309e-12
g76.t1	986.325	30.1859	77.1134	99.8445	122.905	317.832	295.662	-0.516172	0.55639	0.612806
g78.t1	44.1638	22.5022	79.8675	0	0.328185	1.85541	0	-6.08089	9.7088e-06	2.32767e-05
g79.t1	206.098	12.0744	30.2946	2.43523	2.46138	0	5.30039	-4.86074	1.45102e-05	3.41123e-05
g80.t1	382.753	205.813	333.24	15.4231	39.2181	17.812	42.9	-3.19073	1.40408e-05	3.30645e-05
g81.t1	603.572	2734.85	176.259	150.984	454.372	562.005	559.191	-1.16292	0.223556	0.274538
g82.t1	44.1638	52.6882	55.081	20.2936	0	25.2336	9.7726	-2.1366	0.0324126	0.0476229
g85.t1	161.934	6.03719	60.5891	11.3644	4.92277	0	0	-5.46694	0.000196134	0.000404488
g86.t1	103.049	14.8186	24.7865	0	0	0	0	-10.2464	1.10532e-12	7.13088e-12
g87.t1	250.262	45.0045	140.457	230.535	76.9593	175.893	226.26	0.242281	0.711287	0.754216
g88.t1	1589.9	1571.86	148.719	12.1762	146.042	282.394	433.804	-1.93869	0.075261	0.102781
g90.t1	14.7213	11.5255	33.0486	0	0	0	0	-9.30872	2.28758e-10	9.6805e-10
g91.t1	0	5.48835	0	0	317.026	0	0.331274	5.33404	NA	NA
g92.t1	0	9.3302	30.2946	0	58.745	0.185541	0	0.457754	0.804196	0.836972
g93.t1	29.4425	9.3302	52.327	0	0	0.185541	0	-8.90579	2.67956e-09	9.67789e-09
g94.t1	0	20.8557	46.8189	0	33.4748	0	0	-1.09837	0.546667	0.603834
g95.t1	29.4425	36.2231	38.5567	0	18.7065	0	0.165637	-2.48065	0.069444	0.095431
g96.t1	0	36.772	22.0324	0	210.366	0.556624	0.165637	1.71067	0.294044	0.350125
g97.t1	0	23.5999	33.0486	0	3.11775	0	0	-4.33992	0.00126722	0.00235042
g98.t1	14.7213	29.0883	60.5891	0	91.5635	0	0.331274	-0.223653	0.890679	0.910745
g99.t1	14.7213	28.5394	13.7703	0	0	0	0	-9.39133	5.66036e-12	3.17609e-11
g100.t1	0	22.5022	33.0486	0	0	0	0	-9.48632	9.95288e-12	5.34447e-11
g101.t1	14.7213	32.9301	19.2784	0	0	0	0	-9.56704	8.16331e-10	3.14975e-09
g104.t1	44.1638	47.7487	52.327	4.05872	34.6235	0.185541	2.31892	-1.96436	0.115532	0.151731
g105.t1	103.049	36.772	107.408	8.11744	63.5037	30.6143	37.9309	-0.854628	0.287934	0.343727
g107.t1	14.7213	54.8835	85.3756	0	0	0	0	-10.8268	7.06747e-16	9.77195e-15
g108.t1	103.049	46.651	118.424	0	0	0.556624	0	-8.9561	3.9576e-17	7.20366e-16
g109.t1	29.4425	49.3952	93.6377	0.811744	3.44594	0.556624	0	-5.48228	2.00117e-09	7.3403e-09
g110.t1	29.4425	13.172	33.0486	0	0	0	0	-9.56047	1.96082e-10	8.39249e-10
g111.t1	353.31	37.3208	38.5567	0	0.164092	0	0	-11.0738	9.67319e-14	7.94482e-13
g114.t1	14.7213	17.5627	63.3432	2.43523	0.328185	0	0	-8.20289	1.94991e-07	5.65835e-07
g115.t1	0	21.9534	57.8351	0	0	0.185541	0	-8.93138	3.7977e-09	1.34488e-08
g117.t1	117.77	38.4185	63.3432	0.811744	0	0	0	-11.0204	2.12735e-16	3.30745e-15
g119.t1	0	24.6976	52.327	11.3644	3.44594	0	4.63784	-3.38486	0.00651868	0.0108226
g120.t1	44.1638	45.0045	44.0648	0	0	0.185541	0	-9.50182	7.23845e-14	6.12999e-13
g121.t1	58.8851	26.3441	66.0972	0	0	0	0	-10.5458	1.5383e-15	1.94167e-14
g122.t1	29.4425	14.8186	88.1296	0	0	0	0	-10.4711	4.29577e-14	3.81692e-13
g123.t1	206.098	14.8186	46.8189	0	0	0.185541	0.331274	-8.83955	1.39481e-13	1.09453e-12
g124.t1	14.7213	12.6232	38.5567	5.68221	0	0	12.4228	-2.43164	0.127481	0.165762
g126.t1	206.098	17.0139	38.5567	0	0	0	0	-11.2921	2.93164e-13	2.14681e-12
g127.t1	0	11.5255	38.5567	0	0	0	0	-9.25114	1.014e-09	3.86497e-09
g131.t1	147.213	7.13486	44.0648	1.62349	14.9324	0.927707	29.9803	-2.02865	0.153131	0.195541
g132.t1	3812.81	4775.42	768.38	1776.1	3376.03	4691.23	5470.83	0.533282	0.595125	0.648995
g136.t1	0	23.0511	16.5243	0	0.164092	0	0	-8.16733	2.17769e-09	7.95097e-09
g137.t1	544.687	218.436	333.24	2.43523	1.47683	0.371083	0.165637	-9.03818	1.50663e-36	5.30472e-34
g138.t1	397.474	415.468	691.267	34.0932	22.9729	0.371083	0.165637	-6.00047	3.75561e-09	1.33127e-08
g139.t1	58.8851	80.6788	176.259	21.1053	0.492277	0	0	-9.34145	7.18174e-22	3.14886e-20
g140.t1	58.8851	76.2881	159.735	9.74092	10.0096	13.5445	0.828186	-3.62939	3.04492e-05	6.90097e-05
g141.t1	58.8851	34.0278	68.8513	0	5.90732	0	2.48456	-4.24817	0.000345412	0.00069144
g143.t1	0	42.8091	38.5567	0	0.164092	0.371083	0	-7.61635	3.15831e-13	2.29639e-12
g144.t1	353.31	111.962	264.389	446.459	328.677	568.128	299.969	0.79859	0.0719647	0.09865
g145.t1	220.819	166.846	209.308	296.286	134.392	175.337	142.117	-0.386233	0.498294	0.557307
g147.t1	117.77	1211.28	118.424	422.918	967.652	379.061	351.482	0.219265	NA	NA
g150.t1	0	16.4651	24.7865	3.24697	7.87643	0	0	-2.54702	0.101648	0.135034
g157.t1	88.3276	105.376	132.194	9.74092	7.22006	21.8939	9.60696	-3.10528	4.0096e-08	1.25494e-07
g158.t1	14.7213	65.3114	49.5729	82.7979	23.6293	51.2094	72.3835	0.0343846	0.964426	0.972686
g164.t1	117.77	105.925	156.981	0.811744	0	0.556624	0	-9.52019	1.53437e-22	7.43861e-21
g167.t1	235.54	139.953	181.767	17.0466	10.9942	2.04096	0.828186	-5.31699	2.4211e-06	6.22131e-06
g168.t1	73.6063	52.6882	57.8351	1.62349	0	0	7.61931	-4.57428	0.000279325	0.000565873
g169.t1	220.819	164.102	190.03	10.5527	43.3204	92.2141	56.3167	-1.57657	NA	NA
g170.t1	147.213	258.501	239.602	8.11744	21.332	7.97828	55.6541	-2.95005	1.21637e-05	2.88585e-05
g574.t1	603.572	1397.88	509.5	90.1035	268.783	171.255	94.7445	-2.2384	NA	NA
g575.t1	441.638	2842.42	509.5	344.991	1172.77	1676.55	712.074	-0.10524	0.864983	0.88897
g576.t1	88.3276	201.423	82.6215	248.394	87.9535	31.171	107.333	-0.791104	0.134457	0.173951
g577.t1	191.376	96.595	181.767	138.808	133.735	130.992	25.8394	-0.657511	0.292613	0.348645
g578.t1	1030.49	948.936	526.024	60.8808	80.4052	42.1179	27.4958	-4.05526	1.17974e-13	9.46427e-13
g579.t1	485.802	73.5439	225.832	670.5	386.273	572.024	500.059	0.980298	0.0934566	0.125163
g580.t1	500.523	229.962	247.865	2898.74	1200.5	922.883	877.712	1.68749	9.54406e-05	0.000204147
g581.t1	29.4425	1367.7	396.583	1268.76	162.287	158.452	83.9781	-2.16323	0.0315468	0.0464624
g582.t1	294.425	227.218	324.978	481.364	811.436	783.913	590.994	1.3855	9.54747e-05	0.000204207
g583.t1	1987.37	773.858	99.1458	19.4818	37.7412	9.09153	90.6036	-4.3709	4.07595e-05	9.10443e-05
g584.t1	220.819	27.4418	38.5567	5.68221	0	0	0	-11.4653	1.21454e-12	7.76937e-12
g587.t1	14.7213	19.2092	24.7865	0	0.328185	3.33975	0	-4.07728	6.06821e-05	0.000133056
g588.t1	4813.85	364.975	41.3108	50.3281	197.731	303.175	448.214	-2.45071	0.0147637	0.0231196
g589.t1	441.638	115.255	104.654	310.086	63.6678	104.274	119.59	-1.08549	0.0592427	0.0826969
g590.t1	426.917	1045.53	93.6377	92.5388	130.453	142.496	112.302	-2.03612	0.00190645	0.00344155
g591.t1	250.262	3178.85	225.832	3416.63	1393.64	838.833	1476.16	0.0151083	NA	NA
g592.t1	1516.29	1157.49	1949.87	2505.85	894.959	691.327	723.503	-1.00113	0.33803	0.395951
g593.t1	29.4425	96.0462	145.965	67.3747	10.9942	1.48433	3.14711	-4.18571	5.56013e-07	1.53306e-06
g594.t1	58.8851	107.023	5.5081	99.8445	59.5655	163.462	104.848	0.916639	0.382636	0.442197
g595.t1	14.7213	2.74418	63.3432	3.24697	10.5019	3.71083	0.165637	-2.51911	0.0478444	0.067959
g596.t1	29.4425	41.7115	82.6215	47.8929	39.7103	28.5734	25.5081	-0.79012	0.220002	0.270564
g597.t1	14.7213	52.6882	118.424	0	0	0	0	-11.0597	5.82661e-16	8.25043e-15
g598.t1	206.098	2768.32	132.194	3821.69	966.175	687.802	988.026	-0.247275	0.752678	0.791221
g599.t1	235.54	1335.86	341.502	34.905	118.311	122.828	183.195	-2.18498	0.0154128	0.0240689
g600.t1	515.244	392.966	167.997	4159.37	2228.21	2937.31	3674.5	3.04961	0.000566722	0.0011031
g601.t1	191.376	145.441	220.324	71.4334	46.4381	91.1008	7.61931	-1.93409	0.00355592	0.00615496
g602.t1	382.753	355.096	190.03	58.4455	68.4265	54.5492	35.1151	-2.541	6.37582e-05	0.000139442
g604.t1	574.129	137.209	352.519	133.126	59.4014	59.1877	70.8927	-2.42436	1.11719e-06	2.97539e-06
g605.t1	353.31	1632.24	369.043	202.936	143.581	117.633	179.551	-2.42731	NA	NA
g606.t1	88.3276	768.369	85.3756	82.7979	118.311	150.845	139.467	-1.23521	0.163835	0.207681
g607.t1	14.7213	75.1904	115.67	454.576	332.943	309.483	173.091	1.84219	0.00293612	0.00514526
g609.t1	471.081	221.729	429.632	88.4801	196.254	461.07	374.837	-0.109617	0.888813	0.909077
g611.t1	338.589	419.859	352.519	8.92918	9.51735	0.371083	6.95676	-6.04344	3.23776e-12	1.90415e-11
g613.t1	0	20.3069	46.8189	0	0.984554	0.556624	3.80966	-3.83332	0.00015539	0.000323988
g614.t1	294.425	11158.9	4158.62	1746.87	1211.82	677.597	806.819	-2.5353	0.0135887	0.0214326
g615.t1	382.753	8240.76	2015.97	773.592	361.003	419.509	734.601	-2.81375	0.0171612	0.0265696
g616.t1	103.049	133.916	247.865	101.468	132.094	118.004	61.9483	-0.686931	0.131625	0.170616
g617.t1	618.293	1073.52	919.853	377.461	472.75	289.445	223.279	-1.41192	NA	NA
g618.t1	103.049	27.9906	52.327	251.641	171.805	238.606	113.627	1.75958	0.00288925	0.00506848
g619.t1	3459.5	1371.54	388.321	689.982	2357.19	2699.07	1912.45	0.42862	0.500595	0.559486
g620.t1	559.408	116.902	134.949	300.345	1437.28	1583.78	828.683	2.32515	0.000443364	0.000875699
g621.t1	5476.31	5880.77	1382.53	1739.57	5378.29	5686.85	4225.41	0.264052	NA	NA
g622.t1	7463.68	21317.9	12517.2	8913.76	4828.58	7998.88	12336.5	-0.715108	0.444683	0.504141
g623.t1	14.7213	97.1438	247.865	176.96	243.185	179.79	175.575	0.69004	0.510132	0.568813
g624.t1	1795.99	3358.32	212.062	616.925	659.487	856.459	923.427	-1.13796	0.326032	0.38334
g625.t1	279.704	162.455	377.305	350.673	230.878	157.71	236.861	-0.368967	0.341869	0.399884
g626.t1	161.934	99.888	181.767	0	8.04052	12.9879	2.6502	-4.21199	5.58592e-10	2.21429e-09
g627.t1	191.376	214.046	352.519	258.134	141.283	232.298	195.783	-0.436025	0.355432	0.414094
g628.t1	456.359	519.747	437.894	401.001	515.086	515.62	757.128	0.335734	0.54493	0.602124
g629.t1	6138.77	3266.12	1211.78	78.7391	494.246	934.943	897.422	-2.18695	0.00307763	0.00537675
g630.t1	88.3276	1565.83	93.6377	752.486	358.378	462.369	575.092	-0.340853	0.725007	0.766642
g631.t1	441.638	1419.29	6857.59	151.796	134.884	178.862	150.564	-4.23475	7.91268e-09	2.69954e-08
g632.t1	14.7213	80.6788	115.67	25.1641	3.28185	6.49395	17.7232	-3.04858	0.000102206	0.00021795
g633.t1	147.213	327.106	448.91	52.7633	49.72	87.39	50.5194	-2.33248	0.000111426	0.000236353
g634.t1	544.687	462.668	2566.78	666.442	504.912	760.72	838.456	-0.772448	0.185994	0.232698
g635.t1	4033.63	1765.6	137.703	199.689	336.225	517.475	842.1	-1.80012	0.0160188	0.0249404
g636.t1	191.376	2306.75	115.67	9013.6	1745.12	1843.35	2042.97	1.10066	0.363292	0.422249
g638.t1	1236.59	157.516	115.67	66.563	349.681	387.411	669.34	-0.0572586	0.939212	0.95161
g639.t1	103.049	93.302	167.997	3521.34	3018.48	2706.86	2192.37	4.42789	4.5878e-17	8.24583e-16
g640.t1	5800.18	6204.58	12374	11750	3982.85	3084.63	3966.35	-1.14389	NA	NA
g641.t1	29.4425	14.2697	22.0324	19.4818	30.6853	30.6143	53.1695	1.04469	0.0644176	0.0891895
g642.t1	7713.94	2412.68	308.454	534.939	484.729	669.99	923.262	-2.32587	0.0384316	0.0556408
g644.t1	2708.71	2372.61	179.013	1548.81	817.18	904.886	1237.64	-0.826299	0.300242	0.356735
g647.t1	1192.42	480.231	903.329	226.476	222.673	118.747	117.934	-2.47374	1.07689e-05	2.56858e-05
g649.t1	279.704	1113.04	487.467	150.173	230.386	358.281	546.272	-0.760281	0.133324	0.1726
g650.t1	191.376	120.195	245.111	1.62349	2.29729	0	7.61931	-5.80168	8.28729e-10	3.19617e-09
g651.t1	441.638	81.2276	330.486	12.9879	39.2181	43.9733	45.219	-2.70046	0.000467505	0.000920669
g652.t1	44.1638	108.121	223.078	58.4455	21.0038	28.3878	26.9989	-2.3254	NA	NA
g653.t1	2119.86	743.672	950.148	1400.26	638.483	735.857	1257.35	-0.529808	0.569043	0.624571
g654.t1	117.77	54.8835	145.965	465.941	257.953	283.136	645.323	1.93407	0.00187628	0.00339061
g655.t1	73.6063	114.707	203.8	24.3523	67.7701	27.2746	41.4093	-1.54652	NA	NA
g656.t1	2708.71	88.9113	203.8	803.626	707.73	847.553	459.312	-0.553165	0.504183	0.56281
g657.t1	1324.91	189.897	264.389	272.746	210.53	329.151	499.231	-0.735787	0.275726	0.330683
g658.t1	1339.64	733.244	1123.65	292.228	223.33	239.348	242.99	-2.14508	1.81276e-17	3.55386e-16
g659.t1	264.983	329.301	407.6	364.473	359.034	448.083	409.124	0.270635	0.700829	0.744848
g660.t1	5491.03	591.644	906.083	27.5993	193.137	202.426	246.303	-3.43549	4.30648e-06	1.07452e-05
g661.t1	88.3276	262.343	148.719	2937.7	6.72778	4.63854	0.993823	-5.4054	1.59054e-19	4.77121e-18
g662.t1	88.3276	199.227	99.1458	49.5164	88.2816	79.9684	134.994	-0.402641	0.53318	0.590564
g663.t1	1854.88	5422.49	1090.6	86.0448	219.227	353.828	411.94	-3.08941	2.3533e-05	5.4041e-05
g664.t1	1692.95	5920.83	795.921	3994.59	3444.79	4347.24	4967.79	0.598585	0.434916	0.494442
g665.t1	839.112	281.552	570.089	187.513	344.594	325.811	356.617	-0.68012	0.131947	0.17099
g667.t1	2517.34	402.296	470.943	500.034	383.976	227.474	171.6	-2.09232	0.00148069	0.00271572
g668.t1	1001.05	85.0695	143.211	77.9274	117.162	118.561	200.752	-1.42922	0.0406236	0.058564
g669.t1	368.032	198.678	377.305	202.936	183.619	288.702	94.2476	-0.722039	0.253396	0.306805
g671.t1	43339.4	121610	39495.9	26825.7	18974.5	18900.6	44875.1	-1.30495	0.160274	0.203685
g672.t1	161.934	2051.55	2090.32	254.076	552.006	666.094	694.517	-1.18422	0.0508515	0.0719079
g673.t1	88.3276	124.586	190.03	8.92918	38.5617	53.4359	43.7282	-1.59114	0.0769314	0.104861
g674.t1	780.227	768.369	101.9	71.4334	104.527	84.4214	265.185	-1.8527	0.0114006	0.0182257
g675.t1	4092.51	1401.18	115.67	6.49395	83.6871	73.8455	245.309	-3.79583	0.00149415	0.00273826
g676.t1	3871.69	3538.34	1955.38	1542.31	868.048	1195.44	1909.47	-1.23654	NA	NA
g677.t1	58.8851	5876.93	148.719	70.6217	82.3743	63.8263	89.2785	-4.69467	NA	NA
g678.t1	264.983	167.395	311.208	641.277	553.319	534.916	386.266	0.995587	0.166275	0.210506
g679.t1	206.098	145.99	269.897	516.269	525.916	528.051	357.114	1.19469	0.00476553	0.00809513
g681.t1	368.032	1534.54	338.748	413.178	263.696	304.845	714.559	-0.815376	0.325212	0.382476
g682.t1	147.213	87.8136	179.013	144.49	42.3358	89.6165	75.5306	-0.959003	0.031273	0.0460942
g683.t1	250.262	75.7393	99.1458	447.271	362.152	250.481	166.962	1.01329	0.0733389	0.100384
g685.t1	250.262	452.789	589.367	1602.38	782.556	893.939	1143.89	1.10885	0.0920841	0.12351
g686.t1	2546.78	226.12	258.881	1397.01	1962.38	2095.51	1075.98	0.778907	NA	NA
g687.t1	294.425	181.116	335.994	2064.26	4200.11	4236.28	2262.11	3.72745	2.92071e-06	7.43498e-06
g688.t1	29.4425	53.7859	49.5729	1934.39	740.384	580.93	486.311	3.65446	6.45975e-11	3.00023e-10
g689.t1	132.491	691.532	156.981	180.207	143.745	43.0456	163.65	-1.50925	0.0847454	0.114565
g691.t1	3179.79	2345.72	2396.02	72.2452	509.671	890.784	1511.61	-1.44097	0.0034619	0.00600056
g692.t1	471.081	332.594	512.254	65.7512	51.0327	52.3227	39.256	-3.197	3.70007e-11	1.79503e-10
g693.t1	14.7213	67.5067	311.208	2667.39	1158.16	870.56	858.829	2.7939	2.23966e-05	5.15979e-05
g695.t1	677.178	205.813	454.418	3.24697	4.10231	2.41204	18.717	-5.70747	1.30402e-13	1.03188e-12
g698.t1	103.049	490.11	151.473	178.584	191.66	222.464	217.15	-0.273087	0.73551	0.776217
g699.t1	0	19.2092	79.8675	38.9637	25.7625	33.9541	41.2437	-0.142574	0.85983	0.884494
g700.t1	14.7213	83.9718	143.211	325.509	439.767	454.02	276.78	2.18965	0.0106528	0.0171157
g701.t1	7287.03	3577.86	214.816	1680.31	916.948	937.726	1038.88	-1.93511	0.0670589	0.0924523
g703.t1	1987.37	2289.19	99.1458	3458.84	1334.56	1949.67	2117.17	0.305252	0.756732	0.795005
g779.t1	0	20.3069	77.1134	0	0.656369	0	0	-7.34527	1.68987e-11	8.70585e-11
g780.t1	14.7213	19.7581	57.8351	128.255	28.0598	14.8433	44.722	-0.130592	NA	NA
g783.t1	235.54	119.646	110.162	52.7633	32.8185	43.2312	47.8692	-1.88904	NA	NA
g785.t1	7095.65	7549.78	5687.12	2877.63	1670.13	2597.58	4398	-1.23029	0.0170069	0.0263471
g786.t1	191.376	170.139	278.159	2002.57	4632.16	4494.74	2640.42	4.19538	4.06395e-16	5.92708e-15
g787.t1	1678.22	7721.01	1834.2	73.0569	745.963	962.96	729.301	-2.20803	0.000358134	0.000715427
g788.t1	147.213	755.197	38.5567	65.7512	39.054	32.6553	101.867	-2.45542	0.0222079	0.0336243
g789.t1	176.655	58.1765	93.6377	20.2936	20.6756	0.927707	11.2633	-3.27702	0.00237428	0.00422419
g790.t1	103.049	238.194	129.44	1994.45	718.888	954.611	1049.64	2.44907	4.40477e-08	1.37283e-07
g791.t1	0	62.5672	66.0972	0	0.164092	0	0	-9.65951	3.33586e-12	1.95721e-11
g792.t1	88.3276	2862.18	181.767	1974.16	725.944	696.894	769.385	-0.527983	NA	NA
g793.t1	103.049	266.734	451.664	0	0	0.371083	0.331274	-10.2665	4.46859e-29	5.48457e-27
g794.t1	14.7213	37.8696	27.5405	0	0	0	0	-9.79226	6.0838e-08	1.86445e-07
g795.t1	58.8851	35.1255	35.8027	0	0	0	0	-10.2995	1.20914e-14	1.21461e-13
g796.t1	515.244	317.776	355.273	1.62349	8.36871	0	4.30657	-6.54315	1.66563e-08	5.46796e-08
g797.t1	544.687	247.525	335.994	19.4818	42.4999	121.901	63.4391	-2.29701	NA	NA
g798.t1	19226	76988.4	19584.1	146535	52776.2	41778.2	69254.2	0.500164	NA	NA
g799.t1	441.638	321.617	413.108	122.573	396.939	327.852	250.112	-0.257552	0.587314	0.641594
g800.t1	824.391	34.0278	52.327	147.737	167.538	246.585	811.788	0.459085	0.720585	0.762731
g801.t1	117.77	159.711	173.505	28.411	24.942	32.4698	91.1005	-1.61414	0.0977735	0.130413
g803.t1	73.6063	120.744	250.619	1.62349	3.77412	0.185541	0.331274	-6.71596	5.48473e-14	4.76999e-13
g804.t1	117.77	55.4324	96.3918	0	0	12.4313	0	-4.42512	0.00156363	0.00285763
g805.t1	14.7213	23.5999	55.081	0	0	0	0.165637	-9.09703	4.48283e-12	2.56539e-11
g806.t1	14.7213	14.8186	41.3108	0	0	0	0	-9.60187	8.51863e-12	4.63163e-11
g807.t1	14.7213	45.0045	82.6215	0	0	0	0	-10.6775	1.75016e-14	1.70263e-13
g808.t1	235.54	98.7903	261.635	7.30569	32.1621	36.3661	46.2128	-2.33752	7.73675e-06	1.87434e-05
g809.t1	2090.42	1764.51	308.454	418.86	347.712	312.637	605.901	-1.70852	0.00169886	0.00308857
g810.t1	132.491	172.334	333.24	14.6114	42.8281	67.5371	62.7765	-1.89199	0.0818483	0.110951
g813.t1	191.376	150.93	283.667	0	0	0.185541	0.496912	-9.83819	2.20661e-29	2.80715e-27
g815.t1	14.7213	30.1859	118.424	0	6.07141	7.79274	0.496912	-3.5908	6.97842e-05	0.000151915
g818.t1	58.8851	32.3813	77.1134	8.92918	22.6447	9.8337	5.46603	-2.11497	0.00449583	0.00766501
g821.t1	88.3276	60.9207	41.3108	0	0	0.742166	0.828186	-6.82336	1.46374e-23	8.53202e-22
g822.t1	382.753	108.669	181.767	1.62349	2.95366	0.927707	6.95676	-5.91451	9.31736e-12	5.03059e-11
g824.t1	44.1638	34.5766	68.8513	0	0	0	0	-10.6102	NA	NA
g827.t1	58.8851	135.562	239.602	218.359	178.368	140.084	82.4873	-0.212171	0.641551	0.691077
g828.t1	294.425	191.543	426.878	117.703	136.853	34.3252	25.0112	-2.2159	0.00256485	0.00453961
g830.t1	88.3276	34.5766	60.5891	51.9516	13.7838	0.742166	0.331274	-3.54608	9.90626e-05	0.000211556
g831.t1	44.1638	42.2603	104.654	30.0345	14.9324	0.371083	10.9321	-2.89331	0.000290652	0.000587422
g832.t1	353.31	373.208	523.27	131.502	209.874	143.238	62.2796	-1.59675	0.00331136	0.00575279
g833.t1	485.802	163.004	250.619	175.337	280.106	327.481	149.736	-0.18401	0.727745	0.76914
g835.t1	250.262	180.567	355.273	2.43523	15.917	4.45299	18.3857	-4.34097	7.89323e-06	1.91119e-05
g836.t1	264.983	198.13	391.075	37.3402	143.253	104.831	34.2869	-1.59718	0.00976582	0.0157881
g837.t1	73.6063	161.358	209.308	0	14.1119	2.78312	1.82201	-4.59046	1.87919e-05	4.36482e-05
g838.t1	117.77	429.738	118.424	10.5527	3.28185	19.2963	4.14093	-4.66232	5.48442e-06	1.35017e-05
g839.t1	456.359	203.069	503.991	0	20.0193	5.3807	1.65637	-5.42198	6.58882e-06	1.60831e-05
g840.t1	132.491	86.1671	242.357	0	9.18917	1.11325	0.993823	-5.34954	5.15578e-11	2.4388e-10
g841.t1	58.8851	53.7859	203.8	4.87046	10.3378	14.1011	14.9073	-3.04114	8.95607e-05	0.00019223
g843.t1	14.7213	45.5533	66.0972	1.62349	3.28185	0	0.165637	-5.26449	4.46138e-06	1.11074e-05
g844.t1	161.934	191.543	267.143	0	0	0	0	-12.7061	9.96895e-24	5.95013e-22
g845.t1	103.049	173.981	173.505	0	0.164092	0	0	-11.3135	5.25729e-19	1.43728e-17
g846.t1	662.457	166.297	327.732	1515.53	558.57	636.593	465.109	0.591294	0.225128	0.276226
g847.t1	58.8851	59.823	137.703	789.827	213.648	141.939	83.4812	0.741484	0.263643	0.317887
g848.t1	618.293	134.465	258.881	30.0345	19.8552	3.89637	19.8765	-4.47653	1.03567e-12	6.71259e-12
g849.t1	132.491	240.939	283.667	6.49395	19.6911	21.8939	12.5884	-3.65034	1.90239e-13	1.4488e-12
g850.t1	161.934	1734.87	1079.59	1022.8	685.249	700.233	621.14	-0.59294	0.285455	0.341037
g851.t1	29.4425	61.4695	126.686	0	0	0.371083	0	-9.38447	7.70046e-15	8.14365e-14
g852.t1	412.196	902.285	154.227	1456.27	351.978	161.421	205.721	-1.0401	0.144376	0.185469
g853.t1	117.77	1681.63	123.932	322.262	402.518	537.142	537.327	-0.395098	NA	NA
g854.t1	88.3276	1614.12	129.44	444.836	163.272	99.0791	224.273	-1.9352	0.0154767	0.0241602
g856.t1	220.819	153.674	242.357	0	0.328185	0.742166	0.165637	-8.97708	6.75414e-35	1.85377e-32
g858.t1	58.8851	72.9951	93.6377	0	0	0.556624	0.165637	-8.40784	1.07943e-23	6.39892e-22
g859.t1	0	21.4046	33.0486	0	0	0.185541	0	-8.51678	2.63932e-10	1.10509e-09
g860.t1	0	44.4557	79.8675	0	0	0.185541	0	-9.6229	6.51553e-13	4.40823e-12
g862.t1	58.8851	113.06	123.932	0	0	0	0.331274	-9.84551	6.27215e-18	1.37762e-16
g864.t1	132.491	83.423	79.8675	58.4455	61.5346	41.0047	71.3896	-0.688291	0.21174	0.261502
g867.t1	294.425	87.2648	44.0648	64.1277	29.3725	41.5613	34.6182	-1.81649	0.00120582	0.00224383
g868.t1	0	35.1255	52.327	0	0	0.371083	0	-8.2072	9.58179e-11	4.32689e-10
g871.t1	14.7213	35.1255	27.5405	57.6338	59.0732	69.7636	112.633	1.50351	0.0564909	0.0791947
g872.t1	0	4.39068	52.327	6.49395	12.1428	17.2554	0	-1.05269	0.484496	0.543917
g873.t1	14.7213	34.0278	11.0162	50.3281	24.2857	6.12287	29.6491	-0.0831507	0.942846	0.954817
g874.t1	73.6063	68.0556	121.178	34.905	61.2064	4.63854	8.11622	-1.84121	0.0152994	0.0239069
g875.t1	73.6063	46.651	126.686	26.7875	15.5888	17.9975	21.3672	-2.16643	0.00382811	0.00659564
g876.t1	29.4425	111.962	167.997	106.338	70.3956	61.5998	24.6799	-1.06878	0.124782	0.162611
g877.t1	0	71.8974	110.162	81.1744	16.2451	0.185541	36.6058	-1.88007	0.0642634	0.0890207
g878.t1	73.6063	104.279	19.2784	17.8584	49.0636	11.6891	62.4452	-0.689147	0.314821	0.371953
g879.t1	191.376	99.888	123.932	0	0.328185	0	0	-10.1908	9.21358e-18	1.94523e-16
g880.t1	1472.13	8801.12	14199.9	1815.06	3998.76	3749.98	4330.09	-1.0198	0.239963	0.292563
g881.t1	147.213	93.302	88.1296	0	0	0.371083	0	-9.7973	7.09177e-19	1.8986e-17
g882.t1	88.3276	96.0462	245.111	38.152	112.895	141.383	87.2908	-0.381137	0.397121	0.457028
g884.t1	0	27.9906	24.7865	7.30569	6.89188	0	7.95059	-2.00434	0.144012	0.185056
g885.t1	29.4425	41.1626	57.8351	14.6114	24.7779	18.3686	12.0915	-1.30006	0.0124262	0.0197375
g886.t1	1398.52	59.2742	776.642	128.255	179.025	163.833	159.84	-2.13994	0.0257612	0.0385704
g887.t1	103.049	1081.21	55.081	218.359	154.903	194.076	365.23	-0.823922	0.313855	0.370879
g888.t1	456.359	4638.21	283.667	2207.13	846.388	1164.27	1371.14	-0.675337	0.439347	0.498838
g891.t1	0	39.5161	60.5891	0	4.10231	0	0.165637	-4.66064	0.000296661	0.00059901
g986.t1	161.934	79.5811	173.505	21.9171	32.6544	1.85541	50.0224	-2.27932	0.0156564	0.0244132
g987.t1	44.1638	148.186	143.211	0	0	0.185541	0.165637	-10.052	1.25298e-18	3.18332e-17
g988.t1	0	99.888	225.832	0	0.164092	0.371083	0	-9.3749	8.36945e-16	1.13031e-14
g991.t1	14.7213	12.0744	121.178	36.5285	20.6756	25.4192	16.5637	-1.30845	0.154659	0.197311
g992.t1	14.7213	20.3069	19.2784	181.019	32.6544	44.3444	38.9247	1.00694	0.117862	0.154507
g994.t1	44.1638	57.0789	101.9	16.2349	63.8319	29.3155	12.2572	-0.985379	0.242436	0.295248
g995.t1	426.917	1798.53	236.848	20.2936	57.2682	52.6938	117.934	-3.44758	4.86874e-07	1.35087e-06
g996.t1	147.213	213.497	1175.98	123.385	83.3589	37.6649	128.534	-2.62789	NA	NA
g997.t1	117.77	3522.42	1198.01	1385.65	732.344	1353.52	1592.93	-0.400218	0.706282	0.749631
g998.t1	147.213	62.0184	145.965	1.62349	8.36871	0	12.4228	-4.07277	0.000104386	0.000222325
g1020.t1	44.1638	381.989	173.505	75.4922	17.0656	3.1542	8.28186	-4.45896	3.93646e-10	1.60296e-09
g1021.t1	14.7213	50.4928	60.5891	7.30569	2.78957	30.4288	0.165637	-1.99444	0.0784895	0.10683
g1022.t1	14.7213	24.1487	30.2946	7.30569	0	0.185541	0.662549	-6.43639	6.89213e-10	2.68664e-09
g1023.t1	0	51.0417	74.3594	0.811744	0	0	1.98765	-6.09638	5.11188e-08	1.58063e-07
g1024.t1	14.7213	55.4324	85.3756	0	1.96911	0.742166	12.9197	-3.41277	0.000138169	0.000290008
g1025.t1	0	80.1299	49.5729	1.62349	0	0.185541	0	-9.67992	5.03261e-12	2.85424e-11
g1026.t1	103.049	26.3441	82.6215	0	0	0	0	-11.0217	2.45769e-15	2.94594e-14
g1030.t1	29.4425	64.2137	68.8513	0	0	0	0	-10.8626	1.73501e-16	2.76151e-15
g1031.t1	73.6063	60.3719	99.1458	0	0	0	0	-11.2611	5.55315e-18	1.23448e-16
g1033.t1	58.8851	61.4695	159.735	0	0	0.556624	0.331274	-8.38153	4.03421e-21	1.59073e-19
g1034.t1	14.7213	82.8741	154.227	0	5.90732	0	0.165637	-5.41956	3.60953e-06	9.09283e-06
g1035.t1	103.049	46.1022	79.8675	0	0.492277	0.556624	0	-7.65977	5.23713e-23	2.79557e-21
g1036.t1	0	2.19534	24.7865	0	0	0	0	-8.3174	2.44664e-06	6.28372e-06
g1037.t1	88.3276	58.7254	68.8513	0	0	0	0	-11.059	1.13764e-18	2.92009e-17
g1038.t1	117.77	69.7021	145.965	2.43523	3.44594	3.33975	1.15946	-5.36782	1.12136e-17	2.31697e-16
g1039.t1	161.934	79.0323	154.227	0	0	0.742166	0	-9.0991	1.08079e-21	4.60553e-20
g1042.t1	58.8851	47.7487	126.686	0	0	0	0	-11.2901	1.02865e-17	2.14576e-16
g1043.t1	29.4425	9.3302	13.7703	0	0.164092	0	0	-7.76448	2.446e-08	7.86025e-08
g1045.t1	603.572	104.279	344.256	0	0.328185	0	0.331274	-10.5552	3.14337e-27	3.10392e-25
g1046.t1	117.77	117.451	176.259	0	0.492277	0	0	-9.6704	1.5513e-20	5.59142e-19
g1047.t1	117.77	73.5439	170.751	0	0.492277	0.185541	0.496912	-8.23105	3.21447e-27	3.16517e-25
g1056.t1	220.819	1345.2	74.3594	46.2694	48.2431	14.1011	56.3167	-3.8087	1.14065e-06	3.03484e-06
g1057.t1	0	40.065	118.424	197.254	150.965	156.968	129.694	1.25535	0.0186385	0.0286569
g1058.t1	294.425	31.2836	57.8351	13.7996	37.413	87.2045	84.475	-0.78099	0.427893	0.487452
g1059.t1	14.7213	2.74418	35.8027	21.9171	15.917	54.9203	45.0533	1.20382	0.160215	0.203617
g1060.t1	103.049	15.9162	46.8189	97.4092	91.7276	85.1635	242.824	1.58277	0.0337463	0.0493888
g1061.t1	279.704	52.1393	137.703	812.555	363.136	295.939	132.841	0.789585	0.488084	0.547434
g1062.t1	0	55.9812	74.3594	0	63.3396	66.4238	77.1869	0.544934	0.612368	0.664901
g1063.t1	0	41.1626	143.211	0	10.666	0.185541	0.331274	-4.10582	0.00105263	0.00197393
g1064.t1	382.753	42.2603	151.473	280.052	124.71	83.4937	104.683	-0.844487	NA	NA
g1065.t1	103.049	52.6882	82.6215	8.92918	21.9884	0.742166	67.2487	-1.3695	0.159713	0.203061
g1066.t1	58.8851	11.5255	107.408	5.68221	0	13.1734	22.6923	-2.29636	0.066854	0.0921881
g1067.t1	0	19.2092	19.2784	3.24697	0	4.63854	0	-3.22258	0.0557503	0.078226
g1068.t1	0	25.7953	33.0486	19.4818	22.8088	54.1781	1.49073	0.210172	0.84652	0.873302
g1069.t1	88.3276	496.696	245.111	59.2573	103.05	129.693	90.4379	-1.39256	0.0970825	0.129596
g1070.t1	574.129	128.976	3252.53	97.4092	131.274	110.583	35.612	-3.83721	1.70308e-06	4.43775e-06
g1071.t1	0	55.4324	66.0972	0.811744	0	0.185541	0	-9.51919	3.43601e-10	1.41217e-09
g1072.t1	780.227	414.919	727.07	0	0.164092	0.927707	0.331274	-10.4219	3.31288e-36	1.11036e-33
g1073.t1	88.3276	76.8369	110.162	0	0	0.556624	0	-9.04508	2.6208e-20	9.05382e-19
g1075.t1	161.934	46.1022	55.081	0	0	0.185541	0	-10.2761	1.00778e-14	1.03379e-13
g1077.t1	29.4425	63.6649	143.211	0	0.164092	23.9348	2.81583	-3.15498	0.0599215	0.0835139
g1078.t1	103.049	79.5811	154.227	0	0	0.371083	0.496912	-8.61081	1.97255e-28	2.25434e-26
g1079.t1	397.474	84.5206	250.619	0	0.164092	0.556624	0	-9.98471	2.67911e-25	1.97433e-23
g1080.t1	29.4425	49.944	90.8837	0	0.328185	0.742166	0	-7.46811	4.35674e-22	1.97738e-20
g1081.t1	14.7213	68.6044	101.9	0	1.96911	0	0	-6.6216	2.19988e-10	9.3391e-10
g1082.t1	44.1638	51.5905	112.916	0	0	0	0	-11.1703	1.48497e-18	3.71584e-17
g1083.t1	14.7213	38.4185	132.194	8.11744	24.942	1.11325	9.7726	-2.43182	0.0223856	0.0338802
g1084.t1	2296.52	279.906	319.47	1629.98	1529.01	1416.05	1096.68	0.496376	0.582057	0.63657
g1085.t1	132.491	59.2742	93.6377	6.49395	6.07141	21.5228	25.6738	-2.36731	0.0035418	0.00613266
g1086.t1	161.934	205.264	96.3918	200.501	450.926	638.448	505.856	1.77982	0.00756593	0.0124299
g1087.t1	88.3276	230.511	399.337	41.3989	115.357	107.985	26.1707	-1.56233	0.0259393	0.0388087
g1088.t1	1457.41	796.36	636.186	1115.34	1982.23	2107.38	1234.83	0.904345	0.038922	0.0562831
g1089.t1	353.31	214.046	286.421	319.827	518.367	398.543	226.26	0.431564	0.617912	0.669918
g1090.t1	2782.32	767.272	181.767	862.072	616.002	550.687	933.2	-0.816816	0.317677	0.375035
g1091.t1	5594.08	49.944	79.8675	645.336	149.488	196.859	442.914	-2.85087	NA	NA
g1092.t1	0	41.1626	110.162	104.715	214.797	258.83	135.988	1.8257	0.00501032	0.0084779
g1093.t1	117.77	12306.5	231.34	480.552	355.916	343.066	325.311	-3.62937	NA	NA
g1094.t1	250.262	321.617	99.1458	86.8566	42.664	47.6842	101.039	-1.8082	0.00387201	0.00666865
g1095.t1	58.8851	60.3719	88.1296	117.703	79.2566	117.077	179.219	0.840516	0.282388	0.337894
g1096.t1	117.77	247.525	330.486	42.2107	54.6427	37.8505	33.6244	-2.51069	5.58449e-06	1.37345e-05
g1097.t1	294.425	210.753	388.321	222.418	402.682	436.393	185.845	0.19916	NA	NA
g1099.t1	338.589	157.516	302.946	158.29	222.345	170.698	156.196	-0.492568	0.267841	0.32228
g1100.t1	485.802	406.138	619.662	104.715	166.39	151.031	211.85	-1.51365	0.00277389	0.0048801
g1101.t1	147.213	97.6927	201.046	1.62349	0	2.2265	0	-7.68023	5.46679e-17	9.67781e-16
g1103.t1	147.213	143.246	195.538	92.5388	156.544	43.7878	17.7232	-1.16089	0.132565	0.171707
g1104.t1	220.819	250.269	286.421	63.316	67.7701	32.8408	25.1769	-2.59749	0.000174615	0.000362188
g1105.t1	44.1638	569.142	256.127	393.696	158.841	42.1179	66.4205	-1.75944	0.00716777	0.0118288
g1106.t1	0	57.6277	66.0972	19.4818	31.1775	30.9854	47.5379	-0.467232	0.382125	0.441723
g1107.t1	647.736	321.069	369.043	10.5527	0.984554	0.371083	5.13475	-7.67406	6.83287e-14	5.8162e-13
g1108.t1	161.934	188.799	209.308	0	39.3821	75.1443	60.2919	-1.68345	0.166325	0.210561
g1109.t1	279.704	158.613	225.832	8.92918	0	0.556624	0.165637	-9.87521	3.8935e-19	1.08573e-17
g1110.t1	0	5.48835	49.5729	29.2228	10.9942	8.90599	22.0297	-0.558663	0.551012	0.607958
g1111.t1	147.213	163.553	476.451	21.9171	50.3763	10.2048	19.8765	-3.3167	1.44204e-08	4.76799e-08
g1112.t1	132.491	109.767	245.111	26.7875	15.7529	10.2048	9.44132	-3.78935	3.08645e-05	6.991e-05
g1113.t1	220.819	37.8696	27.5405	0	0.656369	0	0	-8.61622	3.97883e-12	2.3e-11
g1114.t1	29.4425	20.8557	68.8513	1.62349	5.25095	6.12287	1.3251	-3.25163	4.05265e-05	9.05592e-05
g1117.t1	338.589	172.334	289.175	87.6683	98.1272	63.2696	30.3116	-2.02182	3.13984e-05	7.10316e-05
g1118.t1	515.244	121.841	272.651	74.6804	120.444	79.7828	153.877	-1.31657	0.0547662	0.0769846
g1119.t1	500.523	2340.23	236.848	111.209	201.669	242.874	219.469	-2.22644	0.00049369	0.000969387
g1120.t1	3768.64	3934.6	2478.65	342.556	670.645	916.76	1841.06	-1.56997	0.0225141	0.0340584
g1121.t1	147.213	213.497	294.683	789.827	469.96	381.473	313.717	0.757963	0.0107224	0.0172188
g1124.t1	0	761.234	63.3432	68.9982	49.2277	66.2383	34.6182	-2.4974	0.00907042	0.0147358
g1125.t1	353.31	345.766	231.34	39.7754	136.525	92.9563	67.2487	-1.63238	6.38453e-06	1.56041e-05
g1126.t1	147.213	129.525	3150.63	17.8584	50.8686	46.942	66.9174	-4.38508	NA	NA
g1127.t1	559.408	12679.2	1660.69	6558.89	6674.62	5029.84	5217.9	0.180958	0.827295	0.856588
g1128.t1	44.1638	86.1671	154.227	81.1744	34.9517	59.9299	9.93823	-1.50084	0.043835	0.0627936
g1129.t1	0	38.9673	82.6215	3.24697	0.164092	11.1325	2.48456	-3.21831	NA	NA
g1130.t1	3341.73	19165.3	2999.16	30205	15424.8	18852.9	22229.2	1.14646	0.17179	0.216629
g1131.t1	103.049	400.65	77.1134	95.7858	92.2199	92.5852	47.3722	-1.39286	0.0164376	0.0255377
g1132.t1	736.063	57.0789	121.178	20.2936	9.18917	0.185541	19.8765	-4.92361	1.04681e-06	2.79756e-06
g1133.t1	117.77	72.4462	99.1458	238.653	90.743	51.9516	15.4043	-0.823672	0.18743	0.234369
g1134.t1	220.819	106.474	195.538	1.62349	0.328185	0	0	-10.5507	2.78585e-18	6.60588e-17
g1135.t1	529.966	245.878	195.538	161.537	133.407	104.46	58.3043	-1.68727	0.0325313	0.0477771
g1138.t1	88.3276	133.916	234.094	233.782	143.909	52.8793	25.3425	-1.06233	0.226794	0.278055
g1139.t1	117.77	30.7348	123.932	47.0811	22.1525	17.6264	21.0359	-2.05881	0.000334301	0.000670815
g1140.t1	1486.85	7162.3	1316.44	47936.7	12721.3	11416.7	20737.8	2.16916	NA	NA
g1141.t1	44.1638	21.9534	19.2784	0	0	0	0.165637	-8.75193	1.31431e-07	3.88441e-07
g1142.t1	44.1638	1908.85	46.8189	487.858	1127.81	717.489	686.898	0.324814	0.738866	0.779192
g1143.t1	117.77	23.0511	44.0648	4.87046	0.656369	0	0.828186	-6.79923	2.26491e-10	9.59154e-10
g1144.t1	7331.19	1493.38	743.594	309.274	1831.6	1537.03	1468.04	-0.97702	0.160879	0.204372
g1145.t1	19226	18988.6	12839.4	71865.3	37647.5	46484.8	60253.2	1.49993	0.0380248	0.0550931
g1146.t1	132.491	118.548	311.208	38.152	142.596	242.874	529.211	0.693931	NA	NA
g1147.t1	1089.37	1462.1	57.8351	1818.31	901.195	1189.69	1311.68	0.384906	0.607523	0.660443
g1148.t1	88.3276	55.9812	151.473	95.7858	68.0983	141.754	46.2128	-0.204778	0.736542	0.777071
g1149.t1	117.77	199.227	27.5405	27.5993	74.1697	79.5973	107.002	-0.430893	0.44765	0.507126
g1150.t1	147.213	19.7581	71.6053	100.656	139.478	231.185	163.318	1.28586	0.147354	0.188898
g1151.t1	220.819	315.031	2134.39	137.185	185.752	271.818	387.425	-1.66491	NA	NA
g1152.t1	264.983	65.8602	165.243	0	1.14865	0	3.14711	-6.81764	3.11684e-09	1.11567e-08
g1153.t1	0	63.6649	77.1134	4.87046	3.28185	0.556624	18.717	-2.75738	0.0108172	0.0173567
g1154.t1	191.376	147.088	261.635	56.8221	9.51735	52.1371	31.968	-2.67975	0.000106344	0.000226261
g1155.t1	323.868	210.753	308.454	0	3.11775	0.556624	0.662549	-7.57162	4.18982e-34	1.07386e-31
g1156.t1	103.049	194.837	190.03	33.2815	52.3454	51.9516	4.80348	-2.18422	0.0133302	0.0210564
g1160.t1	2885.37	1303.48	1192.5	2623.56	888.56	835.493	1174.2	-0.88896	0.309398	0.366236
g1161.t1	88.3276	60.9207	63.3432	3.24697	80.7334	129.693	30.4772	0.206555	0.840541	0.868034
g1162.t1	0	25.7953	82.6215	11.3644	16.4092	15.3999	10.9321	-1.5043	0.07772	0.105861
g1163.t1	0	12.6232	57.8351	0	0.164092	0	0	-8.70679	3.0447e-07	8.6319e-07
g1164.t1	14.7213	15.3674	46.8189	15.4231	0.492277	0.371083	0	-6.54598	1.42353e-09	5.32576e-09
g1165.t1	44.1638	15.3674	5194.14	6.49395	0.492277	0.371083	0.165637	-12.3203	NA	NA
g1166.t1	29.4425	7.13486	13.7703	17.0466	16.7374	0	1.49073	-1.25579	0.345593	0.40386
g1167.t1	0	16.4651	30.2946	179.395	74.8261	68.0937	75.1993	1.91415	0.0015354	0.00280926
g1168.t1	0	24.1487	88.1296	0	6.07141	0	0.165637	-4.25424	0.00132475	0.00244969
g1169.t1	117.77	474.194	88.1296	225.665	165.241	119.303	101.536	-0.88136	0.121329	0.158568
g1171.t1	250.262	111.962	181.767	104.715	361.167	500.776	547.431	1.42266	0.0199083	0.0304361
g1172.t1	309.147	52.6882	82.6215	25.9758	60.386	205.58	62.6109	-0.37325	0.71397	0.756715
g1173.t1	73.6063	892.406	88.1296	44.6459	132.258	125.612	72.3835	-1.6942	NA	NA
g1174.t1	353.31	127.33	253.373	48.7046	445.839	556.624	330.943	0.905913	0.136968	0.17695
g1175.t1	176.655	87.8136	319.47	0	2.46138	18.7397	6.29421	-4.40957	1.30284e-08	4.3304e-08
g1176.t1	117.77	39.5161	68.8513	0	1.31274	6.30841	0	-4.82744	6.91649e-07	1.88571e-06
g1177.t1	88.3276	61.4695	167.997	10.5527	27.5675	13.359	3.14711	-2.85529	0.00270287	0.00476526
g1178.t1	176.655	171.237	338.748	25.9758	11.9787	4.26745	13.9135	-4.51482	9.73584e-07	2.61229e-06
g1179.t1	1884.32	29.0883	82.6215	1941.69	898.897	921.213	1482.45	0.751086	NA	NA
g1181.t1	29.4425	12.6232	49.5729	3.24697	0.820461	0	0.165637	-6.49314	2.71572e-07	7.74584e-07
g1182.t1	279.704	415.468	30.2946	132.314	141.283	68.4648	31.6367	-1.5872	0.211228	0.260906
g1183.t1	0	13.172	49.5729	2.43523	0	0	0	-9.56022	1.59536e-10	6.93041e-10
g1184.t1	206.098	35.6743	30.2946	133.126	113.224	35.2529	53.3352	-0.221433	0.772679	0.808904
g1186.t1	73.6063	989.001	55.081	545.492	425.491	503.745	581.387	0.403571	0.635207	0.685472
g1187.t1	88.3276	7.13486	8.26215	325.509	122.741	114.479	163.981	2.76857	0.000126195	0.000266093
g1188.t1	368.032	124.586	272.651	646.96	237.442	207.806	302.288	0.0195578	0.971474	0.978746
g1189.t1	1972.65	1706.88	145.965	4.87046	93.5326	106.315	175.41	-3.34649	0.000582463	0.0011314
g1203.t1	73.6063	90.5578	179.013	6.49395	1.31274	0.371083	0.496912	-7.3197	1.33933e-19	4.07374e-18
g1216.t1	14.7213	9.87903	38.5567	4.87046	8.04052	0.185541	10.7664	-1.7534	0.0749833	0.102422
g1217.t1	14.7213	7.68369	35.8027	1.62349	0.164092	0	0	-8.27451	4.48501e-09	1.57341e-08
g1218.t1	14.7213	55.9812	101.9	111.209	88.1176	78.6696	59.9607	0.20937	0.663121	0.710731
g1220.t1	132.491	73.5439	170.751	144.49	103.378	101.491	54.6603	-0.495313	0.268114	0.322575
g1221.t1	0	13.172	8.26215	0	0	0	0	-8.0298	0.00046895	0.0009232
g1222.t1	103.049	52.1393	126.686	12.1762	26.2548	13.9156	6.95676	-2.56035	0.00328593	0.00571175
g1223.t1	264.983	86.1671	217.57	13.7996	8.5328	2.41204	6.95676	-4.93422	8.04884e-15	8.4786e-14
g1224.t1	220.819	186.055	313.962	85.2331	200.685	133.033	167.625	-0.526334	0.190409	0.237684
g1226.t1	309.147	54.8835	143.211	24.3523	17.0656	16.6987	2.15328	-3.79355	NA	NA
g1227.t1	73.6063	27.4418	93.6377	4.05872	5.25095	2.04096	0	-4.69586	6.39884e-08	1.95636e-07
g1228.t1	14.7213	13.172	30.2946	0	0	0	0	-9.28257	3.78578e-11	1.83279e-10
g1229.t1	279.704	58.1765	162.489	0.811744	7.05597	2.2265	5.63167	-4.96589	2.7853e-15	3.29109e-14
g1230.t1	176.655	41.1626	123.932	13.7996	33.6389	22.0794	5.63167	-2.44194	0.0312852	0.0461084
g1231.t1	161.934	3998.81	107.408	133.126	172.461	167.173	124.725	-3.20799	0.000628012	0.00121426
g1232.t1	3017.86	102.083	302.946	20.2936	326.544	439.548	1032.09	-0.917296	0.385993	0.445574
g1233.t1	147.213	62.0184	154.227	163.972	88.2816	53.0649	83.6468	-0.59124	0.155826	0.198647
g1234.t1	529.966	208.557	234.094	620.984	913.666	782.614	644.991	1.33357	0.00717932	0.0118467
g1238.t1	14.7213	903.932	63.3432	18.6701	19.527	4.82408	21.8641	-4.42737	0.000557392	0.00108603
g1239.t1	44.1638	228.315	145.965	2.43523	20.1833	13.1734	39.256	-2.58368	0.00195916	0.00353122
g1242.t1	264.983	861.671	145.965	16.2349	339.507	554.583	194.624	-0.23819	0.789572	0.824213
g1246.t1	618.293	109.767	355.273	3012.38	1611.22	1305.28	1836.75	2.15854	NA	NA
g1247.t1	323.868	1211.28	1619.38	224.041	237.113	114.479	276.614	-2.33426	0.0122531	0.0194893
g1248.t1	456.359	7528.92	6317.79	472.435	562.18	230.628	394.382	-3.59237	0.000333726	0.000669752
g1250.t1	942.161	213.497	457.173	9.74092	79.4207	106.501	100.542	-2.48532	0.0514489	0.0726791
g1251.t1	88.3276	1493.38	110.162	94.1623	114.536	64.0118	53.1695	-2.89034	0.000575275	0.00111791
g1256.t1	58.8851	131.172	187.275	0	0	0.185541	0	-11.0861	6.65681e-18	1.45477e-16
g1257.t1	103.049	99.888	269.897	0	0	0.185541	0.165637	-10.4582	2.30254e-19	6.65502e-18
g1258.t1	220.819	1019.19	594.875	21.1053	39.8744	79.4117	20.2077	-3.72857	7.63779e-05	0.000165463
g1259.t1	44.1638	107.023	134.949	35.7167	102.722	80.525	41.5749	-0.473259	0.300631	0.357124
g1260.t1	103.049	77.3858	140.457	25.9758	9.84554	19.4819	18.3857	-2.74042	1.88328e-07	5.47321e-07
g1261.t1	14.7213	51.5905	85.3756	0	25.7625	0	1.15946	-2.55029	0.0462306	0.0658706
g1262.t1	73.6063	67.5067	121.178	0	2.95366	0.185541	3.97529	-5.20846	9.32912e-12	5.03538e-11
g1263.t1	647.736	287.041	501.237	4.87046	17.5579	3.71083	0.165637	-6.05698	2.48396e-10	1.04494e-09
g1264.t1	132.491	139.953	203.8	0	0.492277	1.48433	1.15946	-7.28303	3.5801e-38	1.50351e-35
g1265.t1	58.8851	105.376	170.751	4.87046	0.164092	2.04096	1.15946	-6.70787	7.44103e-19	1.98145e-17
g1266.t1	1251.31	118.548	272.651	38.152	24.6138	23.0071	18.0545	-4.59876	1.56438e-11	8.1109e-11
g1267.t1	58.8851	119.646	245.111	37.3402	27.4034	67.3515	30.8085	-1.78807	0.0480694	0.0682591
g1268.t1	73.6063	81.7764	110.162	0	0.164092	1.29879	0	-7.59264	7.91732e-24	4.79955e-22
g1269.t1	44.1638	37.8696	79.8675	0	0	0.185541	0	-9.79345	9.1467e-14	7.56409e-13
g1270.t1	88.3276	5275.4	176.259	111.209	67.9342	74.2166	208.703	-3.98618	NA	NA
g1273.t1	250.262	69.7021	129.44	5.68221	5.41504	20.5951	1.65637	-3.97551	1.3883e-05	3.27072e-05
g1274.t1	191.376	3069.64	862.018	505.716	234.488	212.445	350.985	-2.37576	0.016337	0.0253939
g1276.t1	441.638	2359.44	60.5891	7140.1	2884.91	2629.68	3745.06	1.68845	0.12099	0.158172
g1277.t1	176.655	141.051	214.816	494.352	439.275	215.414	319.183	0.886608	0.0129665	0.0205274
g1278.t1	44.1638	63.1161	44.0648	64.9395	49.72	31.3565	48.0348	-0.300346	0.539935	0.597192
g1279.t1	58.8851	51.5905	101.9	21.1053	51.525	39.5203	43.5626	-0.672818	0.303211	0.359809
g1281.t1	1089.37	3204.65	121.178	1616.99	619.941	607.092	916.471	-1.04495	0.308674	0.365458
g1283.t1	44.1638	21.4046	8.26215	0	0	0	0.331274	-7.48185	4.84228e-09	1.6921e-08
g1288.t1	58.8851	55.9812	134.949	0	0	0	0	-11.3909	1.33588e-15	1.71194e-14
g1289.t1	29.4425	68.0556	46.8189	0	0	0	0	-10.6123	2.67928e-09	9.67789e-09
g1291.t1	117.77	963.755	126.686	4.87046	25.2702	14.8433	27.8271	-4.17996	NA	NA
g1292.t1	176.655	69.1532	151.473	51.9516	145.058	86.8334	49.6912	-0.465179	NA	NA
g1293.t1	0	175.627	148.719	1448.15	864.11	1004.15	1139.42	3.16002	NA	NA
g1297.t1	5476.31	2301.27	115.67	634.784	990.297	2087.34	3309.93	-0.301448	0.744799	0.784429
g1298.t1	309.147	36.772	16.5243	0	0	0	0	-11.7759	7.30217e-15	7.77671e-14
g1299.t1	88.3276	52.1393	71.6053	6.49395	6.3996	46.0143	16.7294	-1.57409	0.0565014	0.0792032
g1300.t1	1192.42	29.0883	13.7703	343.368	93.5326	116.334	65.9236	-2.13039	0.0556247	0.07808
g1301.t1	426.917	125.683	90.8837	25.9758	20.6756	0.371083	18.5514	-3.99561	0.00120019	0.00223383
g1302.t1	529.966	288.138	443.402	10.5527	13.7838	3.71083	32.6305	-4.64553	3.55485e-07	9.99851e-07
g1303.t1	441.638	217.888	231.34	12.9879	4.92277	0	7.78495	-6.11306	4.58693e-10	1.84286e-09
g1304.t1	132.491	251.915	283.667	0	0.328185	0	0.828186	-9.18565	2.20017e-35	6.55482e-33
g1305.t1	103.049	209.106	275.405	7.30569	5.57914	0.742166	7.1224	-5.47663	7.97557e-13	5.29431e-12
g1307.t1	73.6063	107.572	209.308	21.1053	48.5713	67.5371	20.2077	-1.56082	0.020485	0.0312288
g1308.t1	0	56.53	151.473	6.49395	7.54824	16.3276	0.993823	-3.12933	0.00957156	0.0154906
g1309.t1	588.851	204.167	267.143	5.68221	2.29729	0.371083	0	-8.61485	9.04202e-13	5.92885e-12
g1310.t1	426.917	228.864	459.927	8.92918	0	0.185541	0	-12.5539	4.25806e-20	1.40208e-18
g1311.t1	14.7213	37.8696	16.5243	8.92918	0.820461	0.185541	0	-6.23366	1.15367e-09	4.36215e-09
g1312.t1	942.161	440.166	773.888	3.24697	14.276	1.11325	0.662549	-7.06117	1.12856e-15	1.47168e-14
g1313.t1	220.819	178.371	250.619	0	5.74323	0	0	-6.815	7.23262e-09	2.47771e-08
g1314.t1	14.7213	128.427	198.292	0	0.492277	0.742166	0.165637	-8.07101	7.60862e-25	5.29368e-23
g1315.t1	29.4425	83.9718	145.965	0	0	0.185541	0.331274	-9.0888	4.26438e-19	1.18347e-17
g1316.t1	0	26.3441	101.9	0	4.10231	0	0.165637	-4.99023	6.8487e-05	0.000149231
g1317.t1	0	32.9301	99.1458	0	0	0	0	-10.5762	1.94007e-12	1.19205e-11
g1318.t1	264.983	77.3858	151.473	0	6.07141	0.185541	0	-6.27012	3.58286e-08	1.12775e-07
g1319.t1	264.983	26.3441	60.5891	0	0	0	0.496912	-9.32418	8.43044e-14	7.03014e-13
g1320.t1	58.8851	59.2742	140.457	0	3.61003	0.371083	0.331274	-5.92437	3.06462e-13	2.2348e-12
g1321.t1	103.049	97.1438	253.373	0	0	0.185541	8.28186	-5.74927	1.49949e-06	3.93554e-06
g1322.t1	0	29.0883	66.0972	0	0	0	0	-10.1155	1.81144e-10	7.79524e-10
g1323.t1	44.1638	41.1626	22.0324	5.68221	0.328185	0	0	-8.27468	3.0489e-09	1.09225e-08
g1324.t1	0	22.5022	66.0972	0	0	0	0	-10.0041	7.04962e-10	2.74496e-09
g1331.t1	0	38.4185	27.5405	0	0	0	0	-9.76964	1.91388e-12	1.17866e-11
g1342.t1	58.8851	38.9673	35.8027	2.43523	3.11775	0	0	-5.37253	1.02107e-05	2.44295e-05
g1348.t1	73.6063	376.501	123.932	0	8.86098	59.0022	24.3487	-2.66529	0.0136486	0.0215223
g1349.t1	0	21.4046	16.5243	0	0.492277	0	0	-6.52229	1.47172e-06	3.867e-06
g1355.t1	3297.56	383.636	435.14	751.675	905.133	930.119	502.709	-0.796303	0.236839	0.289109
g1356.t1	161.934	168.492	220.324	47.0811	99.9322	121.53	125.387	-0.674481	0.348118	0.406497
g1358.t1	3062.02	930.825	526.024	4448.36	3509.93	2815.22	2499.3	0.978647	0.142575	0.183412
g1359.t1	44.1638	90.009	167.997	224.041	36.2644	41.0047	19.5452	-1.7332	0.00155172	0.0028366
g1362.t1	73.6063	165.748	264.389	310.086	172.789	183.5	90.2723	-0.235911	0.681318	0.727194
g1364.t1	49640.1	151386	25411.6	111175	54290.1	55894.2	74316.6	-0.295543	0.76401	0.801537
g1365.t1	5667.69	5048.74	1517.48	18044.2	5606.21	5906.71	8227.53	0.690916	NA	NA
g1366.t1	117.77	90.009	151.473	1313.4	374.459	317.832	299.803	1.48757	0.000116395	0.000246369
g1367.t1	279.704	70.7997	201.046	1154.3	448.3	328.965	257.732	1.0303	0.0232837	0.0351251
g1370.t1	117.77	1138.28	198.292	313.333	296.843	182.202	87.4564	-1.39386	0.040291	0.0581108
g1371.t1	309.147	143.795	167.997	176.96	436.485	325.811	400.014	0.929138	0.30904	0.365854
g1373.t1	220.819	139.404	179.013	88.4801	48.7354	147.134	73.7086	-0.969069	0.0985364	0.131315
g1374.t1	353.31	1366.6	548.056	181.831	325.067	567.757	767.728	-0.462687	0.528528	0.586063
g1375.t1	161.934	1212.93	167.997	473.247	243.677	485.748	700.149	-0.12349	0.904131	0.922336
g1376.t1	29.4425	1383.06	46.8189	48.7046	97.1426	82.0093	121.743	-2.30092	NA	NA
g1377.t1	323.868	322.715	919.853	47.8929	100.096	62.1564	191.311	-2.1586	0.000485256	0.000953309
g1378.t1	353.31	1128.41	660.972	142.055	339.999	308.927	641.182	-0.761359	0.0998287	0.132839
g1379.t1	117.77	58.7254	68.8513	8.92918	14.276	31.3565	31.8023	-1.57523	0.0207344	0.0315779
g1380.t1	662.457	659.151	1184.24	73.0569	174.922	159.195	183.029	-2.28206	1.3344e-05	3.14875e-05
g1381.t1	441.638	645.43	429.632	1808.56	698.213	647.169	996.142	0.603711	0.0664502	0.0916968
g1382.t1	500.523	6868.67	1316.44	51.9516	77.7797	173.481	179.054	-4.33775	5.48944e-05	0.000120944
g1383.t1	279.704	177.823	305.7	49.5164	103.706	134.332	104.517	-1.12546	0.00336339	0.00583708
g1384.t1	161.934	147.637	126.686	4.05872	24.2857	0.927707	0.993823	-4.0502	7.80865e-05	0.000168971
g1385.t1	2605.66	2451.1	126.686	10.5527	116.506	93.6984	172.76	-3.75726	0.00194567	0.00350854
g1386.t1	6433.19	1021.93	892.313	99.0327	801.919	1298.98	1340.17	-1.27251	0.124736	0.162563
g1387.t1	839.112	147.088	145.965	103.091	51.0327	115.407	98.0572	-2.07044	NA	NA
g1388.t1	250.262	2501.04	173.505	22.7288	40.6949	29.13	103.026	-4.08964	2.08528e-05	4.81942e-05
g1389.t1	23318.5	38336.7	5932.23	51977.6	11966.6	12644.5	17246.3	-0.691368	0.242045	0.294886
g1390.t1	485.802	92.2043	291.929	230.535	201.833	234.339	341.047	-0.140141	0.887195	0.907662
g1391.t1	220.819	234.901	170.751	383.143	191.824	340.84	144.104	0.112985	NA	NA
g1392.t1	426.917	5041.05	578.351	163.972	113.224	134.518	114.455	-4.06952	9.40633e-09	3.1771e-08
g1393.t1	1957.93	5037.76	14913.2	2233.11	1309.13	1397.31	1621.75	-2.34051	0.0125382	0.0198954
g1394.t1	824.391	344.12	258.881	541.433	340.491	456.432	730.129	0.136401	0.811766	0.843415
g1396.t1	88.3276	434.129	176.259	221.606	93.6967	97.9659	152.552	-1.06419	0.15711	0.200087
g1397.t1	147.213	265.087	523.27	2947.44	3749.02	2225.57	1986.82	3.0402	2.07798e-11	1.05478e-10
g1398.t1	1207.14	751.355	1032.77	627.478	765.655	583.899	559.026	-0.6334	0.081311	0.110309
g1399.t1	132.491	131.172	220.324	18.6701	25.2702	6.49395	24.5143	-3.11595	2.928e-06	7.45299e-06
g1401.t1	220.819	1081.75	198.292	71.4334	179.189	179.975	358.273	-1.09109	0.102064	0.135526
g1402.t1	3459.5	2714.54	1093.36	3565.99	1805.01	2236.15	2415.98	-0.168933	0.852673	0.878454
g1403.t1	456.359	487.915	1905.8	133.126	216.274	222.093	562.173	-1.51857	0.017878	0.0275801
g1404.t1	250.262	6395.58	5017.88	1550.43	467.335	449.381	460.471	-3.08571	8.53595e-05	0.000183847
g1405.t1	117.77	1187.68	349.765	1538.25	2795.64	1994.57	1900.69	1.99715	0.0231411	0.0349357
g1406.t1	147.213	88.3625	137.703	343.368	149.652	82.1949	202.409	0.270614	0.585964	0.640321
g1407.t1	515.244	143.795	928.115	3611.45	1013.11	1034.76	957.383	0.923347	0.280706	0.336124
g1408.t1	29.4425	21.4046	74.3594	32.4697	30.0289	39.1492	72.0522	0.147837	0.850603	0.876658
g1409.t1	5697.13	3055.91	1324.7	9219.78	2097.26	2064.33	3085.66	-0.473905	0.628746	0.679741
g1410.t1	2590.94	784.834	344.256	394.507	391.032	418.396	405.977	-1.60504	0.0803478	0.109099
g1411.t1	323.868	1249.15	335.994	170.466	164.749	208.92	173.753	-1.83558	0.00014288	0.000299408
g1412.t1	868.555	902.834	1112.64	194.818	585.317	330.635	186.673	-1.38836	0.0639417	0.0886098
g1413.t1	677.178	2587.21	1321.94	90.1035	302.094	146.021	179.551	-2.87803	4.99639e-06	1.23622e-05
g1415.t1	309.147	6414.24	184.521	439.153	405.964	382.772	524.739	-2.3987	NA	NA
g1417.t1	529.966	8294	291.929	3500.24	1706.89	1043.86	1666.81	-1.04734	NA	NA
g1418.t1	161.934	72.9951	184.521	319.015	346.399	215.043	144.933	0.772555	0.342932	0.400986
g1419.t1	220.819	1858.9	181.767	302.78	469.468	509.126	360.095	-0.774361	0.300604	0.357104
g1420.t1	0	14.2697	44.0648	19.4818	64.3242	27.8312	86.9595	1.38903	0.0587984	0.0821507
g1421.t1	1059.93	233.804	181.767	317.392	169.015	157.71	444.736	-0.896546	0.214644	0.264741
g1422.t1	191.376	47.1998	121.178	194.007	62.191	66.0528	65.0954	-0.861857	NA	NA
g1423.t1	132.491	3221.66	4665.36	99.0327	195.762	178.305	263.363	-3.65514	0.0027108	0.00477706
g1424.t1	986.325	971.987	1129.16	920.517	2397.06	2983.51	1673.76	1.19094	0.00721859	0.0119076
g1425.t1	603.572	1469.23	162.489	150.984	159.99	268.478	382.953	-1.47073	0.0271916	0.0405362
g1426.t1	176.655	27.4418	437.894	81.9861	108.629	139.713	451.03	0.123946	0.881108	0.902573
g1427.t1	29.4425	58.7254	148.719	84.4213	168.851	104.645	60.6232	0.442022	0.631068	0.681891
g1428.t1	0	79.5811	79.8675	12.9879	40.859	39.3348	31.968	-0.622054	0.551363	0.608172
g1429.t1	161.934	47.7487	118.424	8.92918	22.1525	10.0192	24.3487	-2.45268	0.000395678	0.00078655
g1430.t1	353.31	263.99	355.273	4.05872	0.164092	0.927707	3.97529	-7.57827	1.27057e-14	1.27009e-13
g1431.t1	250.262	228.315	380.059	1102.35	1351.79	1452.05	699.652	2.01939	1.14302e-06	3.04092e-06
g1433.t1	161.934	385.831	212.062	7.30569	23.4652	0.185541	64.1016	-3.12539	0.00434639	0.00742657
g1434.t1	2635.11	1395.14	1032.77	1548	2817.79	2864.57	2053.24	0.627703	0.127814	0.166147
g1437.t1	559.408	257.404	7816	2858.96	2261.52	2735.44	1903.67	-0.324893	0.742944	0.782735
g1438.t1	883.276	521.942	699.529	162.349	221.196	235.267	170.441	-1.73413	0.000593994	0.00115206
g1440.t1	58.8851	121.293	247.865	583.644	164.749	184.799	180.545	0.22691	0.654731	0.703339
g1441.t1	14.7213	52.6882	66.0972	963.54	695.259	651.807	406.308	3.47636	4.77678e-19	1.31416e-17
g1442.t1	103.049	352.352	129.44	51.1399	164.092	188.696	191.477	-0.202796	0.648667	0.697772
g1443.t1	15634	43588.5	4891.2	45033.1	30094.4	41484.7	50775.1	0.931975	0.164008	0.207877
g1444.t1	73.6063	482.975	88.1296	373.402	185.26	256.233	388.254	0.295089	0.64732	0.696452
g1445.t1	677.178	607.561	156.981	160.725	224.314	315.792	443.245	-0.535876	0.362352	0.421343
g1446.t1	2119.86	6244.65	1608.37	351.485	618.628	716.561	849.388	-2.1967	1.25069e-06	3.3132e-06
g1448.t1	485.802	225.022	198.292	43.8342	39.054	56.5901	61.1201	-2.47573	1.75559e-06	4.56881e-06
g1449.t1	132.491	52.6882	82.6215	0	3.44594	0	0	-6.22942	3.46557e-08	1.09261e-07
g1450.t1	574.129	1259.03	7879.34	837.719	899.718	903.772	714.89	-1.94921	0.0433857	0.0621831
g1451.t1	1678.22	745.318	669.234	40.5872	163.436	103.903	185.845	-2.75194	1.75173e-07	5.1109e-07
g1452.t1	16164	2483.48	79.8675	737.063	1381.16	2528.93	5232.81	-1.0331	0.421229	0.48069
g1453.t1	706.621	1280.43	132.194	1286.61	701.987	613.029	1330.4	0.31858	0.775515	0.811459
g1454.t1	161.934	172.334	217.57	1723.33	637.663	489.087	502.378	1.54573	0.000532186	0.00103994
g1455.t1	8729.71	7716.07	545.302	3625.25	2918.22	3731.24	5873.99	-0.439398	0.641816	0.691295
g1456.t1	4092.51	836.974	2387.76	1519.58	1047.24	971.309	1621.59	-1.0048	0.324831	0.382108
g1457.t1	397.474	277.162	297.438	103.091	114.536	68.2793	39.0904	-2.1006	8.34334e-07	2.25637e-06
g1458.t1	0	85.0695	63.3432	43.0224	42.1717	79.7828	88.2846	0.286332	0.686133	0.73146
g1459.t1	677.178	419.31	291.929	219.171	391.032	534.916	935.022	0.439517	0.523632	0.581355
g1460.t1	58.8851	47.7487	63.3432	248.394	163.436	324.141	207.875	2.04077	NA	NA
g1461.t1	809.67	378.147	608.645	21.1053	40.859	19.4819	44.0595	-4.08698	3.6025e-13	2.58805e-12
g1462.t1	264.983	90.009	269.897	42.2107	57.4323	25.4192	39.4217	-2.30753	2.90009e-05	6.58727e-05
g1463.t1	574.129	52.1393	44.0648	38.9637	152.442	129.879	162.987	-0.506863	0.559127	0.615392
g1465.t1	73.6063	368.817	110.162	55.1986	38.8899	40.448	44.3908	-2.22634	0.000758601	0.00145145
g1466.t1	103.049	1384.16	245.111	2235.54	1020.65	1302.5	825.702	0.847244	NA	NA
g1467.t1	14.7213	48.8463	198.292	8.92918	3.93821	4.82408	10.1039	-3.86198	1.55519e-05	3.64629e-05
g1468.t1	29.4425	115.804	93.6377	0	0	0.185541	0.496912	-8.57821	7.02444e-20	2.23812e-18
g1469.t1	235.54	145.99	300.192	17.8584	39.054	20.5951	39.5873	-2.77472	0.000846047	0.0016076
g1472.t1	765.506	400.65	649.956	12.9879	160.81	134.518	368.874	-1.43881	0.0139685	0.021978
g1474.t1	58.8851	42.2603	126.686	0	0	1.11325	0.165637	-7.51675	1.12739e-09	4.26822e-09
g1475.t1	294.425	1018.64	388.321	10.5527	32.8185	40.448	85.8001	-3.43276	1.28257e-05	3.03465e-05
g1476.t1	44.1638	79.0323	101.9	0	5.41504	5.3807	11.0977	-3.42214	3.79586e-06	9.53304e-06
g1477.t1	294.425	359.487	548.056	275.993	398.088	387.411	514.138	0.08399	0.815674	0.846844
g1478.t1	88.3276	187.153	242.357	1.62349	5.25095	13.1734	4.63784	-4.54677	2.43521e-14	2.29169e-13
g1479.t1	868.555	255.208	454.418	12.9879	26.0907	1.66987	20.0421	-5.02675	6.81756e-10	2.65965e-09
g1480.t1	485.802	183.86	231.34	101.468	137.673	69.9491	64.7642	-1.68622	0.0119379	0.0190182
g1481.t1	176.655	123.488	167.997	15.4231	32.9825	31.9131	1.3251	-2.817	0.0365702	0.0531425
g1482.t1	264.983	109.767	176.259	3.24697	9.84554	33.2119	6.12858	-3.44222	5.87283e-07	1.61443e-06
g1483.t1	647.736	276.613	512.254	353.92	140.955	134.146	78.8433	-2.00535	0.00271044	0.00477706
g1484.t1	1751.83	724.462	702.283	8.92918	525.259	285.363	532.192	-1.23662	0.172873	0.217854
g1485.t1	412.196	172.334	156.981	56.0103	118.639	43.9733	53.5008	-1.72178	0.00611447	0.0102036
g1486.t1	58.8851	57.0789	71.6053	1059.33	405.8	471.646	344.525	2.71257	5.0194e-19	1.37765e-17
g1487.t1	176.655	74.6416	214.816	23.5406	138.002	118.561	374.174	0.453402	0.585958	0.640321
g1489.t1	294.425	102.083	112.916	215.112	191.496	177.007	647.31	1.08366	0.0899599	0.120879
g1490.t1	132.491	173.981	231.34	1.62349	0.328185	0.371083	1.98765	-7.66029	5.49128e-31	8.70043e-29
g1493.t1	58.8851	141.599	476.451	8.11744	28.2239	72.9178	51.1819	-2.1708	NA	NA
g1494.t1	824.391	304.055	413.108	466.753	468.155	272.189	231.892	-0.628086	0.233859	0.285901
g1495.t1	14.7213	34.5766	165.243	442.4	150.473	167.729	183.36	1.11585	0.0797088	0.108307
g1496.t1	3385.89	49.3952	68.8513	1252.52	530.51	697.265	641.182	-0.898722	NA	NA
g1497.t1	73.6063	72.4462	118.424	478.117	757.286	384.256	408.461	2.53032	3.84516e-06	9.65083e-06
g1498.t1	14.7213	8.23253	22.0324	7.30569	0.656369	13.7301	0.331274	-1.58629	0.224402	0.275461
g1499.t1	88.3276	65.3114	71.6053	0	0	0	0	-11.1541	1.42596e-18	3.5862e-17
g1500.t1	147.213	1839.15	112.916	60.8808	38.5617	135.074	149.239	-2.7192	NA	NA
g1501.t1	2281.8	493.952	187.275	571.468	402.026	562.376	1170.89	-0.458834	0.612995	0.665457
g1502.t1	147.213	65.3114	134.949	395.319	241.872	250.666	175.907	1.03137	0.034119	0.049884
g1503.t1	147.213	50.4928	167.997	168.843	30.193	0	1.49073	-3.51034	NA	NA
g1504.t1	220.819	71.8974	267.143	23.5406	33.4748	28.5734	21.0359	-2.71747	5.49774e-06	1.35335e-05
g1505.t1	5652.97	318.324	280.913	128.255	211.351	251.038	683.585	-2.43879	NA	NA
g1506.t1	1133.54	463.766	801.429	297.098	437.142	208.178	154.208	-1.56681	0.00239866	0.00426343
g1507.t1	206.098	300.213	503.991	43.8342	54.1504	84.2358	50.5194	-2.44087	4.4607e-05	9.92573e-05
g1508.t1	279.704	471.998	413.108	170.466	266.158	205.951	191.642	-0.843269	0.0440599	0.0630846
g1509.t1	18328	26470.3	1189.75	33189.8	11994.8	16922.5	18829.8	0.0542059	0.945051	0.956549
g1510.t1	5314.38	2829.79	4929.75	1767.98	1752.18	1731.1	2027.07	-1.24602	NA	NA
g1511.t1	294.425	1770.54	239.602	361.226	203.146	160.679	324.649	-1.76544	NA	NA
g1513.t1	117.77	25.7953	68.8513	1.62349	10.0096	10.0192	4.96912	-2.96161	0.000298088	0.000601788
g1514.t1	29.4425	24.6976	11.0162	4.05872	17.722	16.6987	51.8444	0.470607	0.666636	0.713752
g1515.t1	338.589	308.445	9768.62	47.0811	227.104	192.963	300.3	-3.85534	NA	NA
g1517.t1	662.457	3631.64	338.748	79.5509	138.822	65.125	247.959	-3.36158	0.00136811	0.00252412
g1518.t1	647.736	288.687	501.237	1384.83	485.221	394.276	443.576	-0.0893203	0.849592	0.875876
g1519.t1	250.262	116.353	143.211	103.903	170.82	149.732	465.109	0.69838	0.202459	0.251259
g1523.t1	515.244	10557.4	2770.58	149.361	337.866	198.344	208.04	-4.22007	3.19287e-07	9.02845e-07
g1524.t1	559.408	199.776	291.929	77.9274	82.8666	62.1564	130.522	-1.90949	NA	NA
g1526.t1	206.098	306.799	454.418	1.62349	0.164092	0.371083	0.662549	-9.69915	4.91522e-47	5.52677e-44
g1527.t1	191.376	137.209	137.703	1.62349	6.07141	9.64816	13.251	-3.99317	8.0841e-06	1.95496e-05
g1528.t1	147.213	134.465	352.519	7.30569	153.919	191.85	288.043	-0.00974054	0.991866	0.995092
g1529.t1	883.276	604.816	1462.4	4697.56	1973.21	2358.23	2082.23	1.11992	0.225748	0.276888
g1530.t1	574.129	257.404	484.713	70.6217	138.166	122.272	167.956	-1.59192	0.0012947	0.00239781
g1531.t1	382.753	486.817	145.965	262.193	220.212	448.639	690.376	0.421649	0.66113	0.70899
g1532.t1	1030.49	2197.54	501.237	1129.14	649.477	712.294	1270.93	-0.507963	0.392307	0.452054
g1533.t1	2031.54	5863.21	3916.26	2957.99	3322.21	3137.69	2390.81	-0.419019	0.517776	0.575955
g1534.t1	6447.92	1429.17	393.829	89.2918	116.998	129.508	232.223	-4.10531	2.56201e-06	6.5631e-06
g1535.t1	147.213	973.085	4731.46	4879.39	2188.17	2169.91	2839.19	0.292585	0.695223	0.73986
g1536.t1	4769.69	2662.4	165.243	1450.59	687.054	1051.83	1487.59	-1.23212	0.169962	0.214633
g1537.t1	206.098	219.534	4235.73	30.0345	92.0558	67.9082	197.274	-3.70894	NA	NA
g1538.t1	338.589	402.296	231.34	96.5975	67.9342	76.4431	85.6344	-2.08496	2.61089e-11	1.30048e-10
g1539.t1	161.934	90.5578	121.178	260.57	567.759	491.499	361.42	2.03737	9.85528e-08	2.9472e-07
g1540.t1	544.687	256.306	223.078	5.68221	26.5829	23.9348	18.717	-3.84709	2.2518e-10	9.54066e-10
g1541.t1	353.31	307.897	333.24	0	0.328185	2.2265	0.828186	-8.21048	4.14592e-20	1.3711e-18
g1542.t1	58.8851	457.18	195.538	85.2331	115.357	43.2312	209.531	-0.991231	0.237462	0.289788
g1544.t1	14.7213	88.9113	250.619	649.395	404.323	429.714	393.388	1.65714	0.00078196	0.00149328
g1546.t1	88.3276	141.599	228.586	1546.37	1062.5	1058.7	693.026	2.53831	1.30676e-10	5.75415e-10
g1547.t1	5152.44	3862.7	294.683	1370.22	1017.04	1000.81	1727.26	-1.31204	0.173298	0.218311
g1548.t1	117.77	73.5439	170.751	76.3039	79.2566	115.221	57.973	-0.507955	0.388244	0.44795
g1549.t1	117.77	46.651	77.1134	142.055	131.766	189.809	261.21	1.32221	0.181872	0.228023
g1550.t1	44.1638	59.823	66.0972	436.718	411.051	468.863	427.013	2.88873	1.99857e-06	5.17526e-06
g1551.t1	323.868	92.2043	101.9	375.837	208.069	261.613	323.158	0.828844	0.0548731	0.0771255
g1552.t1	986.325	1764.51	1377.03	415.613	630.443	446.042	324.152	-1.57121	6.67352e-05	0.000145605
g1553.t1	426.917	301.311	550.81	142.055	146.534	178.676	199.096	-1.28542	NA	NA
g1554.t1	88.3276	17.0139	49.5729	2.43523	6.3996	0.556624	10.2695	-3.03806	0.00207887	0.00373175
g1555.t1	1854.88	21.9534	49.5729	38.9637	34.2953	51.5805	57.8074	-3.72703	NA	NA
g1556.t1	0	17.5627	30.2946	0	0	0	0	-9.25267	1.2728e-10	5.61808e-10
g1557.t1	29.4425	20.3069	11.0162	0.811744	0	0.185541	0	-8.20735	3.90351e-10	1.59028e-09
g1558.t1	73.6063	91.1066	123.932	12.9879	172.461	146.207	144.767	0.622998	0.0605252	0.0842947
g1559.t1	176.655	1527.41	96.3918	380.708	596.475	959.064	886.325	0.421042	0.611208	0.663869
g1560.t1	14.7213	96.0462	151.473	51.1399	13.4556	1.29879	7.28804	-3.64147	0.000130412	0.000274586
g1561.t1	29.4425	38.4185	74.3594	22.7288	14.4401	27.4601	11.0977	-1.49102	0.0296907	0.0439279
g1562.t1	264.983	144.344	192.784	49.5164	69.0828	59.0022	60.4576	-1.64088	0.0097407	0.0157511
g1564.t1	1339.64	333.692	415.862	121.762	265.501	211.517	352.476	-1.30937	0.0643843	0.0891591
g1566.t1	14.7213	102.083	278.159	34.0932	63.0114	24.677	53.9977	-1.58257	0.00712249	0.0117607
g1567.t1	397.474	2327.06	1277.88	2318.34	631.919	656.26	889.141	-0.887387	0.22817	0.279604
g1568.t1	294.425	56.53	167.997	0	0	0	0	-12.3555	1.01226e-18	2.63316e-17
g1569.t1	309.147	47.7487	11.0162	0	0	0.185541	0	-10.8538	2.07387e-12	1.2689e-11
g1570.t1	58.8851	46.651	24.7865	4.05872	1.96911	0.371083	0.165637	-5.61047	4.90928e-12	2.78974e-11
g1571.t1	29.4425	36.772	35.8027	0.811744	0.164092	0.556624	0.828186	-6.07911	1.74378e-10	7.53662e-10
g1572.t1	14.7213	25.2464	44.0648	0	0	0	0	-9.90253	8.96345e-13	5.88287e-12
g1574.t1	14.7213	18.6604	55.081	0	0.492277	0	0	-7.5274	5.75489e-12	3.22453e-11
g1575.t1	29.4425	81.2276	104.654	1.62349	4.43049	0	3.47838	-4.83149	4.36685e-08	1.36162e-07
g1576.t1	44.1638	23.5999	16.5243	0	0	0	0	-9.56374	4.892e-13	3.41519e-12
g1577.t1	44.1638	28.5394	35.8027	0.811744	0	0	0	-10.0988	2.32675e-12	1.40903e-11
g1578.t1	29.4425	29.0883	57.8351	0	0	0	0.165637	-9.33343	7.91528e-13	5.2563e-12
g1579.t1	0	12.0744	35.8027	0	0	0	4.4722	-3.56844	0.0100202	0.0161679
g1580.t1	14.7213	23.0511	19.2784	0	0	0	0	-9.34093	9.91752e-12	5.32856e-11
g1581.t1	88.3276	38.9673	90.8837	5.68221	0	0	0	-11.1103	5.30178e-16	7.58016e-15
g1582.t1	29.4425	12.0744	24.7865	0	0	0	0	-9.27686	6.5633e-11	3.04468e-10
g1583.t1	0	27.4418	24.7865	0	0	0	0	-9.38965	2.84796e-10	1.18604e-09
g1584.t1	44.1638	69.7021	167.997	1.62349	6.89188	0.556624	0	-5.26869	1.26615e-06	3.35188e-06
g1585.t1	14.7213	60.3719	55.081	10.5527	2.1332	0	5.63167	-4.14147	0.000515298	0.00100948
g1586.t1	103.049	31.8324	198.292	0	0.492277	0	0	-9.35362	9.36742e-15	9.6919e-14
g1587.t1	250.262	58.1765	129.44	26.7875	143.909	19.6674	67.0831	-0.845393	0.255821	0.309376
g1588.t1	235.54	194.837	258.881	19.4818	55.135	28.5734	28.1583	-2.61878	6.99206e-05	0.000152184
g1589.t1	103.049	40.065	44.0648	18.6701	23.4652	34.8818	29.6491	-0.892155	0.144932	0.186135
g1590.t1	264.983	834.23	283.667	225.665	585.645	687.06	270.817	0.133431	0.826907	0.856364
g1591.t1	0	7.13486	33.0486	64.9395	1.64092	39.1492	19.5452	0.399093	0.714683	0.757318
g1592.t1	44.1638	14.8186	49.5729	47.8929	17.3938	20.224	7.28804	-1.15846	0.124412	0.162196
g1593.t1	29.4425	17.0139	57.8351	13.7996	10.666	0	5.7973	-2.66485	0.0517719	0.0730968
g1594.t1	1236.59	3820.44	762.872	2203.07	1184.75	1955.79	2962.26	0.0668326	0.954149	0.96391
g1595.t1	382.753	802.946	539.794	467.564	248.928	294.825	455.337	-0.793072	0.463533	0.523096
g1596.t1	309.147	144.892	231.34	208.618	412.856	253.264	240.34	0.484769	0.219191	0.26971
g1597.t1	147.213	65.3114	162.489	154.231	155.888	212.445	394.217	1.04502	0.236492	0.288725
g1598.t1	235.54	58.1765	60.5891	383.143	775.5	390.008	289.699	2.10961	0.0364577	0.0529919
g1600.t1	250.262	118.548	311.208	15.4231	28.2239	0.185541	23.1892	-3.71514	0.00249077	0.00441657
g1601.t1	176.655	122.939	236.848	3.24697	0.984554	0.371083	0	-8.60815	6.05592e-33	1.32762e-30
g1602.t1	147.213	212.399	396.583	0	0	0.371083	0	-11.1393	3.31802e-23	1.80996e-21
g1603.t1	206.098	145.441	391.075	0	0	0.742166	0	-10.0593	3.31502e-27	3.25498e-25
g1604.t1	29.4425	21.4046	90.8837	5.68221	0	0	0	-10.5783	9.33363e-12	5.03704e-11
g1605.t1	0	47.7487	85.3756	0	0	0	0	-10.5854	7.26252e-12	3.99794e-11
g1606.t1	44.1638	8.23253	35.8027	0	0	0	0	-9.67033	5.48696e-11	2.58493e-10
g1607.t1	14.7213	26.3441	52.327	0	1.64092	0.185541	0	-5.75625	1.3559e-09	5.08913e-09
g1608.t1	0	15.9162	57.8351	0	0	0	0	-9.78221	5.99177e-11	2.79929e-10
g1609.t1	14.7213	20.3069	19.2784	0	0	0	0	-9.22672	5.96846e-10	2.35422e-09
g1610.t1	0	43.358	79.8675	0	0.656369	0	13.5823	-3.19824	0.0179368	0.0276633
g1611.t1	14.7213	7.13486	8.26215	12.9879	5.08686	0.185541	6.29421	-1.16778	0.292049	0.348009
g1612.t1	161.934	18.1116	33.0486	0	0	0	0	-10.9421	2.11269e-13	1.59468e-12
g1613.t1	88.3276	20.3069	24.7865	4.05872	0	0.185541	0	-9.33508	4.3432e-09	1.52581e-08
g1614.t1	0	20.8557	38.5567	1.62349	0	0.185541	0.165637	-7.7036	6.23854e-10	2.45215e-09
g1615.t1	44.1638	11.5255	55.081	0	0	0	0.165637	-9.15146	8.70326e-10	3.34919e-09
g1616.t1	147.213	38.9673	46.8189	32.4697	38.3976	1.85541	25.6738	-1.7053	0.0647734	0.0896097
g1617.t1	897.997	157.516	234.094	0	5.74323	0.185541	0.331274	-7.657	3.12218e-14	2.86545e-13
g1618.t1	147.213	10.9767	46.8189	0.811744	6.89188	3.71083	5.96294	-3.49631	0.00135566	0.00250248
g1619.t1	0	19.7581	13.7703	0	0	0	0	-8.85394	1.10861e-09	4.1994e-09
g1620.t1	44.1638	8.78136	24.7865	0	0	0.185541	0	-8.35954	2.17867e-09	7.95368e-09
g1621.t1	264.983	15.3674	5.5081	0	0	0.185541	0	-10.4836	5.47477e-10	2.1745e-09
g1622.t1	44.1638	51.0417	129.44	0	0	0	0	-11.2588	6.10618e-16	8.58239e-15
g1623.t1	294.425	36.772	13.7703	0	0	0	0	-11.7116	3.57286e-14	3.23815e-13
g1624.t1	161.934	65.8602	35.8027	0	6.89188	0	2.81583	-4.68334	5.40184e-06	1.33097e-05
g1625.t1	58.8851	46.1022	52.327	11.3644	16.081	3.71083	24.183	-1.82118	0.089708	0.120569
g1626.t1	73.6063	37.3208	49.5729	0	3.61003	7.23612	0	-3.84282	0.000664062	0.00127984
g1627.t1	44.1638	17.5627	66.0972	0	0	0	0	-10.3413	8.01754e-14	6.71474e-13
g1628.t1	58.8851	25.2464	33.0486	0	7.38415	0.742166	3.14711	-3.25857	0.000568301	0.00110574
g1629.t1	2267.08	12.6232	8.26215	0	0	0	0	-14.5535	NA	NA
g1630.t1	353.31	61.4695	118.424	0	0	0.371083	0.165637	-9.90776	1.71505e-19	5.09647e-18
g1631.t1	14.7213	29.0883	38.5567	0	0	0	0	-9.90891	5.94219e-14	5.1242e-13
g1632.t1	29.4425	27.4418	55.081	0	0	0	0	-10.2331	3.86841e-14	3.47798e-13
g1633.t1	0	18.6604	60.5891	0	0	0.185541	0	-8.95455	1.38603e-10	6.07938e-10
g1634.t1	14.7213	13.172	46.8189	0	0.164092	0.185541	0	-7.81205	3.33363e-10	1.37255e-09
g1635.t1	14.7213	24.1487	74.3594	0	0	0	0	-10.3136	1.55368e-12	9.74213e-12
g1636.t1	29.4425	17.5627	19.2784	0	0	0	0	-9.32136	5.61707e-11	2.64016e-10
g1637.t1	14.7213	25.2464	35.8027	0	0	0	0	-9.74919	4.76603e-12	2.71232e-11
g1640.t1	0	43.9068	118.424	0	0	0.185541	0	-9.91849	4.87492e-12	2.77112e-11
g1645.t1	1575.18	178.92	476.451	90.9153	204.623	197.973	157.687	-1.97909	0.0435434	0.0623989
g1646.t1	14.7213	44.4557	16.5243	64.9395	43.8126	41.7468	71.5553	0.957242	0.419679	0.479081
g1647.t1	29.4425	20.8557	280.913	0.811744	6.3996	28.3878	18.0545	-2.68386	0.00719232	0.0118676
g1648.t1	471.081	10.4279	8.26215	1055.27	179.189	377.948	463.453	1.16063	0.254028	0.307517
g1649.t1	44.1638	37.3208	38.5567	0.811744	0	2.41204	2.6502	-4.5441	3.54601e-09	1.26062e-08
g1650.t1	161.934	152.576	313.962	8.11744	9.51735	23.5638	25.3425	-3.44668	1.41082e-11	7.37841e-11
g1651.t1	117.77	41.7115	104.654	57.6338	65.801	83.8647	67.2487	-0.202217	0.75928	0.797175
g1654.t1	809.67	496.696	757.364	159.914	560.375	523.969	257.235	-0.609589	0.19128	0.238634
g1655.t1	103.049	45.0045	123.932	461.07	139.643	38.7782	48.3661	-0.211005	0.731463	0.772531
g1656.t1	117.77	88.3625	112.916	84.4213	123.89	28.5734	246.634	0.344072	0.603346	0.656577
g1657.t1	44.1638	46.651	74.3594	135.561	68.7547	48.4263	23.3548	-0.266901	0.59703	0.650801
g1658.t1	29.4425	52.6882	90.8837	38.152	21.8243	0	25.6738	-1.91261	0.0641451	0.0888674
g1659.t1	206.098	46.651	129.44	0	0	0	2.81583	-7.03211	1.09579e-10	4.89004e-10
g1660.t1	132.491	229.962	313.962	99.0327	61.8628	91.2864	31.968	-1.9158	0.00014681	0.000307091
g1661.t1	14.7213	141.051	115.67	310.086	129.305	238.606	135.657	0.801483	NA	NA
g1662.t1	58.8851	201.971	217.57	4.87046	51.6891	0.556624	0.165637	-3.20717	NA	NA
g1664.t1	29.4425	72.4462	134.949	0	0	7.42166	8.11622	-3.98464	4.95409e-05	0.000109683
g1666.t1	117.77	123.488	85.3756	80.3626	102.558	36.9227	64.9298	-0.669558	0.291416	0.347349
g1667.t1	44.1638	156.967	63.3432	80.3626	103.214	103.347	225.764	0.651527	NA	NA
g1668.t1	559.408	195.934	283.667	385.578	2169.63	1626.27	1008.07	2.23417	0.00474751	0.00806648
g1669.t1	2738.16	210.204	402.092	321.45	337.21	481.666	331.109	-1.51773	0.0253173	0.0379596
g1672.t1	14.7213	23.5999	30.2946	107.15	69.2469	83.4937	14.0792	1.20015	0.199824	0.248342
g1673.t1	73.6063	3434.06	68.8513	36.5285	41.8435	135.816	118.596	-3.59994	NA	NA
g1674.t1	264.983	32.9301	11.0162	113.644	39.2181	59.5588	43.8939	-0.910448	0.268882	0.323376
g1675.t1	0	9.3302	2.75405	6.49395	4.2664	3.52529	16.895	0.460289	0.669695	0.716764
g1678.t1	132.491	31.8324	33.0486	104.715	122.577	61.9708	30.6429	0.345629	0.648696	0.697781
g1679.t1	1369.08	4397.82	112.916	90.1035	167.866	188.881	534.511	-2.72441	0.00290463	0.00509314
g1680.t1	147.213	65.8602	90.8837	290.604	77.1234	76.8142	140.626	0.10257	0.824496	0.854273
g1681.t1	14.7213	70.7997	99.1458	25.1641	21.1679	8.16382	21.2016	-2.00796	0.00308129	0.0053826
g1682.t1	780.227	227.767	410.354	199.689	342.789	435.095	154.54	-0.572621	0.352984	0.411587
g1683.t1	3680.32	7246.27	3742.76	110.397	1268.76	2023.33	1680.89	-1.56244	0.0043817	0.00748251
g1684.t1	9141.91	2089.96	1737.81	409.931	1499.48	1795.11	1427.96	-1.45504	0.12609	0.164162
g1685.t1	235.54	150.93	369.043	58.4455	273.87	164.761	156.03	-0.343165	0.556494	0.612901
g1687.t1	58.8851	62.0184	123.932	18.6701	54.1504	4.63854	45.219	-1.26072	0.114711	0.150749
g1688.t1	14.7213	71.8974	115.67	13.7996	2.1332	0.185541	0	-6.48588	2.64897e-06	6.77688e-06
g1689.t1	0	783.737	74.3594	149.361	60.8782	52.3227	49.1943	-2.42436	0.0523729	0.0738675
g1690.t1	11217.6	2419.27	313.962	139.62	923.347	1888.26	1800.97	-1.59292	0.0536042	0.0754577
g1692.t1	235.54	76.8369	173.505	3.24697	16.5733	9.09153	5.13475	-3.96262	0.00172442	0.00313259
g1695.t1	176.655	481.877	465.435	434.283	526.244	298.536	298.81	-0.0224897	0.975204	0.98154
g1696.t1	103.049	5385.17	247.865	28.411	85.4921	54.5492	184.52	-4.14761	0.000244055	0.000498156
g1697.t1	44.1638	62.5672	140.457	68.9982	32.8185	8.53491	34.6182	-1.76413	0.00639188	0.0106273
g1698.t1	52687.4	136461	11330.2	37982.3	43035.8	64521.3	67502	-0.195674	0.813877	0.845231
g1699.t1	7537.29	5586.59	1349.49	22729.6	6084.54	5192.38	7601.75	0.384592	0.648729	0.697795
g1700.t1	677.178	2360.54	344.256	1815.87	757.45	405.223	538.818	-0.996557	0.254598	0.308047
g1704.t1	44.1638	2029.59	104.654	78.7391	110.762	107.057	207.047	-2.36646	NA	NA
g1705.t1	412.196	73.5439	110.162	0	0	0.185541	0	-11.5733	1.07949e-16	1.80124e-15
g1706.t1	44.1638	8.23253	13.7703	0.811744	16.2451	8.16382	0.828186	-1.19812	0.402595	0.462396
g1707.t1	44.1638	6.03719	38.5567	2.43523	20.3474	0.185541	18.3857	-1.09293	0.406596	0.466316
g1710.t1	73.6063	130.074	195.538	0	0.164092	0.556624	0.165637	-8.88951	1.63046e-20	5.841e-19
g1711.t1	1118.82	362.78	203.8	37.3402	628.966	478.882	1093.21	0.397313	NA	NA
g1712.t1	176.655	47.7487	129.44	118.515	62.8473	84.978	55.8197	-0.665376	0.209362	0.258849
g1714.t1	14.7213	1529.6	173.505	276.805	127.5	196.859	402.83	-1.25473	0.251864	0.305163
g1715.t1	29.4425	23.0511	52.327	0	0	0.185541	0	-9.15702	4.90001e-11	2.32665e-10
g1716.t1	14.7213	29.0883	46.8189	0	0	0.185541	0	-9.04822	3.14562e-10	1.30052e-09
g1717.t1	0	21.9534	148.719	0	3.61003	0	0	-5.60651	0.000191379	0.000395102
g1718.t1	44.1638	14.2697	101.9	0	0.164092	0	0	-9.76132	6.26768e-11	2.91764e-10
g1719.t1	44.1638	12.6232	77.1134	80.3626	14.7683	24.8626	17.7232	-1.15859	0.0903693	0.121392
g1720.t1	117.77	23.0511	66.0972	21.1053	10.9942	20.4096	47.2066	-1.30349	0.193653	0.241318
g1721.t1	44.1638	29.0883	38.5567	0	0.492277	0.185541	0	-7.25854	2.69775e-15	3.19739e-14
g1722.t1	3165.07	38.4185	57.8351	18.6701	40.2026	74.4021	171.269	-3.50027	NA	NA
g1723.t1	279.704	55.4324	93.6377	1.62349	0	0	0	-12.0405	6.07493e-18	1.33852e-16
g1724.t1	58.8851	57.0789	74.3594	42.2107	15.4247	0.742166	17.0606	-2.5214	0.0207277	0.0315712
g1725.t1	73.6063	100.986	156.981	37.3402	22.1525	19.2963	80.0028	-1.48529	0.0324351	0.047652
g1726.t1	73.6063	149.283	195.538	129.067	13.1274	31.9131	7.28804	-3.03403	0.000344816	0.000690364
g1727.t1	14.7213	90.5578	156.981	7.30569	0.164092	0	13.5823	-4.30003	0.00029041	0.000587001
g1728.t1	29.4425	28.5394	30.2946	2.43523	32.9825	42.6745	28.8209	0.246963	0.724905	0.766557
g1729.t1	14.7213	22.5022	2.75405	0	2.29729	0	0	-4.14704	0.000977185	0.00184008
g1730.t1	191.376	200.325	437.894	305.216	115.029	25.2336	53.9977	-2.11452	9.42944e-05	0.000201893
g1733.t1	912.719	257.404	223.078	10.5527	73.1852	106.501	154.705	-2.00384	0.000436729	0.000863377
g1734.t1	44.1638	60.3719	115.67	4.87046	0	0	0	-11.2397	1.6027e-16	2.57516e-15
g1735.t1	117.77	79.0323	85.3756	0	0.164092	0.742166	0.165637	-8.0238	1.85214e-23	1.06359e-21
g1736.t1	0	34.5766	85.3756	0	0	0.371083	0.662549	-7.0226	1.00897e-11	5.41155e-11
g1737.t1	44.1638	56.53	90.8837	0	0	0.371083	0	-9.16591	1.17684e-14	1.18593e-13
g1738.t1	29.4425	42.8091	46.8189	0	0.164092	0.927707	0	-6.8942	8.38058e-15	8.77846e-14
g1739.t1	73.6063	2403.35	283.667	47.8929	180.994	147.505	123.068	-2.62789	0.00107711	0.00201659
g1740.t1	44.1638	86.716	162.489	4.05872	7.05597	0.371083	0.165637	-5.29535	1.29535e-05	3.06344e-05
g1741.t1	117.77	74.0928	253.373	6.49395	12.1428	0.742166	0.331274	-5.0763	1.33391e-06	3.52083e-06
g1742.t1	750.785	238.194	465.435	1.62349	0.656369	0.927707	0.496912	-9.42251	1.12924e-44	1.06383e-41
g1743.t1	161.934	251.915	253.373	6.49395	0	0.185541	0.496912	-9.94408	1.85725e-19	5.48627e-18
g1744.t1	264.983	174.53	225.832	0.811744	5.41504	0.556624	0	-6.78866	1.56971e-09	5.84131e-09
g1745.t1	176.655	114.158	223.078	0	0	0	0	-12.3854	1.11757e-22	5.5571e-21
g1747.t1	117.77	206.911	220.324	0	0.656369	0.185541	0	-9.3634	5.16961e-28	5.72054e-26
g1748.t1	721.342	399.003	804.183	0	0.164092	16.6987	0.165637	-6.82198	NA	NA
g1749.t1	88.3276	48.2975	96.3918	0	0	9.27707	0	-4.64379	0.000510376	0.00100052
g1750.t1	176.655	162.455	283.667	4.87046	27.0752	22.0794	7.78495	-3.45898	2.75624e-07	7.85626e-07
g1751.t1	44.1638	42.2603	192.784	0	0	0.185541	0	-10.6191	3.05157e-15	3.57661e-14
g1752.t1	29.4425	78.4834	104.654	0	0	0	0	-11.2567	7.39822e-18	1.59876e-16
g1753.t1	279.704	166.846	209.308	0	5.57914	1.29879	0.331274	-6.47873	4.7829e-19	1.31481e-17
g1754.t1	117.77	81.7764	49.5729	0	5.08686	0	0	-5.57938	2.38312e-06	6.12734e-06
g1755.t1	353.31	107.572	154.227	0	0	0.371083	0	-10.7015	2.91093e-20	9.97703e-19
g1756.t1	264.983	107.572	148.719	0	0.492277	0.927707	0.662549	-7.89376	5.14522e-31	8.20185e-29
g1757.t1	559.408	200.325	592.121	0	0.164092	0.185541	0.165637	-11.3408	3.55022e-30	5.05103e-28
g1758.t1	29.4425	93.302	179.013	0	0	0	0	-11.7314	2.38961e-18	5.74842e-17
g1759.t1	44.1638	152.576	258.881	0	0.492277	0.371083	0	-9.13803	1.92331e-26	1.6472e-24
g1760.t1	132.491	218.436	501.237	0	0	0.927707	0	-9.94181	5.19959e-26	4.19542e-24
g1761.t1	235.54	166.297	352.519	0	2.46138	1.48433	3.47838	-6.66021	1.8701e-28	2.14428e-26
g1762.t1	73.6063	126.232	195.538	0	0.492277	0	0	-9.67313	3.12868e-24	2.02707e-22
g1763.t1	250.262	135.562	275.405	0	4.10231	0.185541	0	-7.25968	9.78597e-08	2.92697e-07
g1764.t1	897.997	348.51	377.305	6.49395	2.29729	0.742166	4.30657	-7.76119	2.01919e-25	1.50391e-23
g1765.t1	44.1638	144.344	280.913	0	1.31274	0.185541	0	-8.3208	7.42115e-19	1.97767e-17
g1766.t1	206.098	98.7903	162.489	0	2.95366	0.742166	27.6614	-3.87464	4.17515e-05	9.31412e-05
g1767.t1	103.049	48.8463	79.8675	81.9861	172.297	208.734	111.143	1.22105	0.01113	0.0178273
g1768.t1	294.425	57.6277	154.227	3.24697	12.6351	27.6457	56.151	-2.30878	0.000871316	0.00165323
g1769.t1	73.6063	49.944	151.473	6.49395	2.95366	0	0.165637	-6.4569	2.41896e-10	1.01993e-09
g1770.t1	574.129	3595.97	1024.51	34.905	25.1061	10.3903	43.2313	-6.05275	7.97718e-21	3.00606e-19
g1771.t1	647.736	102.632	481.959	280.052	110.106	61.9708	107.167	-2.09995	0.000253348	0.000516339
g1772.t1	3135.63	1071.33	787.659	2919.84	1057.9	1336.27	2015.97	-0.168255	0.79064	0.825155
g1773.t1	44.1638	3016.4	68.8513	214.3	266.978	256.233	249.45	-2.02809	NA	NA
g1774.t1	88.3276	46.1022	90.8837	0	3.61003	4.82408	0	-4.72211	3.54256e-05	7.96458e-05
g1775.t1	14.7213	29.0883	49.5729	3.24697	4.10231	21.8939	15.2386	-1.27715	0.155535	0.198327
g1776.t1	235.54	30.7348	8.26215	702.97	375.607	578.704	478.857	2.63391	0.000862084	0.0016366
g1777.t1	1899.04	4430.2	129.44	3228.3	2097.76	3190.94	3326.33	0.414657	0.706296	0.749631
g1778.t1	161.934	55.9812	123.932	38.9637	24.942	12.6168	18.3857	-2.57091	0.00585148	0.00979377
g1779.t1	0	973.634	101.9	91.727	34.9517	48.0552	126.216	-2.38921	0.0182896	0.0281615
g1782.t1	677.178	57.0789	107.408	25.9758	100.26	42.6745	49.1943	-2.05457	0.00760823	0.0124924
g1783.t1	220.819	36.2231	57.8351	38.9637	84.8357	46.7564	27.8271	-0.810019	0.270046	0.324664
g1785.t1	294.425	249.72	622.416	0	0.984554	4.82408	1.15946	-7.40843	2.04451e-28	2.32894e-26
g1791.t1	147.213	52.1393	162.489	20.2936	3.44594	37.2938	2.6502	-3.04062	0.00260438	0.00460442
g1796.t1	14.7213	725.56	79.8675	547.927	494.082	738.084	698.492	1.18888	0.16361	0.207449
g1798.t1	14.7213	56.53	55.081	0	0	0	0	-10.5488	7.33602e-15	7.8056e-14
g1799.t1	44.1638	15.9162	24.7865	0	0	0	0.165637	-8.60442	5.81108e-10	2.29708e-09
g1800.t1	44.1638	30.1859	27.5405	0	0.328185	1.11325	0.165637	-5.90434	2.00118e-16	3.14354e-15
g1801.t1	73.6063	96.595	156.981	5.68221	10.5019	15.5855	0.496912	-3.64531	7.91169e-05	0.000171131
g1802.t1	117.77	53.237	71.6053	0	0	0.371083	0	-9.38734	2.88493e-09	1.03713e-08
g1803.t1	58.8851	106.474	278.159	0	0	0.556624	0.165637	-9.36018	3.03183e-20	1.03507e-18
g1804.t1	14.7213	35.1255	118.424	0	0	0	0	-10.9007	4.25126e-15	4.78947e-14
g1805.t1	29.4425	9.3302	27.5405	2.43523	0	0	0	-9.22986	3.31845e-11	1.62505e-10
g1806.t1	88.3276	27.9906	44.0648	0	0	0	0	-10.5283	1.05687e-14	1.07717e-13
g1807.t1	0	18.1116	66.0972	0	0	0	0	-9.967	1.64464e-11	8.48661e-11
g1808.t1	14.7213	32.9301	44.0648	0	0	0	0	-9.99478	1.62315e-09	6.03243e-09
g1809.t1	29.4425	16.4651	49.5729	0	0	0	0	-9.9437	7.22699e-13	4.84654e-12
g1810.t1	29.4425	18.6604	22.0324	0	0	0	0	-9.4056	3.22857e-12	1.89938e-11
g1811.t1	0	15.9162	5.5081	0	0	0.185541	0	-7.31134	3.06893e-06	7.79407e-06
g1812.t1	264.983	55.4324	93.6377	0	0	0	0	-11.9796	2.94814e-18	6.95286e-17
g1813.t1	0	55.9812	85.3756	44.6459	19.0347	0	45.5502	-1.23164	0.28359	0.339042
g1814.t1	14.7213	53.237	118.424	7.30569	12.7992	0.371083	22.1954	-2.48704	0.00411812	0.00706529
g1815.t1	58.8851	127.33	156.981	1877.56	887.247	584.27	555.216	2.42937	1.40035e-11	7.32694e-11
g1818.t1	206.098	215.143	206.554	152.608	127.007	65.4961	59.9607	-1.31725	0.00375952	0.00648323
g1820.t1	103.049	103.181	245.111	38.152	15.5888	42.8601	63.7703	-1.89538	0.0789424	0.107396
g1821.t1	14.7213	116.353	181.767	0	0.164092	0	0.331274	-9.37528	6.84083e-19	1.83706e-17
g1827.t1	73.6063	164.651	300.192	232.159	79.0925	149.546	213.341	-0.303332	NA	NA
g1828.t1	14.7213	38.9673	173.505	7.30569	1.47683	0.927707	8.94441	-4.37495	4.98634e-05	0.000110369
g1829.t1	117.77	98.2415	198.292	21.1053	23.4652	47.6842	10.9321	-2.34029	NA	NA
g1831.t1	588.851	332.594	503.991	25.1641	63.3396	56.4046	43.397	-3.12152	0.000760607	0.00145505
g1832.t1	338.589	259.05	495.729	23.5406	33.3107	29.13	24.0174	-3.66111	4.78901e-07	1.32917e-06
g1833.t1	176.655	249.72	261.635	181.019	260.25	133.033	213.506	-0.214204	0.634758	0.685178
g1834.t1	117.77	1002.72	341.502	376.649	384.632	388.524	455.834	-0.288282	0.640829	0.690448
g1836.t1	706.621	753.002	506.745	55.1986	52.5095	79.2262	15.4043	-3.73971	1.69502e-05	3.95735e-05
g1837.t1	235.54	73.5439	121.178	23.5406	33.6389	78.6696	34.6182	-1.51896	0.179514	0.225472
g1838.t1	58.8851	1148.71	126.686	459.447	125.859	173.481	210.028	-1.40295	NA	NA
g1839.t1	574.129	2581.17	167.997	30.0345	28.8802	29.6866	24.5143	-5.33125	1.10806e-12	7.14326e-12
g1840.t1	29.4425	57.6277	93.6377	0	0.164092	0.742166	0.165637	-7.54995	2.26946e-20	7.94241e-19
g1841.t1	29.4425	64.2137	63.3432	0	0.328185	0	0.331274	-7.99831	1.79028e-20	6.36123e-19
g1842.t1	44.1638	81.7764	101.9	0	0	0	0	-11.3341	8.0038e-19	2.12159e-17
g1844.t1	0	43.358	96.3918	0	0	0	0	-10.697	2.34994e-14	2.21803e-13
g1845.t1	0	49.3952	118.424	2.43523	0	0	0	-10.9404	6.83338e-15	7.33368e-14
g1846.t1	14.7213	140.502	245.111	0	0	0	0.165637	-11.1652	7.40178e-16	1.01536e-14
g1847.t1	191.376	142.697	214.816	0	0	0.185541	0	-11.5217	5.26112e-20	1.70118e-18
g1848.t1	14.7213	48.2975	57.8351	0	0	0	0	-10.4463	2.32575e-13	1.73892e-12
g1849.t1	117.77	60.9207	96.3918	0	0	0	0	-11.4339	4.96072e-18	1.11271e-16
g1850.t1	0	59.2742	93.6377	0	0	0.185541	0	-9.86486	2.20779e-12	1.34235e-11
g1851.t1	58.8851	10.9767	49.5729	0	0	0	0	-10.1523	3.84538e-12	2.22729e-11
g1852.t1	323.868	25.2464	46.8189	0	0	0	0	-11.9439	5.90882e-14	5.10063e-13
g1853.t1	161.934	13.7209	35.8027	0	0	0.742166	0	-8.03137	1.25778e-11	6.63879e-11
g1854.t1	14.7213	23.5999	22.0324	0	0.328185	0	0	-7.58303	4.81904e-10	1.92878e-09
g1855.t1	29.4425	36.2231	110.162	8.11744	0	0.185541	0	-9.94996	1.21545e-11	6.42993e-11
g1856.t1	0	11.5255	5.5081	0	0.492277	0	0	-5.62303	1.30942e-06	3.45933e-06
g1857.t1	0	25.2464	16.5243	0	0	0.185541	0	-8.27296	6.23222e-10	2.44994e-09
g1858.t1	0	8.78136	5.5081	21.1053	0	0.185541	0	-6.63774	0.00057961	0.00112604
g1859.t1	14.7213	40.6138	118.424	0	0	0	0	-10.9562	1.28204e-15	1.65022e-14
g1860.t1	0	86.716	143.211	1.62349	0	0	0.496912	-8.92619	1.85977e-13	1.41944e-12
g1861.t1	323.868	24.6976	27.5405	0	0.328185	0	0	-9.99045	8.28964e-13	5.47984e-12
g1862.t1	58.8851	57.0789	2186.72	49.5164	23.137	36.3661	81.1622	-4.04095	NA	NA
g1863.t1	206.098	1846.28	82.6215	1376.72	510.163	350.673	313.22	-0.874775	0.360666	0.419519
g1864.t1	0	18.1116	79.8675	0	0	0	0	-10.1572	2.40309e-11	1.20507e-10
g1865.t1	44.1638	23.0511	140.457	1220.86	219.391	452.536	289.865	2.18452	0.00219419	0.00392401
g1866.t1	103.049	32.9301	179.013	2030.98	1056.1	1439.99	980.572	3.4961	1.34941e-09	5.06587e-09
g1868.t1	88.3276	88.3625	181.767	73.0569	78.272	143.98	199.096	0.223235	NA	NA
g1869.t1	471.081	372.659	82.6215	651.83	234.324	180.717	303.447	-0.323219	0.523691	0.581402
g1871.t1	26954.6	51971.4	22120.5	31123.9	18116.3	29803.7	32817.9	-0.323766	0.762003	0.799769
g1872.t1	73.6063	55.4324	198.292	238.653	67.2778	43.9733	19.5452	-1.35279	0.0166792	0.0258762
g1873.t1	794.949	2280.41	1049.29	427.789	818.985	1180.41	1422	-0.280374	0.600608	0.654148
g1874.t1	27558.2	73264.6	19253.6	47327.1	20316.6	28287.3	38984	-0.455259	0.618272	0.670184
g1875.t1	206.098	169.59	294.683	43.0224	121.592	231.185	204.893	-0.267579	0.589913	0.644051
g1876.t1	412.196	320.52	484.713	531.692	187.886	229.329	92.9225	-1.25061	0.0126351	0.020042
g1877.t1	588.851	281.004	531.532	60.069	106.332	51.0239	31.3054	-2.88396	NA	NA
g1878.t1	264.983	180.018	258.881	803.626	155.231	150.103	208.206	-0.416744	0.249794	0.302939
g1879.t1	14.7213	122.939	181.767	0.811744	0.164092	0.185541	0	-9.97126	2.05607e-16	3.21238e-15
g1880.t1	250.262	297.469	275.405	14.6114	0	0.556624	1.98765	-8.33785	8.66896e-23	4.42422e-21
g1881.t1	0	274.966	327.732	79.5509	34.7876	35.4384	16.895	-2.8454	0.000574652	0.00111691
g1882.t1	633.015	2132.77	289.175	118.515	61.8628	81.0816	142.448	-3.43043	1.7974e-07	5.23495e-07
g1883.t1	1531.01	11184.2	2525.47	1899.48	911.204	994.502	1690.16	-2.08525	0.0219719	0.0332999
g1884.t1	117.77	163.553	319.47	66.563	47.9149	134.518	90.2723	-1.16484	0.104505	0.138454
g1886.t1	456.359	73.5439	173.505	94.1623	240.231	147.134	129.86	-0.380901	0.617061	0.669142
g1887.t1	117.77	93.302	123.932	8.11744	8.86098	0.371083	0.993823	-5.02286	1.32516e-07	3.91451e-07
g1888.t1	44.1638	45.5533	115.67	8.92918	8.36871	0	3.31274	-4.15737	9.04884e-05	0.000194066
g1889.t1	294.425	164.651	209.308	7.30569	0.656369	0.185541	0.331274	-9.09385	1.98979e-31	3.57515e-29
g1890.t1	161.934	165.748	311.208	0	0	0.371083	0	-10.8727	2.05574e-21	8.40057e-20
g1891.t1	235.54	426.445	104.654	856.39	286.669	507.641	384.61	0.596502	0.235753	0.287945
g1893.t1	191.376	38.4185	79.8675	3.24697	0.164092	18.1831	0.496912	-3.98882	0.00084291	0.00160221
g1894.t1	500.523	81.2276	203.8	211.865	674.583	662.197	299.306	1.10819	0.163818	0.207666
g1905.t1	235.54	339.729	490.221	129.067	338.686	433.239	248.953	-0.0710518	NA	NA
g1906.t1	824.391	107.572	201.046	0	1.14865	3.71083	2.81583	-7.17629	6.23644e-14	5.35296e-13
g1907.t1	88.3276	115.255	300.192	3.24697	16.5733	20.7806	6.79113	-3.54691	3.38439e-07	9.5468e-07
g1908.t1	0	13.7209	35.8027	146.114	72.0365	100.378	115.118	2.27951	0.000303183	0.000611435
g1909.t1	1825.44	424.798	3123.09	105.527	166.061	213.929	267.504	-3.05204	0.000987658	0.0018588
g1910.t1	794.949	2227.17	46.8189	51.1399	53.33	57.7034	174.25	-3.43122	0.000200818	0.000413536
g1911.t1	897.997	1632.78	57.8351	583.644	239.082	210.59	397.861	-1.61186	0.128502	0.166922
g1912.t1	2384.85	1571.86	322.224	784.144	3446.1	3784.67	2257.8	1.15666	0.0911005	0.122289
g1913.t1	29.4425	60.3719	5.5081	78.7391	279.285	132.477	53.6665	2.21643	0.0138791	0.021859
g1916.t1	73.6063	9.3302	99.1458	18.6701	0.984554	40.8191	0	-2.10315	0.171124	0.215939
g1917.t1	2546.78	8960.28	7961.96	208.618	707.074	1055.73	681.431	-2.99536	2.80915e-05	6.38821e-05
g1919.t1	29.4425	48.8463	134.949	34.0932	139.15	166.616	69.402	0.760265	0.399685	0.459463
g1920.t1	441.638	281.004	459.927	216.736	625.684	548.832	313.22	0.339793	0.589778	0.643923
g1922.t1	176.655	114.707	90.8837	150.173	110.762	128.58	186.839	0.254622	0.553539	0.610206
g1923.t1	29.4425	27.4418	19.2784	51.1399	66.4574	89.9876	99.3823	1.78091	0.00201675	0.00362846
g1924.t1	161.934	112.511	24.7865	46.2694	29.0443	34.3252	85.6344	-0.912791	0.158949	0.202178
g1925.t1	14.7213	42.8091	82.6215	2865.46	236.949	248.44	199.096	2.13124	0.000180116	0.00037313
g1926.t1	0	16.4651	33.0486	34.0932	11.3224	21.1517	2.15328	-0.726737	0.494156	0.553212
g1927.t1	29.4425	35.6743	96.3918	3678.82	622.402	810.445	571.117	3.55766	3.09249e-10	1.28053e-09
g1928.t1	1604.62	342.473	250.619	633.16	2104.81	3424.54	1798.82	1.7527	0.0678726	0.0934781
g1929.t1	736.063	114.707	159.735	20.2936	65.4728	49.9106	41.5749	-2.60515	2.64405e-05	6.03601e-05
g1931.t1	29.4425	258.501	209.308	437.53	699.033	702.831	1287.33	2.36692	0.00145237	0.00266729
g1932.t1	456.359	145.99	349.765	228.1	117.326	92.7707	76.3588	-1.6536	3.37902e-05	7.61508e-05
g1934.t1	44.1638	31.8324	107.408	112.021	58.5809	68.2793	62.4452	0.0443762	0.917353	0.933164
g1935.t1	0	615.244	162.489	43.8342	12.9633	31.3565	21.2016	-3.62107	1.26531e-05	2.99586e-05
g1936.t1	58.8851	72.4462	3965.83	13.7996	16.5733	26.5324	22.5267	-5.96628	NA	NA
g1937.t1	58.8851	30.1859	13.7703	107.962	2.78957	5.75178	11.429	-2.12628	0.00202569	0.0036438
g1938.t1	58.8851	29.6371	96.3918	465.941	342.296	280.91	234.377	2.22554	0.0123185	0.0195816
g1939.t1	1251.31	58.1765	159.735	41.3989	32.8185	42.1179	96.8978	-3.0534	0.000191351	0.000395067
g1940.t1	1266.03	1.64651	41.3108	8.92918	65.801	125.055	194.789	-1.73853	0.165322	0.209383
g1941.t1	88.3276	31.8324	63.3432	112.021	39.054	65.125	30.146	-0.327874	0.639569	0.689325
g1942.t1	14.7213	93.302	13.7703	9.74092	4.59458	0	13.0853	-2.85157	0.055614	0.0780741
g1943.t1	7360.63	5566.29	11.0162	71.4334	243.513	366.444	718.369	-3.28326	0.0154592	0.024136
g1944.t1	1766.55	384.185	93.6377	68.9982	225.955	289.63	426.681	-1.22357	0.097453	0.130036
g1945.t1	29.4425	1303.48	79.8675	2677.13	1613.85	1074.47	790.09	1.27152	0.13391	0.173308
g1948.t1	382.753	405.04	74.3594	30.8463	63.996	83.3081	127.044	-1.63838	0.0167101	0.0259184
g1949.t1	29.4425	54.8835	63.3432	81.1744	56.2836	114.294	74.0398	0.671212	0.482513	0.542023
g1951.t1	73.6063	18.1116	35.8027	23.5406	35.608	69.578	57.3105	0.522219	0.56705	0.622835
g1952.t1	0	13.7209	30.2946	407.495	198.223	92.0286	93.585	2.84393	8.31991e-06	2.00933e-05
g1954.t1	147.213	2007.09	217.57	382.331	1027.71	926.408	591.987	0.0919979	0.928795	0.94286
g1955.t1	176.655	130.623	955.656	251.641	284.372	252.893	158.68	-0.877642	0.180408	0.226416
g1956.t1	58.8851	51.5905	60.5891	66.563	54.1504	57.8889	37.434	-0.169011	0.708454	0.751647
g1957.t1	191.376	125.683	165.243	28.411	56.2836	35.0673	79.3402	-1.48211	0.068844	0.0946514
g1958.t1	132.491	86.716	101.9	4.05872	3.77412	20.5951	0.331274	-3.68337	0.000199967	0.000411855
g1960.t1	132.491	114.158	234.094	76.3039	266.486	229.329	91.2661	0.277294	0.654017	0.702681
g1962.t1	191.376	90.5578	121.178	90.9153	47.5868	0	33.1274	-2.29085	0.0193553	0.0296452
g1964.t1	44.1638	291.98	162.489	17.8584	12.6351	46.0143	44.2251	-2.30781	0.041475	0.0596802
g1965.t1	1560.45	47.7487	236.848	90.9153	436.814	415.056	300.3	-0.660582	0.544995	0.602159
g1967.t1	0	19.7581	82.6215	0	0	1.66987	0	-6.08159	7.6426e-07	2.07524e-06
g1970.t1	103.049	3065.24	38.5567	58.4455	89.5944	81.0816	64.7642	-3.77713	0.000132688	0.000279108
g1971.t1	14.7213	184.957	44.0648	10.5527	12.6351	25.6047	39.0904	-1.74671	0.0748236	0.102239
g1972.t1	3062.02	420.408	190.03	125.009	774.187	1245.54	1242.61	-0.161871	0.881653	0.903
g1973.t1	0	37.8696	82.6215	29.2228	16.7374	2.59758	25.1769	-1.55408	0.152883	0.195281
g1976.t1	14.7213	54.8835	46.8189	0	0	0.371083	0	-8.5805	6.35114e-13	4.31207e-12
g1977.t1	103.049	18.6604	88.1296	0	0	0.371083	0	-9.13437	2.20515e-12	1.34098e-11
g1978.t1	14.7213	15.3674	38.5567	0	0	0.371083	0	-7.67928	1.23051e-09	4.63497e-09
g1979.t1	14.7213	3.29301	13.7703	0	0	0	0	-8.16088	1.0637e-06	2.84119e-06
g1980.t1	44.1638	50.4928	27.5405	0	0.656369	0.556624	0.496912	-6.17019	4.74141e-18	1.06662e-16
g1982.t1	250.262	17.5627	55.081	8.11744	5.25095	0	7.45367	-4.59529	0.000291624	0.00058919
g1983.t1	279.704	20.8557	77.1134	0	0	0	0	-11.8546	1.46956e-15	1.86678e-14
g1984.t1	73.6063	394.064	60.5891	4.87046	69.9033	70.1347	22.0297	-1.73953	NA	NA
g1985.t1	338.589	146.539	300.192	0	0	0.371083	1.98765	-8.36788	1.78475e-10	7.69176e-10
g1986.t1	73.6063	30.7348	52.327	0	0	0	0	-10.5038	4.11116e-16	5.99091e-15
g1987.t1	309.147	171.785	220.324	0	0	0.185541	0	-11.8369	4.97933e-21	1.93495e-19
g1988.t1	44.1638	5.48835	41.3108	0	0	0	0	-9.74202	1.06425e-10	4.76145e-10
g1989.t1	29.4425	17.5627	19.2784	0	0	0	0	-9.25931	7.22873e-13	4.84654e-12
g1990.t1	14.7213	100.986	181.767	0	0.164092	0.185541	0	-9.79511	2.87432e-10	1.19616e-09
g1991.t1	250.262	114.707	225.832	0	0	0.556624	0.331274	-9.36645	5.04899e-31	8.11026e-29
g1992.t1	161.934	157.516	234.094	0	0	1.66987	0.165637	-8.29336	2.9279e-25	2.14407e-23
g1993.t1	14.7213	167.395	187.275	1.62349	2.29729	0.556624	5.96294	-5.46043	6.09085e-11	2.84025e-10
g1994.t1	471.081	244.781	206.554	0	8.5328	15.3999	14.4104	-4.57802	0.00010731	0.000228274
g1995.t1	279.704	137.209	327.732	0	0.328185	1.29879	2.6502	-7.42298	2.54145e-31	4.34251e-29
g1996.t1	250.262	151.479	286.421	0	0	0.371083	0.662549	-9.3663	9.35858e-33	2.03883e-30
g1997.t1	117.77	102.632	123.932	0	0	0.185541	2.98147	-6.75005	9.32752e-14	7.69719e-13
g1998.t1	161.934	183.86	198.292	0	0	0.371083	0	-10.646	2.74479e-22	1.28423e-20
g1999.t1	235.54	194.837	289.175	0	0.492277	18.5541	0.165637	-5.22975	3.42611e-06	8.65453e-06
g2000.t1	176.655	116.353	165.243	1.62349	19.0347	47.8697	24.183	-2.31425	0.00237895	0.00423185
g2001.t1	426.917	351.255	641.694	0	0.328185	0	0.165637	-11.4487	3.98505e-25	2.89994e-23
g2002.t1	103.049	143.246	220.324	0	0.164092	1.29879	3.31274	-6.64356	2.2658e-23	1.27591e-21
g2003.t1	147.213	295.822	446.156	0	0.164092	0.742166	0.496912	-9.37189	1.21356e-37	4.86217e-35
g2004.t1	132.491	202.52	479.205	0	0	0.185541	0.331274	-10.6594	6.57633e-25	4.59381e-23
g2005.t1	309.147	277.162	316.716	0	0	2.2265	0.496912	-8.40933	2.49021e-35	7.23345e-33
g2006.t1	456.359	213.497	382.813	39.7754	132.094	54.1781	40.2498	-2.20609	0.0149637	0.0234075
g2007.t1	44.1638	144.344	140.457	0	0	0.556624	0.331274	-8.6905	9.13461e-26	7.10726e-24
g2008.t1	58.8851	226.12	335.994	17.0466	17.5579	17.9975	2.15328	-4.07981	7.29673e-07	1.98596e-06
g2009.t1	515.244	160.26	258.881	0	0.164092	0	0.165637	-11.3569	8.61799e-23	4.40465e-21
g2010.t1	73.6063	107.572	148.719	0	0	0.371083	0	-9.95601	3.20229e-18	7.47138e-17
g2011.t1	353.31	141.051	192.784	1.62349	1.96911	0.371083	1.49073	-7.42164	1.75231e-26	1.53083e-24
g2012.t1	73.6063	4584.42	129.44	11.3644	0	31.9131	0.331274	-7.21695	NA	NA
g2013.t1	191.376	5.48835	8.26215	0.811744	0.656369	0.185541	4.14093	-5.24706	0.000392672	0.000780841
g2014.t1	0	42.8091	0	0.811744	6.23551	0	2.15328	-2.5268	0.160157	0.203551
g2015.t1	0	13.7209	16.5243	6.49395	7.05597	0	14.0792	-0.765757	0.547844	0.604999
g2018.t1	206.098	21.9534	79.8675	7.30569	11.8146	9.27707	1.49073	-3.6623	7.07685e-05	0.000153885
g2019.t1	14.7213	19.2092	22.0324	0	0	0	0.165637	-8.32067	3.60034e-10	1.47522e-09
g2020.t1	0	19.2092	71.6053	10.5527	2.29729	2.41204	13.9135	-2.39935	0.0483386	0.0686189
g2021.t1	29.4425	32.9301	112.916	3.24697	2.29729	0.185541	19.7108	-3.01347	NA	NA
g2022.t1	14.7213	18.1116	30.2946	0	0	2.2265	0	-4.90351	2.40533e-05	5.51597e-05
g2023.t1	44.1638	11.5255	19.2784	12.1762	6.23551	18.9252	15.4043	-0.583938	0.499685	0.558684
g2024.t1	0	16.4651	8.26215	24.3523	43.3204	37.1083	20.8703	1.50495	0.0352063	0.0513316
g2025.t1	14.7213	21.9534	2.75405	8.92918	1.96911	0.371083	0	-4.11088	0.000397047	0.000789001
g2026.t1	0	15.3674	13.7703	4.87046	17.3938	0	12.7541	-0.222356	0.860478	0.88503
g2027.t1	0	7.68369	49.5729	0	0	0	0	-9.42053	1.21092e-10	5.36465e-10
g2028.t1	0	24.6976	22.0324	3.24697	0	0.556624	0	-6.75771	5.47566e-08	1.68659e-07
g2029.t1	0	55.9812	30.2946	5.68221	18.2142	64.5684	8.28186	-0.146828	0.87566	0.8981
g2030.t1	29.4425	42.8091	55.081	84.4213	81.5539	37.6649	64.7642	0.455501	0.466986	0.5266
g2031.t1	0	18.6604	16.5243	2.43523	6.56369	0.185541	10.2695	-1.35207	0.188063	0.235101
g2032.t1	353.31	21.4046	22.0324	11.3644	29.3725	10.3903	0	-3.27026	0.0320876	0.047203
g2033.t1	29.4425	25.2464	41.3108	3.24697	10.666	0	0	-3.17079	0.0271851	0.0405282
g2034.t1	0	35.6743	13.7703	0	3.77412	7.05057	19.0483	-1.02345	0.316503	0.373763
g2035.t1	191.376	1067.48	44.0648	10.5527	1.31274	12.4313	9.44132	-5.82391	9.39494e-07	2.52587e-06
g2036.t1	14.7213	17.0139	8.26215	6.49395	3.11775	0	0	-3.67182	0.0219478	0.0332668
g2037.t1	88.3276	66.9579	126.686	894.542	192.48	103.532	107.333	0.530396	0.235539	0.287731
g2038.t1	73.6063	88.3625	134.949	0	0	0	0.165637	-10.6927	2.35397e-16	3.61942e-15
g2039.t1	382.753	71.8974	68.8513	0	0	0	0	-12.3348	2.32289e-18	5.59953e-17
g2040.t1	29.4425	183.86	253.373	0	0	0	0.165637	-11.3819	5.33468e-17	9.47763e-16
g2041.t1	29.4425	88.3625	167.997	0	0	0	0.828186	-8.46836	6.96358e-16	9.63594e-15
g2042.t1	44.1638	7.68369	49.5729	0	0.164092	0	0	-8.92598	1.33718e-10	5.87769e-10
g2043.t1	0	76.2881	96.3918	0	0.164092	0.742166	0	-7.80195	5.40014e-16	7.71445e-15
g2044.t1	88.3276	133.916	236.848	0	0.984554	0.742166	0.165637	-7.98758	5.94772e-35	1.65856e-32
g2045.t1	44.1638	184.957	313.962	0.811744	0	0.371083	0.165637	-10.1048	9.32748e-23	4.73257e-21
g2046.t1	117.77	145.99	165.243	0	0	0.556624	0	-9.71337	7.44853e-23	3.86789e-21
g2047.t1	103.049	81.2276	104.654	0	0	7.23612	0	-5.32155	1.30173e-05	3.07686e-05
g2048.t1	309.147	40.6138	170.751	1.62349	3.77412	0.185541	0.331274	-6.86417	1.40419e-12	8.86543e-12
g2050.t1	0	0.548835	8.26215	0	0	0	0	-6.76364	0.000261298	0.000531703
g2051.t1	0	1.09767	2.75405	0	0	0	0	-5.87312	0.00131892	0.00243957
g2052.t1	279.704	70.2509	121.178	0	0	0	0	-12.1681	5.2016e-20	1.68349e-18
g2053.t1	73.6063	37.8696	52.327	0	0	0.185541	0	-9.70548	2.60577e-12	1.56368e-11
g2054.t1	88.3276	154.223	154.227	0	0	0	0	-12.0955	3.72438e-21	1.47022e-19
g2055.t1	14.7213	50.4928	93.6377	0	0	0	0	-10.8508	9.25334e-16	1.23438e-14
g2056.t1	29.4425	17.5627	46.8189	0	0	0.556624	0	-7.45146	3.35697e-11	1.6423e-10
g2057.t1	58.8851	40.6138	85.3756	0	0	0	0	-10.9125	1.10087e-16	1.83428e-15
g2058.t1	471.081	161.906	228.586	0	0	1.29879	0	-9.3974	3.36471e-26	2.77266e-24
g2059.t1	88.3276	71.8974	57.8351	0	0	0.185541	0	-10.1546	3.17859e-15	3.713e-14
g2060.t1	382.753	135.562	228.586	0	0	0	0	-12.9284	2.32709e-16	3.586e-15
g2061.t1	88.3276	114.707	272.651	0	2.29729	1.11325	0.993823	-6.79675	1.11516e-28	1.3044e-26
g2063.t1	44.1638	61.4695	126.686	0.811744	2.78957	2.41204	0.165637	-5.49216	1.09843e-12	7.09169e-12
g2064.t1	235.54	133.916	190.03	2.43523	0	0	0.662549	-9.60828	1.72085e-31	3.10797e-29
g2065.t1	88.3276	97.1438	145.965	0	0.164092	0.185541	0.662549	-8.37146	1.76582e-29	2.27127e-27
g2066.t1	14.7213	69.1532	121.178	0	0.656369	0.927707	0.165637	-7.06439	1.14737e-24	7.78093e-23
g2067.t1	29.4425	77.3858	195.538	0	0	0.371083	0	-9.86688	5.15881e-17	9.1792e-16
g2068.t1	44.1638	28.5394	71.6053	0	0	0	0	-10.5559	3.4908e-15	4.03846e-14
g2069.t1	397.474	744.769	231.34	1.62349	1.47683	3.33975	4.63784	-7.19592	2.91646e-31	4.9349e-29
g2070.t1	58.8851	106.474	121.178	0	0	0.185541	0.165637	-9.79103	5.12181e-18	1.1459e-16
g2071.t1	323.868	262.343	363.535	0	0	0.185541	4.30657	-7.71549	1.8301e-15	2.25972e-14
g2072.t1	0	87.2648	99.1458	0	0	0.371083	0.496912	-7.93347	1.15256e-16	1.91491e-15
g2073.t1	29.4425	63.6649	99.1458	0	0.164092	0.185541	0.496912	-7.95688	1.67276e-24	1.11486e-22
g2074.t1	58.8851	32.3813	77.1134	0	0	0	0	-10.7524	1.22385e-15	1.58351e-14
g2075.t1	839.112	152.027	305.7	0.811744	0.656369	0.927707	0	-9.65626	1.35116e-30	2.04771e-28
g2076.t1	0	72.4462	112.916	0	0.164092	0.556624	0	-8.2453	1.38038e-17	2.77927e-16
g2078.t1	132.491	160.809	201.046	0	0	0.742166	0	-9.51184	9.12927e-30	1.23341e-27
g2079.t1	14.7213	95.4973	250.619	33.2815	5.41504	11.318	8.28186	-3.89806	0.000130495	0.000274744
g2080.t1	161.934	171.237	300.192	0	0.164092	0.371083	0.165637	-9.87305	4.45605e-31	7.29223e-29
g2081.t1	397.474	106.474	201.046	0	0	0.742166	0.331274	-9.32013	6.74032e-31	1.04887e-28
g2082.t1	58.8851	110.865	90.8837	0	0	0.371083	0.165637	-9.08942	1.9603e-22	9.31339e-21
g2083.t1	0	68.6044	137.703	10.5527	9.18917	0	2.81583	-4.15179	0.00364805	0.00630316
g2084.t1	147.213	32.3813	88.1296	0	0	0	0	-11.3458	2.82879e-16	4.27145e-15
g2085.t1	14.7213	32.9301	46.8189	0	0	0	0	-10.1187	1.26024e-14	1.26049e-13
g2086.t1	88.3276	19.7581	60.5891	0	0	0	0	-10.6331	1.54979e-14	1.523e-13
g2087.t1	14.7213	96.0462	93.6377	0	0	0.371083	0	-9.23436	3.38336e-09	1.20587e-08
g2088.t1	2429.01	167.944	214.816	29.2228	22.8088	2.04096	48.6973	-5.24696	NA	NA
g2089.t1	662.457	145.99	203.8	0	0	0.185541	0.331274	-10.8751	5.35549e-26	4.31123e-24
g2090.t1	14.7213	96.595	140.457	0	0	0.742166	0	-8.60363	5.44739e-18	1.21329e-16
g2091.t1	103.049	46.651	44.0648	0.811744	0	5.56624	2.31892	-4.52514	1.27721e-07	3.78023e-07
g2092.t1	88.3276	38.9673	33.0486	0	0	0.185541	0	-9.62645	1.43486e-11	7.49513e-11
g2093.t1	191.376	130.623	132.194	0	4.92277	0.185541	3.31274	-5.71484	9.16474e-16	1.22316e-14
g2094.t1	441.638	86.716	203.8	0	0.164092	0.371083	0	-10.4258	2.63025e-13	1.94284e-12
g2095.t1	88.3276	124.586	176.259	0	0	0	0	-12.0559	5.95532e-21	2.29629e-19
g2096.t1	58.8851	91.1066	148.719	0	0	0.185541	3.31274	-6.43806	7.77383e-11	3.56449e-10
g2097.t1	44.1638	81.2276	167.997	0	0	0.185541	0	-10.7331	4.37352e-17	7.88659e-16
g2098.t1	191.376	163.553	225.832	53.5751	76.7952	86.6479	56.8136	-1.39734	0.0636256	0.0882353
g2099.t1	117.77	203.069	275.405	23.5406	27.7316	67.3515	25.0112	-2.33951	0.00133316	0.00246394
g2100.t1	88.3276	216.79	258.881	5.68221	7.38415	0.371083	20.7047	-4.32862	2.39303e-05	5.48993e-05
g2101.t1	176.655	181.664	344.256	0	0.492277	0.927707	1.15946	-8.12122	1.66894e-49	2.64428e-46
g2102.t1	176.655	190.446	324.978	2.43523	0.164092	0.927707	0.496912	-8.82369	1.45918e-41	8.20362e-39
g2103.t1	14.7213	75.1904	30.2946	0	0	0	0	-10.4946	3.97443e-14	3.55952e-13
g2104.t1	117.77	167.944	242.357	1.62349	35.2798	103.718	0.828186	-1.92832	0.0851219	0.114995
g2105.t1	14.7213	62.5672	121.178	0	0.164092	1.29879	0	-7.23567	3.80286e-15	4.35182e-14
g2106.t1	353.31	175.627	239.602	38.152	59.4014	11.5036	27.1645	-2.92853	1.77891e-07	5.18588e-07
g2107.t1	191.376	128.976	184.521	7.30569	3.61003	0.371083	2.48456	-6.26568	9.49281e-15	9.79257e-14
g2108.t1	206.098	140.502	253.373	0.811744	33.3107	10.5759	0.496912	-3.75227	4.38616e-05	9.76548e-05
g2109.t1	44.1638	21.4046	27.5405	0	0	0	0	-9.7571	4.73371e-13	3.31531e-12
g2111.t1	29.4425	42.8091	74.3594	4.05872	13.2915	24.4915	11.429	-1.66048	0.00463653	0.007886
g2112.t1	368.032	116.902	201.046	1.62349	0.164092	0.185541	1.49073	-8.48786	8.81611e-22	3.8127e-20
g2113.t1	14.7213	75.1904	140.457	0	0	0.371083	0	-9.49439	6.49692e-15	7.0069e-14
g2125.t1	14.7213	20.3069	68.8513	67.3747	14.6042	52.1371	9.60696	-0.537036	0.484316	0.543766
g2127.t1	309.147	268.929	308.454	1.62349	13.9478	10.2048	2.48456	-5.0548	2.56521e-08	8.22136e-08
g2128.t1	471.081	151.479	333.24	5.68221	5.08686	24.4915	5.46603	-4.74365	2.5903e-11	1.29133e-10
g2130.t1	382.753	167.944	404.846	3.24697	6.3996	13.7301	4.30657	-5.26859	6.9561e-22	3.05761e-20
g2134.t1	309.147	313.385	517.762	9.74092	0	1.29879	0.331274	-9.48022	1.11215e-18	2.86732e-17
g2135.t1	353.31	248.074	468.189	2.43523	17.0656	5.56624	15.073	-4.81975	2.16183e-19	6.29005e-18
g2136.t1	338.589	120.195	223.078	0	2.78957	30.4288	16.5637	-3.75916	0.000493247	0.000968626
g2139.t1	117.77	96.595	195.538	51.1399	71.7083	81.8238	45.7159	-1.04932	0.0464925	0.0662221
g2143.t1	58.8851	1548.81	112.916	0	10.8301	15.771	14.4104	-5.40197	1.00165e-05	2.39797e-05
g2144.t1	1059.93	4216.15	881.296	6.49395	249.584	600.227	852.866	-1.85944	0.0106318	0.0170875
g2149.t1	1089.37	103.73	231.34	669.689	477.344	563.118	825.37	0.410611	NA	NA
g2151.t1	264.983	159.162	966.672	375.837	265.009	271.262	292.515	-0.752691	NA	NA
g2153.t1	1766.55	232.157	950.148	1104.78	2189.65	1610.69	1931.99	0.975255	0.153443	0.195911
g2154.t1	14.7213	69.7021	118.424	61.6925	47.7509	46.1998	10.9321	-0.999458	NA	NA
g2155.t1	103.049	132.818	272.651	343.368	185.096	275.529	193.63	0.303419	0.450685	0.510116
g2156.t1	412.196	159.162	220.324	15.4231	15.917	65.6817	54.4946	-2.5058	0.00063199	0.0012212
g2157.t1	1236.59	4368.18	451.664	47.0811	521.485	705.985	548.094	-1.77316	0.0472481	0.0672161
g2159.t1	1648.78	105.376	107.408	38.152	62.6832	185.541	244.812	-1.88662	0.0328085	0.0481356
g2161.t1	927.44	69.7021	46.8189	34.0932	47.7509	5.93733	70.8927	-3.02325	0.00220628	0.00394381
g2162.t1	14.7213	45.5533	96.3918	2.43523	0	0	0	-10.8195	2.41245e-15	2.89869e-14
g2163.t1	44.1638	28.5394	96.3918	0	0	0	0	-10.8146	9.42371e-15	9.73857e-14
g2164.t1	58.8851	35.1255	41.3108	0	8.36871	0	0.165637	-3.94415	0.00107282	0.00200921
g2165.t1	14.7213	38.9673	44.0648	0	0	0	0.496912	-7.77702	9.55514e-16	1.26881e-14
g2166.t1	0	19.7581	16.5243	0	0.164092	0	0	-8.02304	6.5213e-09	2.24352e-08
g2167.t1	0	76.2881	82.6215	0	0.164092	0	0	-9.98458	4.72609e-14	4.15898e-13
g2168.t1	0	54.3347	115.67	0	0	0	0	-10.9432	4.15698e-14	3.70493e-13
g2169.t1	29.4425	55.4324	112.916	54.3868	30.6853	11.6891	14.2448	-1.90894	0.000747648	0.00143152
g2170.t1	44.1638	41.1626	27.5405	0	0	0.371083	0.165637	-7.73259	4.11721e-14	3.6723e-13
g2171.t1	0	43.358	66.0972	8.92918	0	0.185541	0	-9.34501	6.62035e-09	2.27602e-08
g2172.t1	44.1638	43.358	167.997	3.24697	0.328185	0	0	-9.60399	4.32629e-15	4.86143e-14
g2173.t1	14.7213	27.4418	41.3108	0	0	0.185541	0	-8.95456	1.47701e-11	7.68993e-11
g2174.t1	73.6063	74.0928	66.0972	0	0.656369	0	0	-8.2913	1.56934e-21	6.46457e-20
g2175.t1	88.3276	133.367	261.635	15.4231	8.04052	17.0698	12.9197	-3.70864	1.18842e-08	3.9637e-08
g2176.t1	1516.29	346.315	358.027	44.6459	438.455	640.304	304.772	-0.651176	0.298507	0.354952
g2177.t1	0	24.1487	24.7865	1.62349	0	0	0	-9.34325	2.71389e-11	1.34889e-10
g2178.t1	309.147	10.9767	46.8189	0	0	0	0	-11.8292	2.89499e-13	2.12327e-12
g2179.t1	44.1638	27.9906	49.5729	0.811744	4.92277	0	0	-4.61165	0.00248012	0.00439946
g2182.t1	588.851	2122.89	1360.5	129.067	378.561	234.524	304.607	-2.16953	5.87521e-07	1.61495e-06
g2184.t1	618.293	1789.2	184.521	39.7754	75.6465	160.122	220.629	-2.51088	0.00659025	0.0109363
g2185.t1	264.983	165.748	143.211	4.05872	54.8068	51.395	59.2981	-1.76445	0.0163246	0.0253758
g2186.t1	220.819	303.506	347.01	43.8342	82.8666	82.5659	62.6109	-1.96944	2.71662e-07	7.74778e-07
g2187.t1	117.77	57.6277	145.965	0	1.31274	8.72045	3.47838	-4.55493	1.80064e-08	5.88733e-08
g2189.t1	58.8851	59.2742	170.751	0	0	0	0.496912	-9.18576	4.68252e-18	1.0578e-16
g2193.t1	323.868	79.5811	167.997	2.43523	0	0.556624	0.331274	-9.32271	4.24648e-14	3.77794e-13
g2194.t1	235.54	83.423	132.194	0	0	0	0	-12.1189	1.46782e-20	5.32403e-19
g2195.t1	161.934	172.883	302.946	0	0	0.371083	0.496912	-9.53693	2.42569e-15	2.91258e-14
g2196.t1	279.704	94.3997	107.408	0	0.164092	0.927707	0	-8.7577	6.47436e-22	2.86029e-20
g2197.t1	132.491	36.772	115.67	0	1.64092	0.185541	0	-7.22758	9.95389e-12	5.34447e-11
g2198.t1	279.704	83.423	159.735	0	46.7663	0.556624	7.1224	-3.23392	0.00203029	0.00365132
g2199.t1	147.213	109.767	179.013	0	37.413	0.742166	0.165637	-3.50517	0.00426568	0.00729726
g2200.t1	44.1638	135.013	176.259	0	45.7817	0.185541	0.331274	-2.96341	0.0250045	0.0375293
g2201.t1	147.213	91.1066	140.457	0	0	0	0	-11.9301	9.00418e-20	2.83011e-18
g2202.t1	206.098	77.9346	104.654	0	0	0.185541	0	-10.9045	1.81057e-17	3.55154e-16
g2203.t1	14.7213	53.237	121.178	0	0.164092	0	0.165637	-9.25149	1.1012e-14	1.11648e-13
g2204.t1	103.049	54.8835	93.6377	0	0	0	0	-11.2837	8.33199e-19	2.20355e-17
g2205.t1	176.655	75.1904	225.832	0	15.917	0.556624	0.828186	-4.77386	1.43785e-06	3.78228e-06
g2206.t1	58.8851	43.358	115.67	0	0	0.556624	0.165637	-8.30698	3.10926e-21	1.24146e-19
g2207.t1	14.7213	50.4928	126.686	0	0	0.371083	0	-9.24957	5.06092e-15	5.59672e-14
g2208.t1	58.8851	35.1255	145.965	0	0	0	0	-11.3236	6.44962e-16	9.01421e-15
g2209.t1	73.6063	27.4418	49.5729	0	0	0.742166	0	-7.60062	3.22221e-14	2.94717e-13
g2210.t1	412.196	49.944	104.654	0	0	0	0	-12.4726	1.22703e-17	2.49682e-16
g2211.t1	220.819	187.702	448.91	0	0.164092	0.742166	0.828186	-8.97321	1.7787e-37	6.96632e-35
g2212.t1	603.572	253.013	526.024	0	0	0	0.496912	-11.4161	3.92049e-13	2.79347e-12
g2214.t1	368.032	99.888	126.686	0	0	1.11325	0.662549	-8.37043	4.66994e-12	2.66328e-11
g2215.t1	73.6063	103.181	335.994	0	0.164092	0.742166	0.496912	-8.57408	1.62943e-24	1.08807e-22
g2216.t1	14.7213	137.758	192.784	0	1.14865	0.185541	0	-8.08294	9.46914e-19	2.47983e-17
g2217.t1	29.4425	120.195	85.3756	3.24697	2.62548	3.89637	2.48456	-4.87788	4.69425e-19	1.29452e-17
g2221.t1	161.934	87.8136	176.259	0	0	1.29879	0.828186	-7.63016	1.04266e-33	2.55944e-31
g2222.t1	191.376	103.181	118.424	0	0.328185	1.11325	0	-8.13309	2.22383e-29	2.81876e-27
g2224.t1	44.1638	107.023	148.719	0	0.492277	0.371083	0	-8.55304	1.04103e-24	7.08733e-23
g2225.t1	220.819	124.037	101.9	0	0	0.185541	0.165637	-10.266	6.32437e-19	1.7089e-17
g2226.t1	73.6063	164.102	242.357	0	0.820461	39.1492	2.81583	-3.51011	0.00149919	0.00274662
g2227.t1	14.7213	281.552	181.767	0	5.57914	62.5275	3.14711	-2.78684	0.0113259	0.0181211
g2228.t1	73.6063	201.971	118.424	0	0	48.7974	5.30039	-2.88355	0.0274172	0.0408411
g2229.t1	73.6063	107.572	74.3594	0	0	0.927707	0	-8.20946	4.52248e-18	1.0263e-16
g2230.t1	29.4425	81.2276	35.8027	0	0	0	0	-10.7632	1.16447e-16	1.93285e-15
g2231.t1	29.4425	23.5999	16.5243	0	0.164092	0.185541	0	-7.57834	2.19849e-10	9.33523e-10
g2232.t1	73.6063	74.6416	104.654	0	3.77412	2.78312	0	-5.28347	5.74636e-11	2.69367e-10
g2233.t1	44.1638	27.9906	57.8351	0	0.492277	0.185541	0	-7.54207	4.33787e-13	3.06207e-12
g2234.t1	88.3276	37.8696	99.1458	16.2349	45.2895	21.7083	25.8394	-1.26113	NA	NA
g2235.t1	73.6063	71.3486	88.1296	1.62349	10.1737	0.185541	0.165637	-4.46814	4.63765e-05	0.000103004
g2236.t1	117.77	24.1487	129.44	0	0	0	0	-11.4172	1.97e-16	3.10576e-15
g2237.t1	147.213	32.9301	107.408	0	0	0	0.165637	-10.4957	1.07371e-14	1.09337e-13
g2238.t1	1634.06	9471.8	6477.53	793.074	1374.27	1623.3	2148.98	-1.7736	0.0849278	0.114777
g2239.t1	14.7213	14.8186	2.75405	6.49395	19.527	32.8408	10.1039	0.98777	0.285599	0.341174
g2240.t1	103.049	54.3347	156.981	152.608	22.8088	0.185541	25.1769	-2.70307	0.0645107	0.0893029
g2241.t1	58.8851	29.0883	60.5891	13.7996	4.59458	26.1613	2.81583	-2.10095	0.0219821	0.0333129
g2243.t1	103.049	96.595	99.1458	7.30569	15.5888	0.927707	8.94441	-3.54783	0.000203644	0.000419108
g2245.t1	176.655	338.631	481.959	0	0.984554	0.371083	0	-9.53855	9.39216e-31	1.44221e-28
g2247.t1	88.3276	267.283	492.975	0	0	0.371083	0.165637	-10.7062	1.67648e-22	8.0714e-21
g2248.t1	235.54	206.362	415.862	0	0.820461	1.11325	0.331274	-8.58584	5.36071e-34	1.35404e-31
g2340.t1	88.3276	18.6604	57.8351	32.4697	46.9304	27.6457	33.9556	-0.421987	0.562093	0.61813
g2341.t1	147.213	48.2975	110.162	0	5.90732	13.1734	1.49073	-3.85435	0.000136135	0.000286065
g2342.t1	103.049	85.0695	253.373	0.811744	5.41504	14.4722	20.0421	-3.48101	4.07576e-05	9.10443e-05
g2343.t1	3621.43	3399.49	275.405	334.438	764.998	712.479	914.98	-1.60567	0.0167234	0.0259379
g2344.t1	279.704	960.462	176.259	268.687	554.14	217.64	174.747	-0.590825	NA	NA
g2346.t1	117.77	40.6138	35.8027	0	0	0	0	-10.8088	3.21036e-15	3.7476e-14
g2347.t1	176.655	26.8929	57.8351	0	0	0	0	-11.2596	1.52033e-15	1.92426e-14
g2348.t1	14.7213	37.3208	77.1134	0	0	0.185541	0	-9.57351	5.17911e-12	2.93208e-11
g2349.t1	14.7213	14.2697	35.8027	0	0	0.556624	0.165637	-6.57951	4.94625e-11	2.34701e-10
g2350.t1	29.4425	469.254	52.327	0.811744	3.44594	2.04096	39.5873	-3.64878	0.000970145	0.00182791
g2351.t1	14.7213	40.065	90.8837	0	0	0	0	-10.7039	1.49885e-14	1.47669e-13
g2353.t1	206.098	37.8696	88.1296	0	0.328185	0	0	-9.78358	1.691e-15	2.10738e-14
g2354.t1	44.1638	25.2464	19.2784	0	0	0	0	-9.68592	5.40014e-13	3.73188e-12
g2355.t1	14.7213	33.4789	107.408	0	0.820461	0.742166	0.165637	-6.6128	1.49336e-15	1.89357e-14
g2356.t1	58.8851	40.065	68.8513	0	1.64092	0	0	-6.63435	3.95849e-11	1.90925e-10
g2358.t1	29.4425	11.5255	5.5081	0	6.3996	0	7.95059	-1.45903	0.270787	0.325476
g2359.t1	147.213	36.772	52.327	0	0	0.371083	0	-9.19685	1.83787e-14	1.78249e-13
g2360.t1	0	80.1299	143.211	3.24697	5.57914	28.9445	1.82201	-2.70293	0.00911019	0.014794
g2362.t1	0	9.87903	11.0162	12.1762	3.93821	0.371083	3.14711	-1.80687	0.123343	0.160967
g2364.t1	0	1.64651	41.3108	0.811744	0	0.742166	2.48456	-3.8615	0.00609643	0.0101744
g2366.t1	117.77	12.0744	30.2946	4.05872	4.92277	0	0.165637	-4.85042	0.000261057	0.000531306
g2367.t1	117.77	78.4834	101.9	0	0	0	0	-11.6075	6.34403e-13	4.30891e-12
g2368.t1	0	34.0278	126.686	0	0	0	0	-10.8567	6.04512e-14	5.20412e-13
g2369.t1	0	50.4928	77.1134	0	0	0	0.165637	-9.62531	6.93469e-12	3.82836e-11
g2371.t1	14.7213	14.8186	71.6053	0	0	0	0	-10.1397	6.56071e-13	4.43793e-12
g2372.t1	426.917	51.0417	99.1458	21.1053	18.3783	8.72045	18.0545	-3.61292	0.000155913	0.000324995
g2373.t1	73.6063	51.0417	118.424	15.4231	11.4865	0.742166	7.61931	-3.61376	0.00327267	0.00569154
g2376.t1	44.1638	86.716	192.784	26.7875	14.6042	9.09153	17.2263	-3.05257	2.91178e-06	7.41386e-06
g2377.t1	235.54	136.111	242.357	3.24697	26.2548	31.171	0.828186	-3.3868	5.1366e-05	0.000113558
g2378.t1	73.6063	45.0045	96.3918	2.43523	26.2548	11.6891	43.2313	-1.38197	0.0519528	0.0733255
g2379.t1	0	46.1022	30.2946	328.756	143.417	178.305	104.02	2.03479	1.9885e-05	4.60645e-05
g2380.t1	0	6.58602	30.2946	11.3644	6.07141	5.56624	0.331274	-1.79928	0.153172	0.195586
g2381.t1	88.3276	7.13486	16.5243	0	0	0	0	-9.80948	5.42539e-11	2.55765e-10
g2382.t1	0	15.9162	11.0162	0	0	0	0	-8.53473	1.97438e-08	6.43186e-08
g2383.t1	14.7213	8.23253	16.5243	0	0	0	0	-8.6114	2.84143e-08	9.05585e-08
g2384.t1	73.6063	4.39068	35.8027	0	0	0.185541	0	-9.03315	3.88343e-09	1.37356e-08
g2386.t1	0	43.9068	68.8513	0.811744	0	0	0	-10.3508	8.25326e-11	3.77142e-10
g2387.t1	58.8851	19.7581	38.5567	0.811744	0	0	0	-10.0774	1.96676e-13	1.49293e-12
g2388.t1	58.8851	36.2231	60.5891	23.5406	6.72778	0.185541	0	-4.45881	8.46933e-06	2.04301e-05
g2389.t1	73.6063	40.065	101.9	176.96	37.9053	86.6479	45.7159	-0.297459	0.592923	0.646952
g2391.t1	132.491	108.669	190.03	24.3523	67.606	27.6457	66.5862	-1.41542	0.0568725	0.0796722
g2393.t1	176.655	644.881	203.8	189.948	153.262	106.686	291.025	-0.92795	0.160952	0.204457
g2394.t1	6860.11	14732.9	1231.06	10544.6	7693.47	12205.5	13451.6	0.546632	0.460754	0.520262
g2396.t1	29.4425	80.1299	192.784	547.115	377.248	245.657	226.757	1.37384	0.00733512	0.0120832
g2397.t1	44.1638	74.0928	267.143	239.464	165.077	211.517	244.149	0.607996	0.258744	0.312542
g2398.t1	176.655	3168.97	118.424	1964.42	827.025	724.539	1192.09	-0.343956	NA	NA
g2399.t1	603.572	7178.76	8019.8	2384.09	1167.68	985.782	1695.79	-2.04015	0.0052409	0.00883632
g2400.t1	58.8851	87.2648	99.1458	47.8929	122.905	143.052	247.131	1.03573	NA	NA
g2401.t1	88.3276	71.3486	291.929	3924.78	623.058	385.741	541.468	1.76526	NA	NA
g2402.t1	294.425	165.199	206.554	33.2815	63.8319	59.5588	31.3054	-2.04657	3.44762e-06	8.70509e-06
g2403.t1	73.6063	103.73	239.602	3.24697	0.492277	0.742166	0.331274	-8.13341	3.35919e-31	5.61303e-29
g2404.t1	0	6.03719	13.7703	49.5164	45.1254	5.19516	4.96912	1.2099	0.247741	0.300951
g2406.t1	147.213	55.9812	49.5729	52.7633	123.069	38.4071	56.4823	-0.162535	NA	NA
g2407.t1	44.1638	26.3441	30.2946	16.2349	10.0096	0.556624	21.5328	-1.57428	0.0973214	0.129875
g2408.t1	132.491	66.9579	134.949	52.7633	96.8144	63.0841	182.532	0.0543714	0.9543	0.964007
g2409.t1	235.54	167.944	443.402	2036.66	616.331	699.12	794.065	1.30895	0.000366652	0.000731729
g2410.t1	132.491	93.302	121.178	65.7512	120.772	46.7564	30.6429	-0.77809	0.197298	0.245457
g2411.t1	397.474	214.046	382.813	260.57	499.169	370.712	259.554	0.217927	0.599668	0.653288
g2413.t1	132.491	429.189	151.473	132.314	71.8724	140.64	101.204	-1.25329	0.0112142	0.0179531
g2415.t1	88.3276	41.1626	44.0648	393.696	140.955	121.159	145.761	1.51754	3.82091e-05	8.56058e-05
g2416.t1	103.049	2882.48	2985.39	141.243	87.4612	173.852	181.207	-3.75965	1.31437e-05	3.10443e-05
g2417.t1	29.4425	330.948	11.0162	389.637	187.722	281.837	386.929	1.12016	0.179052	0.224973
g2655.t1	235.54	109.218	225.832	6.49395	3.11775	4.26745	0.165637	-6.22834	5.32566e-11	2.51404e-10
g2656.t1	103.049	70.2509	121.178	996.821	179.353	24.3059	131.35	0.207967	0.734459	0.775295
g2657.t1	29.4425	234.353	385.567	60.8808	113.716	235.452	311.232	-0.0367969	0.956068	0.965569
g2658.t1	3253.4	1597.66	468.189	868.566	638.483	732.889	612.195	-1.41507	0.0399125	0.0576055
g2659.t1	44.1638	135.013	201.046	51.9516	118.639	8.53491	17.0606	-1.4431	0.106256	0.140528
g2660.t1	0	58.7254	223.078	86.0448	121.756	112.067	87.7877	0.111454	0.899456	0.918319
g2662.t1	88.3276	38.4185	88.1296	28.411	10.0096	0	6.79113	-3.63212	6.00946e-05	0.00013181
g2663.t1	309.147	116.902	187.275	126.632	74.9902	109.469	177.563	-0.669875	0.163588	0.207428
g2665.t1	544.687	147.088	371.797	4.87046	4.10231	3.71083	17.5575	-5.36242	1.12573e-12	7.25048e-12
g2667.t1	544.687	92.2043	341.502	115.268	118.803	176.635	355.457	-0.556179	0.477212	0.536898
g2668.t1	220.819	2272.73	151.473	423.73	758.434	1043.49	1289.32	0.216617	0.837809	0.865648
g2669.t1	58.8851	1465.39	44.0648	59.2573	14.9324	24.8626	47.5379	-4.18607	NA	NA
g2670.t1	44.1638	102.083	90.8837	1990.4	989.805	650.508	972.787	3.31931	6.46775e-15	6.97977e-14
g2671.t1	574.129	47.7487	30.2946	0.811744	3.11775	0.185541	0.828186	-7.22572	2.37445e-12	1.43592e-11
g2672.t1	73.6063	447.301	44.0648	9.74092	38.0694	50.4673	33.1274	-2.2473	0.0305358	0.0450821
g2673.t1	88.3276	74.0928	121.178	103.903	87.4612	61.9708	79.5059	-0.305122	0.520163	0.578259
g2674.t1	206.098	265.636	341.502	80.3626	64.9805	88.6888	82.653	-1.80897	9.6283e-05	0.00020586
g2675.t1	279.704	204.167	457.173	753.298	1017.7	1155.18	612.526	1.56312	0.000444735	0.000878209
g2678.t1	29.4425	58.1765	112.916	0	0	0.185541	0.165637	-9.30309	6.08842e-16	8.56432e-15
g2680.t1	412.196	5794.6	941.886	885.612	1093.67	1027.9	1613.31	-0.942777	0.218199	0.268612
g2681.t1	88.3276	41.7115	82.6215	43.8342	38.8899	42.3034	23.6861	-0.885854	0.0515792	0.0728453
g2682.t1	0	23.0511	49.5729	329.568	79.2566	140.084	324.483	2.68971	0.00131968	0.00244085
g2683.t1	0	10.4279	30.2946	0	0	0	0	-8.98409	8.71903e-10	3.35452e-09
g2684.t1	44.1638	492.305	27.5405	145.302	20.1833	46.942	73.3773	-2.0674	0.0103884	0.0167225
g2685.t1	14.7213	21.4046	38.5567	2.43523	2.62548	3.33975	0.165637	-3.6749	0.000922733	0.00174433
g2686.t1	14.7213	167.395	24.7865	12.9879	84.1793	87.7611	126.878	0.421701	0.658067	0.706226
g2687.t1	0	160.26	68.8513	590.949	304.555	343.066	346.679	1.9536	0.00813755	0.0133144
g2688.t1	103.049	41.1626	71.6053	0.811744	0	0	0	-10.9929	1.41287e-17	2.83945e-16
g2689.t1	29.4425	64.2137	167.997	0	0.328185	0	0	-9.66909	4.21081e-15	4.75004e-14
g2690.t1	220.819	110.316	264.389	19.4818	40.3667	30.6143	12.7541	-2.81557	0.000101736	0.000217
g2691.t1	353.31	2990.6	179.013	54.3868	146.042	138.785	424.694	-2.32072	0.00701833	0.0115992
g2693.t1	14.7213	41.1626	173.505	1.62349	0	0	0	-11.3131	2.32729e-14	2.19963e-13
g2695.t1	353.31	1768.9	156.981	77.9274	805.529	773.893	463.784	-0.164741	NA	NA
g2696.t1	309.147	453.887	44.0648	74.6804	66.9496	65.8672	78.3464	-1.9342	0.00541167	0.00910706
g2697.t1	58.8851	63.6649	38.5567	26.7875	2.46138	0	6.45985	-4.1608	2.79237e-07	7.9534e-07
g2698.t1	220.819	384.185	3150.63	123.385	191.496	215.97	267.835	-2.48013	0.0102333	0.0164918
g2701.t1	4548.87	3354.48	7733.38	10135.4	8953.86	7372.49	10950.9	0.802612	0.310069	0.366935
g2702.t1	323.868	48.8463	60.5891	0	0.328185	0.556624	0	-8.84729	1.11488e-17	2.30494e-16
g2704.t1	58.8851	1052.12	49.5729	1133.19	779.438	1282.83	1364.69	1.53074	0.0724702	0.0992922
g2705.t1	14.7213	48.2975	88.1296	349.05	170	184.614	223.445	1.77597	0.00198238	0.00357105
g2706.t1	73.6063	156.418	253.373	43.0224	81.2257	81.4527	19.7108	-1.43015	0.155785	0.198615
g2707.t1	971.604	3551.51	316.716	28.411	16.9015	45.8287	7.1224	-6.11973	1.91636e-13	1.45817e-12
g2708.t1	2620.39	30.1859	71.6053	5.68221	19.8552	0	32.4649	-5.6925	NA	NA
g2709.t1	58.8851	346.315	132.194	141.243	83.1948	6.86503	83.6468	-1.68676	0.0257776	0.0385884
g2710.t1	14.7213	42.8091	57.8351	0	9.35326	1.85541	0	-3.42337	0.0101447	0.0163574
g2711.t1	794.949	400.65	806.937	107.962	212.499	305.216	196.446	-1.47061	0.000539136	0.00105258
g2712.t1	103.049	200.325	162.489	237.841	145.878	165.874	86.9595	-0.260156	NA	NA
g2713.t1	1751.83	417.664	181.767	1811	539.043	713.221	1634.51	0.317082	0.691835	0.736772
g2714.t1	1545.73	1150.91	275.405	5027.94	1567.57	1889.37	2304.18	0.961658	0.22324	0.274169
g2715.t1	0	264.539	214.816	51.1399	67.2778	31.3565	3.80966	-2.29108	0.00822278	0.0134419
g2716.t1	309.147	308.445	396.583	57.6338	113.224	93.884	135.326	-1.56999	0.0129815	0.0205493
g2717.t1	73.6063	126.781	121.178	0	0	0.371083	0	-9.95915	9.20348e-20	2.88754e-18
g2718.t1	559.408	201.423	239.602	315.768	202.49	111.51	193.796	-0.912353	0.0741583	0.101418
g2719.t1	29.4425	37.8696	137.703	242.711	0	0	0.662549	-8.28335	1.25518e-08	4.17839e-08
g2722.t1	294.425	445.105	38.5567	29.2228	68.5906	60.4865	228.082	-1.12383	0.164598	0.208548
g2723.t1	368.032	118	123.932	124.197	201.669	205.951	305.435	0.382566	0.395292	0.455178
g2725.t1	29.4425	1096.02	234.094	651.018	538.551	661.27	664.537	0.41569	0.553349	0.610074
g2726.t1	368.032	96.0462	173.505	54.3868	20.3474	16.1421	24.5143	-3.2622	4.37593e-11	2.09263e-10
g2727.t1	73.6063	102.083	148.719	0	0.164092	0.185541	0.331274	-8.95308	4.91455e-26	3.99316e-24
g2728.t1	73.6063	98.7903	137.703	298.722	206.92	279.425	256.075	1.21872	0.0475726	0.0676197
g2729.t1	132.491	66.4091	77.1134	168.843	98.4554	82.1949	79.6715	0.0503117	0.91807	0.93377
g2731.t1	14.7213	53.237	881.296	585.267	290.115	227.845	394.217	-0.0693431	NA	NA
g2732.t1	14.7213	23.5999	60.5891	38.152	9.51735	0.371083	62.7765	-0.509564	0.653121	0.70187
g2733.t1	58.8851	258.501	137.703	614.49	325.559	257.346	427.51	1.04102	0.0433191	0.0620954
g2734.t1	0	16.4651	13.7703	0	23.3011	0	39.9186	0.821963	0.556787	0.613108
g2735.t1	147.213	251.915	280.913	133.126	166.39	76.9997	53.5008	-1.22788	0.0364606	0.0529919
g2736.t1	1987.37	396.259	93.6377	2544.82	837.691	895.794	1904.66	0.57722	0.470846	0.530626
g2737.t1	29.4425	23.0511	63.3432	0	0	0.185541	0.331274	-7.82873	4.09942e-14	3.65925e-13
g2739.t1	0	21.9534	35.8027	0	0	0	0	-9.52322	1.35381e-11	7.10367e-11
g2740.t1	0	6.58602	5.5081	3.24697	4.92277	0	0	-1.65464	0.339547	0.397488
g2741.t1	29.4425	30.1859	71.6053	0	2.29729	0	0	-5.84822	2.81136e-05	6.39282e-05
g2742.t1	44.1638	52.1393	38.5567	6.49395	0.328185	0.742166	0.496912	-6.45081	5.49951e-12	3.09487e-11
g2743.t1	191.376	10.4279	55.081	0	0	0	0	-11.2483	4.94244e-14	4.33515e-13
g2744.t1	0	20.3069	11.0162	0	1.80501	0.371083	0.993823	-3.67072	0.000325555	0.000654433
g2745.t1	191.376	107.572	220.324	20.2936	72.5288	45.6432	49.6912	-1.59836	0.00145677	0.00267453
g2746.t1	2060.98	2658.01	74.3594	1153.49	1973.54	2212.58	2086.04	0.388984	0.659008	0.706997
g2747.t1	14.7213	19.2092	41.3108	349.862	100.096	44.1589	40.5811	1.2156	0.0586618	0.0819812
g2748.t1	0	23.0511	33.0486	3.24697	10.0096	0.185541	0	-2.60657	0.0670915	0.09249
g2749.t1	147.213	184.409	148.719	133.938	201.013	201.684	109.652	0.0819987	0.902041	0.9205
g2750.t1	14.7213	1167.92	90.8837	183.454	160.154	183.315	243.652	-1.14713	0.190189	0.237443
g2751.t1	176.655	190.446	123.932	21.9171	111.419	78.484	106.339	-0.726761	NA	NA
g2752.t1	103.049	1204.14	115.67	1548	1221.5	1191.55	668.512	1.08872	0.178469	0.224298
g2753.t1	0	53.7859	30.2946	0.811744	0.164092	0.742166	0	-6.90941	2.41755e-13	1.80292e-12
g2754.t1	0	0.548835	2.75405	0	0	0	0	-5.65199	0.00410443	0.00704456
g2755.t1	73.6063	26.8929	30.2946	59.2573	106.332	116.334	48.6973	1.27027	0.0753494	0.102897
g2756.t1	29.4425	58.1765	44.0648	70.6217	124.054	69.3925	110.149	1.04843	0.0189635	0.0290977
g2758.t1	0	32.3813	30.2946	30.8463	32.4903	15.3999	44.0595	0.190671	0.755659	0.793996
g2759.t1	574.129	485.17	195.538	68.1865	64.3242	56.5901	80.6653	-2.63302	NA	NA
g2760.t1	206.098	71.3486	60.5891	1.62349	0	0.185541	0.331274	-9.28389	4.13613e-14	3.68823e-13
g2761.t1	235.54	114.158	162.489	2.43523	4.43049	6.67949	0.331274	-5.46727	1.03558e-07	3.08947e-07
g2762.t1	44.1638	40.6138	44.0648	0	2.46138	0.185541	0	-5.58282	3.27645e-09	1.1698e-08
g2763.t1	309.147	182.213	231.34	9.74092	117.818	149.732	33.2931	-1.24509	0.088401	0.119
g2764.t1	220.819	165.748	258.881	1.62349	0.328185	15.2144	0	-5.37779	6.65748e-06	1.62404e-05
g2766.t1	529.966	318.873	443.402	6.49395	8.04052	0.556624	5.46603	-6.50669	1.48315e-19	4.47991e-18
g2767.t1	382.753	184.957	41.3108	87.6683	27.4034	56.7757	14.9073	-2.5636	0.00100446	0.0018891
g2768.t1	14.7213	56.53	82.6215	4.05872	10.3378	0	11.429	-2.88801	0.0132228	0.0209009
g2769.t1	14.7213	29.0883	38.5567	0	0	0	0	-9.88813	1.0061e-12	6.53307e-12
g2770.t1	117.77	26.8929	35.8027	2.43523	0	0	0	-10.6817	4.22829e-14	3.76463e-13
g2771.t1	14.7213	51.5905	115.67	0	0	0	0	-11.0479	8.66729e-17	1.47734e-15
g2774.t1	73.6063	36.2231	68.8513	2.43523	0	0	5.30039	-5.04138	2.26315e-05	5.20886e-05
g2775.t1	794.949	133.367	143.211	5.68221	6.23551	12.4313	17.7232	-4.85158	2.61306e-06	6.68797e-06
g2776.t1	44.1638	3657.44	1167.72	178.584	255.82	228.773	181.704	-2.8779	0.000548333	0.00106919
g2777.t1	0	31.8324	24.7865	35.7167	59.5655	68.6503	141.289	1.9455	0.0190485	0.0292155
g2778.t1	309.147	84.5206	22.0324	8.92918	11.8146	11.5036	11.2633	-3.43546	1.13121e-06	3.01111e-06
g2779.t1	117.77	115.804	110.162	0.811744	26.9111	29.3155	34.9495	-1.91339	0.109091	0.143984
g2780.t1	117.77	91.6555	132.194	124.197	58.0887	68.2793	61.2858	-0.845236	0.0896118	0.120458
g2781.t1	0	15.9162	35.8027	10.5527	18.3783	18.9252	10.7664	-0.314606	0.75691	0.795166
g2783.t1	647.736	14.2697	57.8351	48.7046	59.2373	38.9637	89.7754	-1.85425	0.0355142	0.051733
g2789.t1	58.8851	3.29301	13.7703	0	10.0096	4.82408	2.81583	-1.56582	0.104348	0.138273
g2790.t1	103.049	236.548	396.583	0	0	0	0	-12.9758	1.79115e-23	1.03197e-21
g2791.t1	58.8851	70.7997	110.162	0	0	0	0	-11.3635	9.59377e-20	3.00189e-18
g2792.t1	29.4425	69.7021	60.5891	0.811744	0	0	0	-10.8341	7.26135e-16	9.99932e-15
g2793.t1	176.655	32.3813	33.0486	0	0	0	0	-11.1167	4.6564e-15	5.18722e-14
g2794.t1	0	5.48835	0	3.24697	6.89188	4.45299	6.95676	0.862446	0.473821	0.533496
g2795.t1	29.4425	49.944	63.3432	0.811744	0	0	0.496912	-8.23096	8.96051e-17	1.52359e-15
g2796.t1	14.7213	85.0695	134.949	0	0	0	0.165637	-10.37	2.45564e-10	1.03427e-09
g2797.t1	44.1638	82.3253	165.243	1.62349	4.2664	0	10.2695	-4.36021	1.71195e-05	3.99448e-05
g2798.t1	29.4425	77.3858	121.178	25.9758	18.8706	26.5324	17.0606	-1.94163	0.0173127	0.0267815
g2799.t1	14.7213	55.9812	77.1134	0	0	0	0	-10.722	1.16311e-13	9.3373e-13
g2800.t1	441.638	79.0323	57.8351	0	0	0.742166	0.496912	-8.8023	2.47148e-19	7.09626e-18
g2802.t1	88.3276	43.9068	118.424	0	0	0	0	-11.3647	1.60214e-09	5.95687e-09
g2803.t1	1192.42	709.095	137.703	2245.28	490.8	444.186	1096.35	0.00701443	0.993251	0.996281
g2805.t1	14.7213	7.68369	2.75405	1573.16	1035.59	973.165	812.616	7.1115	3.93602e-29	4.86517e-27
g2807.t1	0	11.5255	5.5081	1450.59	648.329	811.187	502.212	6.37761	5.61462e-10	2.22498e-09
g2808.t1	3444.78	423.701	30.2946	651.018	191.824	184.985	136.816	-2.91731	0.0202443	0.0308956
g2811.t1	29.4425	3355.58	55.081	17.0466	51.6891	74.4021	37.2684	-4.4007	NA	NA
g2812.t1	14.7213	30.7348	33.0486	3.24697	30.6853	4.82408	24.5143	-0.468291	0.670657	0.717683
g2813.t1	412.196	225.571	258.881	1132.38	618.3	652.92	386.432	0.915983	0.128484	0.166912
g2814.t1	103.049	72.4462	123.932	9.74092	22.4806	13.5445	22.361	-2.34584	0.00162802	0.00296767
g2815.t1	161.934	937.959	278.159	1506.6	1084.49	763.874	693.854	0.868375	0.36969	0.428785
g2816.t1	309.147	2633.86	1068.57	566.597	352.962	479.254	501.053	-1.59715	0.0564081	0.0790915
g2817.t1	103.049	96.0462	126.686	0.811744	1.31274	4.82408	0.331274	-5.66154	1.07313e-06	2.86394e-06
g2818.t1	279.704	515.356	173.505	3522.16	1452.22	1214.37	1448.83	2.07142	0.000646366	0.00124746
g2819.t1	426.917	839.718	851.002	1824.8	2318.62	2437.46	1538.44	1.56729	NA	NA
g2820.t1	73.6063	57.6277	159.735	74.6804	69.2469	37.8505	33.2931	-1.07177	0.0546967	0.0768949
g2821.t1	29.4425	2918.16	60.5891	14.6114	10.1737	2.2265	24.5143	-6.35661	NA	NA
g2822.t1	0	2.19534	24.7865	7.30569	7.38415	0	4.4722	-1.34281	0.334335	0.392189
g2825.t1	29.4425	336.985	63.3432	27.5993	85.8203	138.228	279.927	0.182627	0.863419	0.887532
g2826.t1	0	15.9162	55.081	2135.7	426.64	280.91	294.834	3.60206	1.1371e-13	9.15804e-13
g2827.t1	5314.38	1172.31	162.489	868.566	115.193	200.941	103.358	-3.97804	5.55994e-07	1.53306e-06
g2829.t1	691.9	162.455	261.635	127.444	505.568	1042.37	948.273	1.24467	0.0115286	0.0184133
g2830.t1	88.3276	93.302	85.3756	15.4231	10.1737	24.677	4.14093	-2.77855	0.0023883	0.00424632
g2831.t1	103.049	100.986	123.932	8.92918	2.62548	0	0	-6.9539	1.32064e-10	5.8072e-10
g2832.t1	103.049	38.9673	60.5891	0	0	0	0	-11.0181	7.94922e-11	3.64012e-10
g2833.t1	14.7213	60.3719	41.3108	0	0	0	0.165637	-9.50613	8.56361e-13	5.64382e-12
g2834.t1	220.819	15.3674	24.7865	8.11744	14.1119	0	0	-4.13369	0.00506349	0.00855832
g2835.t1	88.3276	32.9301	60.5891	0	0	0	0	-10.738	2.59518e-16	3.95195e-15
g2836.t1	14.7213	34.5766	134.949	0	0.164092	0.185541	0	-9.17531	7.2292e-14	6.12365e-13
g2837.t1	0	53.7859	85.3756	0	0.164092	0.185541	0	-8.87842	1.7839e-13	1.36782e-12
g2838.t1	88.3276	74.0928	132.194	0	0	0	0.165637	-10.6472	2.34959e-15	2.82998e-14
g2840.t1	14.7213	81.7764	134.949	0	0	0	0.165637	-10.4464	1.4014e-15	1.7841e-14
g2841.t1	264.983	164.651	170.751	0	0.328185	2.41204	0.828186	-7.37581	4.22672e-33	9.50521e-31
g2842.t1	323.868	92.2043	110.162	0	3.61003	0	1.49073	-6.62117	9.90916e-14	8.10426e-13
g2843.t1	58.8851	59.823	107.408	0	0	0	0	-11.2503	3.69628e-17	6.77756e-16
g2844.t1	0	4.39068	27.5405	0	0	0	0	-8.58459	5.43602e-08	1.67536e-07
g2845.t1	14.7213	70.2509	35.8027	0	0.328185	0.927707	0.331274	-6.49516	5.49748e-17	9.72226e-16
g2846.t1	191.376	56.53	55.081	3.24697	2.1332	0.371083	0.331274	-6.60448	7.9927e-15	8.43225e-14
g2847.t1	103.049	59.2742	145.965	0	0	0.371083	0	-9.77786	1.04275e-16	1.74494e-15
g2848.t1	58.8851	60.3719	104.654	0	14.9324	0	0	-3.9136	0.00468196	0.00795938
g2849.t1	132.491	85.6183	68.8513	120.138	116.341	114.479	57.4761	0.0962718	0.855494	0.880752
g2850.t1	58.8851	21.4046	220.324	45.4576	57.5964	22.8216	165.306	-0.306418	0.768791	0.805584
g2851.t1	294.425	641.04	82.6215	43.8342	81.718	93.3273	162.656	-1.59689	0.180795	0.226812
g2852.t1	132.491	166.846	203.8	31.658	239.903	135.445	91.5974	-0.122374	NA	NA
g2854.t1	176.655	105.925	181.767	366.096	701.659	550.687	459.478	1.89336	0.0457738	0.0652919
g2855.t1	485.802	909.969	82.6215	1668.94	393.329	379.989	526.064	-0.193125	0.762101	0.799848
g2856.t1	44.1638	20.3069	11.0162	282.487	294.053	438.434	224.77	4.00685	2.65112e-12	1.58862e-11
g2858.t1	14.7213	27.4418	46.8189	8.11744	3.11775	2.04096	0	-4.19026	7.31596e-05	0.000158758
g2859.t1	441.638	4558.63	203.8	38.152	492.769	696.337	1250.73	-1.09869	0.223903	0.274926
g2860.t1	147.213	1334.22	201.046	38.152	33.1466	72.9178	97.0634	-3.07632	1.83226e-05	4.26121e-05
g2862.t1	0	7.68369	22.0324	22.7288	6.23551	3.33975	10.2695	-0.824402	0.283015	0.338505
g2864.t1	29.4425	1029.07	192.784	323.886	187.886	300.577	337.403	-0.618435	0.567329	0.623049
g2865.t1	58.8851	85.0695	145.965	7.30569	22.1525	28.5734	18.0545	-2.12614	0.00126491	0.00234627
g2866.t1	0	11.5255	22.0324	50.3281	38.5617	33.7685	5.13475	0.967492	0.389029	0.448781
g2867.t1	44.1638	21.9534	16.5243	129.067	130.289	100.007	41.4093	1.93849	0.0074766	0.0122924
g2868.t1	971.604	30.1859	52.327	1626.73	352.142	478.882	288.043	0.119094	0.918525	0.934176
g2869.t1	0	12.0744	24.7865	10.5527	9.02507	0	0	-2.2258	0.0875579	0.117988
g2870.t1	132.491	9.87903	38.5567	41.3989	27.0752	15.2144	14.2448	-1.3835	0.0799764	0.108646
g2871.t1	0	25.2464	27.5405	12.9879	56.7759	56.2191	28.9865	1.08792	0.114102	0.150034
g2872.t1	132.491	31.2836	24.7865	0	0	0	0.331274	-8.90178	1.43929e-11	7.5149e-11
g2873.t1	14.7213	41.1626	41.3108	0	0.820461	0	0	-7.01	3.49646e-14	3.17717e-13
g2874.t1	14.7213	23.5999	22.0324	0	0.328185	0.185541	0	-6.97099	1.75088e-09	6.47675e-09
g2875.t1	14.7213	23.0511	41.3108	0	0	0	0	-9.81538	6.60635e-14	5.63991e-13
g2876.t1	0	21.9534	71.6053	0	0	0	0	-10.1369	7.03116e-13	4.7259e-12
g2877.t1	0	41.7115	38.5567	0	0	0	0	-9.85966	3.87663e-08	1.21561e-07
g2878.t1	0	68.6044	104.654	115.268	53.6582	18.1831	23.6861	-1.04835	0.110949	0.146199
g2879.t1	14.7213	25.7953	30.2946	4.05872	9.18917	0	0	-2.99229	0.0415923	0.0598293
g2880.t1	14.7213	41.7115	90.8837	33.2815	55.7914	20.4096	25.1769	-0.59338	NA	NA
g2881.t1	58.8851	39.5161	52.327	0	0	0	0	-10.5549	2.53028e-16	3.86494e-15
g2882.t1	14.7213	14.2697	11.0162	0	0	0.371083	0	-6.84775	7.75281e-09	2.64889e-08
g2883.t1	73.6063	22.5022	79.8675	0	0	0	0	-10.8194	1.28004e-11	6.74606e-11
g2884.t1	117.77	24.1487	35.8027	0	0	0	0	-10.6096	1.52866e-14	1.50366e-13
g2885.t1	73.6063	40.065	145.965	1.62349	11.6506	0.185541	0	-4.45481	0.000408509	0.000810485
g2886.t1	14.7213	26.8929	44.0648	0	0	0.371083	0	-8.07391	2.07414e-11	1.05314e-10
g2887.t1	44.1638	4.39068	2.75405	52.7633	16.081	28.7589	22.0297	1.41687	0.108091	0.142771
g2888.t1	0	12.0744	5.5081	9.74092	0.164092	0.742166	2.98147	-2.57997	0.0403851	0.0582345
g2889.t1	44.1638	20.8557	5.5081	12.9879	0.492277	25.9758	16.2324	-0.550769	0.653621	0.702364
g2890.t1	0	53.237	38.5567	33.2815	10.0096	7.42166	2.15328	-2.48043	0.0020847	0.00374144
g2891.t1	0	2.19534	55.081	23.5406	9.18917	1.11325	0.331274	-2.55599	0.0317923	0.0468062
g2892.t1	0	57.6277	8.26215	8.11744	3.11775	3.33975	0.331274	-3.59132	0.000144101	0.000301803
g2893.t1	0	12.0744	44.0648	74.6804	42.4999	49.9106	28.9865	0.890477	0.156437	0.199339
g2894.t1	14.7213	21.9534	60.5891	398.566	223.822	232.112	241.002	2.77801	0.0146332	0.0229287
g2895.t1	44.1638	4.93952	11.0162	3.24697	6.89188	0.185541	14.5761	-1.14275	0.372651	0.431817
g2896.t1	29.4425	32.3813	52.327	0	3.11775	0.556624	0	-4.97238	0.000240312	0.000490948
g2897.t1	0	7.68369	13.7703	263.005	92.0558	73.66	65.9236	3.1133	1.37859e-05	3.24884e-05
g2898.t1	382.753	17.5627	44.0648	40.5872	7.54824	16.3276	21.2016	-3.1679	0.000234782	0.000480298
g2899.t1	191.376	147.088	93.6377	459.447	193.301	268.107	243.321	0.755689	0.155797	0.198618
g2900.t1	29.4425	24.6976	49.5729	34.905	3.28185	1.29879	16.0668	-2.33727	0.035992	0.0523699
g2901.t1	58.8851	288.687	88.1296	353.108	191.988	238.792	174.582	0.430857	NA	NA
g2902.t1	14.7213	41.7115	49.5729	0	0	0.185541	0.165637	-8.43197	2.32461e-12	1.40822e-11
g2904.t1	29.4425	215.143	104.654	49.5164	335.733	499.478	254.584	1.57026	0.0671222	0.092525
g2905.t1	250.262	25.7953	55.081	28.411	9.68144	0	9.60696	-3.98644	3.74306e-05	8.39533e-05
g2906.t1	0	1.09767	2.75405	0	0	0	0	-5.84771	0.000927484	0.00175265
g2907.t1	0	0.548835	0	0	0	0	0	-4.74587	0.0128162	0.0203089
g2908.t1	14.7213	4.93952	8.26215	0	0	0	0	-7.78705	8.26115e-08	2.49056e-07
g2909.t1	29.4425	14.2697	0	0	0	0	0	-8.54765	1.84339e-07	5.36264e-07
g2910.t1	0	3.29301	5.5081	0	0	0.371083	0.496912	-3.72882	0.000887075	0.00168084
g2911.t1	117.77	42.8091	44.0648	0	0	0	0	-10.9035	9.82915e-16	1.30173e-14
g2912.t1	0	10.4279	49.5729	0	0	0	0	-9.46882	2.88339e-09	1.03668e-08
g2913.t1	117.77	17.0139	38.5567	0	1.31274	0	0	-6.82304	5.05678e-11	2.39577e-10
g2914.t1	29.4425	14.8186	8.26215	4.87046	9.02507	2.41204	25.0112	-0.360275	0.770616	0.807059
g2915.t1	58.8851	101.535	286.421	0.811744	22.9729	0.556624	0	-4.25972	0.00311252	0.00543226
g2916.t1	264.983	110.865	253.373	0	0	0.185541	0	-11.6807	2.87381e-20	9.8692e-19
g2917.t1	206.098	187.153	302.946	0	0	0	1.98765	-8.43687	4.12815e-22	1.88098e-20
g2918.t1	353.31	99.3392	162.489	0	0	0	0	-12.5735	7.77481e-22	3.38758e-20
g2919.t1	426.917	63.6649	104.654	0	5.25095	0.185541	0	-6.72775	4.31384e-09	1.51656e-08
g2920.t1	103.049	121.293	181.767	0	0	0	0	-12.1132	1.18108e-22	5.84785e-21
g2921.t1	73.6063	111.414	212.062	0	0	0.185541	0	-11.1297	1.24727e-17	2.5321e-16
g2922.t1	279.704	105.925	132.194	0	0	0.556624	0.662549	-8.67034	2.30005e-25	1.70944e-23
g2923.t1	14.7213	28.5394	30.2946	0	0	0	0	-9.74601	2.5903e-13	1.91754e-12
g2924.t1	471.081	223.376	247.865	0	0	0.927707	0.331274	-9.5404	6.61054e-41	3.49127e-38
g2925.t1	58.8851	102.083	217.57	10.5527	6.72778	11.6891	2.81583	-4.2065	7.8707e-09	2.6868e-08
g2926.t1	176.655	201.971	324.978	0	6.07141	0.185541	0	-6.814	2.70478e-10	1.13087e-09
g2927.t1	147.213	113.609	520.516	2.43523	1.14865	31.9131	15.5699	-4.01771	1.64683e-05	3.84897e-05
g2928.t1	29.4425	8.78136	68.8513	0	0	0.185541	0	-9.16632	3.31582e-10	1.36587e-09
g2929.t1	132.491	132.269	234.094	1.62349	39.8744	0.556624	9.93823	-3.31429	0.000968378	0.00182468
g2930.t1	426.917	167.944	338.748	0	0.164092	0.371083	0.165637	-10.3852	2.5355e-17	4.82423e-16
g2931.t1	647.736	237.097	311.208	4.05872	0	0.556624	4.4722	-7.87444	2.8699e-15	3.38561e-14
g2932.t1	588.851	110.865	154.227	0	4.75868	0.371083	0.165637	-7.28907	8.26559e-14	6.90589e-13
g2933.t1	323.868	142.697	333.24	11.3644	25.9266	38.7782	20.539	-3.2047	3.68091e-08	1.15684e-07
g2934.t1	412.196	200.325	311.208	8.11744	0.164092	0.185541	23.3548	-5.27617	1.46951e-05	3.45329e-05
g2935.t1	132.491	239.292	322.224	4.05872	16.5733	29.5011	84.1437	-2.44703	8.40087e-05	0.00018115
g2936.t1	323.868	156.418	170.751	43.8342	50.0481	99.4502	24.3487	-1.87547	0.0199196	0.0304507
g2937.t1	235.54	106.474	101.9	1.62349	0	15.2144	0	-4.85164	0.000466668	0.000919124
g2939.t1	0	40.6138	52.327	31.658	0.164092	5.75178	0.828186	-3.98847	2.10453e-05	4.86263e-05
g2941.t1	58.8851	889.113	2522.71	91.727	65.3087	26.9035	47.8692	-4.63673	5.0969e-06	1.25993e-05
g2942.t1	235.54	232.157	316.716	8.92918	2.95366	2.41204	5.30039	-6.20264	1.63594e-17	3.24369e-16
g2943.t1	750.785	224.474	352.519	52.7633	72.3647	141.197	10.2695	-2.54466	0.000857318	0.00162818
g2944.t1	1310.19	253.013	250.619	92.5388	204.787	186.469	115.615	-1.80959	0.016208	0.0252102
g2945.t1	471.081	235.999	481.959	163.16	412.2	580.559	336.74	0.193679	0.619654	0.671466
g2946.t1	206.098	200.325	402.092	43.0224	76.3029	83.3081	56.9792	-1.91114	0.00423923	0.00725637
g2947.t1	1266.03	84.5206	225.832	313.333	435.829	365.331	230.898	-0.560525	0.416603	0.476178
g2948.t1	0	16.4651	46.8189	0	0	0	0	-9.59875	2.95744e-11	1.45893e-10
g2950.t1	2532.06	176.725	245.111	7.30569	69.9033	111.51	172.263	-3.04897	0.00318036	0.00554261
g2951.t1	191.376	124.037	203.8	4.05872	2.78957	9.27707	15.073	-4.24492	8.84006e-09	2.99541e-08
g2952.t1	29.4425	20.3069	96.3918	7.30569	66.4574	27.6457	154.043	0.736019	0.496844	0.555775
g2953.t1	1001.05	99.3392	68.8513	12.9879	19.3629	54.1781	14.0792	-3.70898	0.000702816	0.00134946
g2954.t1	88.3276	105.376	126.686	2.43523	1.14865	3.71083	1.15946	-5.78563	2.69772e-26	2.23892e-24
g2955.t1	88.3276	1019.74	46.8189	254.076	188.87	177.192	309.41	-0.785031	NA	NA
g2959.t1	7787.55	305.701	969.426	206.183	1272.37	2036.87	1507.46	-0.906963	0.348707	0.40709
g3196.t1	14.7213	142.697	60.5891	1018.74	315.221	184.614	510.66	2.14651	NA	NA
g3197.t1	0	4.39068	16.5243	0	0	0	0	-8.00456	2.37873e-06	6.11697e-06
g3198.t1	220.819	951.131	203.8	189.136	215.289	125.24	183.692	-1.42736	0.0124616	0.0197902
g3199.t1	88.3276	198.678	38.5567	2845.97	1502.76	1294.89	1551.19	3.71949	NA	NA
g3200.t1	88.3276	1018.64	77.1134	356.355	218.407	177.563	176.569	-1.08572	0.139568	0.179952
g3203.t1	1045.21	951.131	341.502	43.0224	326.708	293.341	263.198	-1.40174	0.199349	0.247787
g3205.t1	117.77	97.6927	68.8513	287.357	357.065	636.593	933.034	2.81989	8.29692e-11	3.78789e-10
g3206.t1	0	68.6044	173.505	0	3.77412	0.371083	0	-5.92667	2.61363e-07	7.47178e-07
g3207.t1	1383.8	4602.53	360.781	672.935	1048.22	1554.28	1069.35	-0.79476	0.21299	0.262859
g3208.t1	485.802	45.0045	57.8351	110.397	17.8861	14.4722	47.8692	-2.80152	0.0034295	0.00594826
g3211.t1	132.491	69.7021	88.1296	94.974	102.394	73.66	167.294	0.315394	0.620293	0.672124
g3213.t1	147.213	40.065	44.0648	245.147	174.102	88.1322	58.1387	0.763365	0.164543	0.208494
g3214.t1	250.262	10.9767	11.0162	79.5509	50.2122	60.6721	38.5935	-0.673343	0.488472	0.547788
g3215.t1	4180.84	841.364	561.826	41.3989	454.536	562.562	893.447	-1.53676	0.0378742	0.0548923
g3216.t1	29.4425	135.562	77.1134	952.987	322.277	134.889	179.882	1.23055	0.0214162	0.0325261
g3217.t1	456.359	119.097	121.178	38.152	85.6562	128.766	146.092	-0.809874	0.10483	0.138848
g3218.t1	44.1638	128.976	110.162	71.4334	53.0018	55.1058	38.7591	-1.11834	0.00436552	0.00745708
g3224.t1	103.049	443.459	261.635	278.428	121.592	187.397	68.7394	-1.11947	0.246382	0.299478
g3227.t1	29.4425	181.664	129.44	309.274	110.598	113.551	190.152	0.215186	NA	NA
g3232.t1	2134.58	46.1022	60.5891	647.771	436.814	478.326	504.034	-0.634787	NA	NA
g3233.t1	73.6063	1766.15	129.44	63.316	215.945	124.313	291.19	-1.66221	0.0404782	0.0583615
g3234.t1	353.31	25.2464	1886.53	319.015	334.912	338.428	283.24	-1.24796	0.170071	0.21475
g3235.t1	264.983	3202.45	99.1458	1050.4	574.979	838.462	654.267	-0.796321	0.3525	0.411146
g3237.t1	14.7213	47.7487	104.654	13.7996	14.9324	0.927707	0	-3.44209	0.0126195	0.020019
g3238.t1	294.425	234.353	294.683	37.3402	145.222	106.315	34.4525	-1.51711	0.00686721	0.0113666
g3239.t1	117.77	106.474	247.865	10.5527	30.3571	12.6168	18.0545	-2.96701	1.63743e-05	3.82828e-05
g3240.t1	14.7213	48.8463	129.44	12.1762	32.9825	30.9854	11.2633	-1.45811	0.0633094	0.0878179
g3242.t1	29.4425	62.5672	63.3432	336.874	99.1117	127.281	229.904	1.41657	0.00493576	0.00836228
g3243.t1	309.147	53.7859	187.275	485.423	171.476	139.156	202.243	-0.0044223	0.994073	0.996905
g3244.t1	44.1638	262.892	49.5729	997.633	202.162	297.608	234.045	1.00426	NA	NA
g3246.t1	58.8851	148.734	187.275	465.941	207.249	35.0673	87.2908	-0.326027	0.612864	0.665377
g3248.t1	7905.32	357.841	201.046	97.4092	314.073	360.878	709.921	-2.60537	0.00581915	0.00974527
g3251.t1	0	135.562	192.784	0.811744	1.64092	4.82408	0.662549	-5.62725	1.3909e-11	7.28406e-11
g3252.t1	0	15.9162	49.5729	0	0	0.185541	0	-8.65563	1.37366e-08	4.55121e-08
g3253.t1	73.6063	240.39	27.5405	4057.91	435.829	378.133	644.991	2.07058	0.0948152	0.126856
g3255.t1	14.7213	20.3069	52.327	4.05872	0	0	0	-9.90106	1.88178e-08	6.14227e-08
g3256.t1	44.1638	27.4418	11.0162	108.774	59.5655	62.1564	137.976	1.85926	0.00206595	0.00371008
g3257.t1	2119.86	156.967	327.732	200.501	255.163	172.554	143.442	-2.17044	0.0146598	0.0229661
g3258.t1	58.8851	32.3813	82.6215	81.1744	224.806	432.683	153.546	2.2536	0.00114518	0.00213577
g3261.t1	279.704	924.239	123.932	38.152	129.633	120.787	95.9039	-1.95029	0.0378844	0.0549033
g3262.t1	633.015	1635.53	501.237	2983.97	4900.62	3636.98	4227.89	2.19596	0.00116494	0.00217112
g3263.t1	14.7213	176.725	77.1134	23.5406	67.9342	33.0264	91.9287	-0.584304	0.47572	0.535445
g3264.t1	14.7213	19.7581	57.8351	602.314	177.876	197.973	93.4194	2.25255	0.000572113	0.00111253
g3265.t1	206.098	3140.44	1280.63	7928.3	2285.97	1461.32	2702.7	0.469852	0.53601	0.593265
g3266.t1	29.4425	43.358	13.7703	158.29	131.274	91.6575	161.662	2.09733	0.00349291	0.00605131
g3267.t1	0	7.68369	0	0	0	0	0	-7.17728	4.01015e-06	1.00411e-05
g3268.t1	0	14.8186	41.3108	0	0	0	0	-9.44177	3.16994e-11	1.55733e-10
g3270.t1	0	14.2697	82.6215	0	0	1.29879	0	-6.33797	1.31476e-05	3.10512e-05
g3271.t1	73.6063	31.8324	27.5405	23.5406	1.47683	6.12287	22.361	-2.06094	0.0745898	0.101956
g3272.t1	58.8851	34.5766	63.3432	4.05872	2.29729	0	11.429	-3.49137	0.00279925	0.00492199
g3275.t1	29.4425	27.9906	49.5729	3.24697	6.89188	0	0	-3.96662	0.00124827	0.00231786
g3276.t1	1295.47	1497.22	112.916	5.68221	29.7007	35.8095	31.8023	-4.89767	2.97648e-08	9.45771e-08
g3277.t1	29.4425	14.2697	30.2946	2.43523	0.656369	0	6.29421	-3.36055	0.00991997	0.0160195
g3283.t1	29.4425	98.2415	79.8675	7.30569	7.38415	7.97828	10.2695	-3.09693	0.000348467	0.000697035
g3284.t1	0	20.3069	33.0486	13.7996	17.8861	14.8433	12.5884	-0.484117	0.588611	0.642811
g3285.t1	29.4425	29.0883	77.1134	1.62349	2.46138	0	0.165637	-5.70704	NA	NA
g3286.t1	44.1638	71.3486	203.8	12.1762	1.96911	3.33975	16.5637	-3.89748	0.000244521	0.00049905
g3288.t1	44.1638	103.181	217.57	0.811744	0.656369	17.2554	0	-4.37845	0.000186778	0.000386198
g3289.t1	14.7213	43.9068	60.5891	115.268	99.4399	86.6479	93.7507	1.04094	0.0398124	0.0574801
g3290.t1	220.819	3392.9	1209.03	1220.05	441.572	482.222	490.452	-1.77312	0.160667	0.204132
g3291.t1	191.376	18.6604	11.0162	8.92918	29.3725	25.7903	45.5502	-0.965078	0.371735	0.430841
g3292.t1	485.802	577.375	1170.47	340.121	476.688	827.886	618.324	-0.228736	0.638947	0.688783
g3293.t1	0	30.1859	33.0486	3.24697	5.90732	0	0	-3.55349	0.0159785	0.02488
g3294.t1	58.8851	58.7254	57.8351	19.4818	28.2239	9.64816	11.5946	-1.82366	0.000688654	0.00132416
g3295.t1	14.7213	52.1393	24.7865	333.627	511.147	353.085	236.364	3.29489	5.47422e-12	3.08213e-11
g3296.t1	3430.06	32916.9	6130.52	15149.6	11438.4	15382.3	17978.9	0.0760825	0.932251	0.94579
g3297.t1	29.4425	92.7532	837.232	2453.09	604.024	482.408	611.367	0.79476	0.308607	0.365391
g3298.t1	29.4425	30.1859	74.3594	0	2.78957	0.185541	0	-5.51813	2.64777e-08	8.47584e-08
g3299.t1	3856.97	1882.5	269.897	22.7288	132.751	171.44	130.025	-3.78296	4.33549e-08	1.35208e-07
g3300.t1	103.049	933.02	52.327	322.262	140.463	171.255	158.515	-1.24164	0.13177	0.170792
g3301.t1	29.4425	36.772	13.7703	241.088	239.575	274.972	175.575	3.10666	0.00411004	0.00705316
g3302.t1	0	47.1998	90.8837	0	0.164092	0	0	-9.70229	2.24851e-11	1.13293e-10
g3304.t1	544.687	4378.06	206.554	1492.8	1151.93	1508.82	1667.3	-0.249969	0.793387	0.827501
g3305.t1	58.8851	614.695	35.8027	962.728	566.939	785.768	870.589	1.61026	0.084766	0.114585
g3306.t1	1840.16	12817.5	2318.91	27975.9	7468	9007.29	12520.2	0.770173	0.321989	0.37929
g3308.t1	103.049	98.2415	74.3594	0	9.84554	1.11325	2.98147	-4.29675	0.000128991	0.000271708
g3310.t1	14.7213	30.1859	101.9	12.9879	8.86098	0	9.93823	-3.01018	0.0263367	0.0393493
g3312.t1	29.4425	46.651	63.3432	17.0466	18.5424	12.0602	2.15328	-2.14001	0.02711	0.0404267
g3314.t1	294.425	108.669	181.767	150.173	195.598	256.233	229.573	0.376981	0.291691	0.347618
g3315.t1	0	27.9906	30.2946	2.43523	0	0	0	-9.58411	3.65602e-12	2.12715e-11
g3317.t1	132.491	1948.91	123.932	58.4455	81.0616	174.594	194.955	-2.3054	0.0114515	0.0182986
g3319.t1	14.7213	82.3253	104.654	77.1156	25.2702	11.8747	20.539	-1.95741	0.00182253	0.00329844
g3320.t1	103.049	98.7903	104.654	103.091	65.3087	88.6888	55.4885	-0.544008	0.207236	0.25653
g3323.t1	0	7.68369	8.26215	0	0	0	0	-7.78466	5.97373e-07	1.63971e-06
g3324.t1	147.213	56.53	110.162	2.43523	26.9111	62.8985	40.5811	-1.22298	NA	NA
g3325.t1	279.704	377.599	170.751	373.402	529.69	495.21	264.026	0.63041	0.189276	0.236388
g3326.t1	0	73.5439	68.8513	58.4455	33.1466	31.7276	37.5996	-0.750913	0.180272	0.226282
g3327.t1	132.491	140.502	154.227	3.24697	5.08686	0.742166	8.61314	-4.88833	3.05706e-10	1.26691e-09
g3328.t1	103.049	1014.25	173.505	2215.25	1610.89	1838.9	1944.25	2.04318	0.0318803	0.0469207
g3331.t1	29.4425	87.8136	300.192	694.853	401.042	395.389	588.675	1.64448	0.00458995	0.00781362
g3332.t1	58.8851	788.676	269.897	47.0811	85.9844	61.9708	52.0101	-2.53816	2.4028e-05	5.51051e-05
g3333.t1	14.7213	53.237	203.8	15.4231	19.0347	25.2336	24.5143	-2.08407	0.00159243	0.00290705
g3334.t1	147.213	3232.09	77.1134	10535.6	3073.28	2082.33	3708.78	1.35416	NA	NA
g3335.t1	14.7213	10.4279	22.0324	336.874	119.295	153.628	207.543	3.49599	3.32824e-12	1.95307e-11
g3336.t1	0	10.4279	49.5729	24.3523	7.38415	2.2265	0	-2.75783	0.056163	0.0787637
g3338.t1	44.1638	24.1487	19.2784	4.05872	3.93821	46.1998	0	-0.735888	0.593034	0.647052
g3339.t1	0	499.44	16.5243	8.11744	13.7838	55.4769	3.31274	-2.87157	0.0160687	0.0250092
g3340.t1	103.049	3097.63	129.44	385.578	271.573	268.107	229.408	-2.12306	0.0344662	0.0503558
g3341.t1	456.359	110.865	60.5891	1237.91	254.671	148.99	333.428	0.316015	0.675824	0.722281
g3342.t1	14.7213	7.68369	13.7703	85.2331	72.2006	151.958	130.853	3.52532	1.67262e-07	4.89239e-07
g3343.t1	14.7213	26.8929	278.159	76.3039	64.4883	52.8793	63.1078	-0.893579	0.242256	0.29507
g3344.t1	44.1638	1191.52	82.6215	7.30569	78.1079	59.3733	196.943	-2.00084	0.0420602	0.0604425
g3346.t1	14.7213	177.274	35.8027	25.1641	43.4845	59.9299	35.612	-0.790037	0.475942	0.535659
g3347.t1	103.049	65.3114	93.6377	0	0.820461	0	0	-8.22973	5.8908e-20	1.88901e-18
g3348.t1	14.7213	81.2276	30.2946	317.392	62.3551	96.296	111.143	1.02166	NA	NA
g3349.t1	0	305.701	41.3108	89.2918	34.1312	30.9854	28.1583	-2.01134	0.011515	0.0183933
g3350.t1	29.4425	51.0417	121.178	0	1.47683	0.742166	0.993823	-6.06144	1.07225e-19	3.31929e-18
g3351.t1	73.6063	155.869	308.454	41.3989	54.9709	31.9131	49.3599	-2.04411	0.000199837	0.000411621
g3352.t1	29.4425	63.1161	79.8675	66.563	66.7856	25.6047	1.49073	-0.923819	0.406156	0.465902
g3353.t1	58.8851	70.2509	195.538	63.316	53.1659	120.602	54.9916	-0.534369	NA	NA
g3359.t1	0	25.2464	46.8189	0	0	0	0	-9.7473	7.4679e-10	2.89844e-09
g3361.t1	206.098	111.962	176.259	32.4697	71.052	46.942	11.9259	-1.91615	0.0871098	0.117435
g3364.t1	29.4425	74.6416	68.8513	0.811744	4.75868	0	0	-5.22829	3.51219e-06	8.86106e-06
g3365.t1	0	7.13486	60.5891	0.811744	0	0	0	-9.60812	1.18017e-08	3.93771e-08
g3366.t1	14.7213	9.3302	2.75405	3.24697	7.71234	23.9348	0	0.416791	0.764291	0.801784
g3367.t1	14.7213	5.48835	0	24.3523	2.78957	0	0	-2.3361	0.100918	0.134135
g3368.t1	0	18.1116	2.75405	14.6114	18.5424	0	13.0853	0.298843	0.857199	0.882257
g3369.t1	44.1638	73.5439	140.457	8.92918	5.57914	0.927707	0	-5.35159	9.46437e-10	3.62328e-09
g3371.t1	0	10.4279	11.0162	0	5.41504	25.6047	0.331274	0.289805	0.847698	0.874285
g3372.t1	14.7213	1651.45	27.5405	13.7996	38.8899	35.995	48.863	-3.78484	NA	NA
g3373.t1	14.7213	463.766	71.6053	71.4334	20.8397	0	16.7294	-3.90636	0.000996171	0.00187431
g3374.t1	88.3276	84.5206	68.8513	30.0345	90.5789	50.2817	64.9298	-0.224741	NA	NA
g3376.t1	14.7213	20.3069	52.327	46.2694	39.3821	151.587	53.3352	1.38964	0.0313146	0.0461477
g3377.t1	132.491	181.116	115.67	297.098	180.83	354.57	316.036	0.964576	0.0590453	0.0824544
g3379.t1	368.032	110.865	167.997	0	15.4247	1.66987	26.1707	-3.8628	9.64101e-06	2.31237e-05
g3380.t1	132.491	181.664	201.046	9.74092	3.93821	3.1542	14.0792	-4.61907	1.04781e-08	3.51527e-08
g3381.t1	132.491	70.7997	77.1134	0	2.95366	1.66987	19.0483	-3.53395	0.00131141	0.0024267
g3383.t1	220.819	127.33	121.178	0	4.2664	9.8337	0.331274	-4.99245	2.24665e-10	9.52233e-10
g3384.t1	44.1638	25.2464	5.5081	0	0	4.63854	0	-3.89886	0.00299791	0.00524432
g3385.t1	29.4425	47.7487	46.8189	12.1762	10.8301	14.8433	1.65637	-2.21542	NA	NA
g3387.t1	132.491	103.181	129.44	0	0	0.371083	0.331274	-9.02076	4.9462e-27	4.74958e-25
g3388.t1	88.3276	125.134	110.162	0	0.164092	0	0.496912	-8.93858	1.07028e-24	7.27229e-23
g3390.t1	353.31	37.8696	79.8675	0	2.29729	0	0	-7.60731	6.5759e-11	3.0493e-10
g3391.t1	44.1638	72.4462	66.0972	0.811744	0	2.78312	0	-6.10506	5.30082e-10	2.10877e-09
g3392.t1	103.049	62.5672	41.3108	3.24697	0.820461	16.6987	0	-3.52812	0.00412129	0.00707038
g3393.t1	73.6063	27.9906	99.1458	0	0	0	0	-10.9893	2.14389e-16	3.32973e-15
g3394.t1	220.819	17.0139	11.0162	0	0	0	0	-11.2054	2.57294e-12	1.54602e-11
g3395.t1	14.7213	21.9534	121.178	0	0	0	0.331274	-8.93926	2.52557e-11	1.26105e-10
g3396.t1	0	54.3347	44.0648	0	0	0	0.331274	-8.47942	1.34003e-12	8.48834e-12
g3397.t1	73.6063	85.6183	88.1296	6.49395	4.92277	4.26745	13.0853	-3.49334	6.04064e-09	2.08495e-08
g3398.t1	103.049	22.5022	16.5243	0	12.6351	0.185541	0.662549	-3.22685	NA	NA
g3399.t1	147.213	4.93952	22.0324	0	0	0	0.496912	-8.21357	2.02006e-09	7.40397e-09
g3401.t1	176.655	58.7254	129.44	3.24697	0	0	0.165637	-10.8678	4.17598e-16	6.08283e-15
g3402.t1	44.1638	57.0789	96.3918	0	0	1.29879	0.828186	-6.61537	6.75499e-18	1.47162e-16
g3403.t1	103.049	62.0184	201.046	4.05872	26.2548	36.9227	13.7479	-2.25475	0.00498245	0.00843443
g3404.t1	14.7213	56.53	129.44	0	0	0.185541	0	-10.1969	2.19258e-13	1.65033e-12
g3405.t1	132.491	47.1998	60.5891	8.11744	0	30.2433	6.79113	-2.65042	0.0281971	0.0419098
g3406.t1	279.704	51.0417	104.654	2.43523	0	0.185541	8.28186	-5.64174	3.53172e-06	8.90776e-06
g3407.t1	73.6063	18.1116	22.0324	0	0	0	0	-10.0511	2.70471e-10	1.13087e-09
g3417.t1	441.638	51.0417	55.081	0	0	0	0	-12.4142	5.89973e-17	1.03548e-15
g3418.t1	117.77	60.9207	60.5891	0	0	0	0	-11.1537	2.71771e-18	6.4663e-17
g3419.t1	44.1638	59.2742	190.03	0	0	0	0	-11.6579	7.37271e-18	1.59423e-16
g3420.t1	29.4425	44.4557	27.5405	0	0.164092	0.185541	0	-8.26111	9.1258e-11	4.13652e-10
g3421.t1	29.4425	37.3208	24.7865	0	0	0.371083	0.165637	-7.48253	3.51406e-10	1.44207e-09
g3422.t1	44.1638	20.8557	16.5243	0	0	0	0	-9.4908	2.02462e-12	1.24138e-11
g3423.t1	0	10.4279	49.5729	0	0	0	0	-9.49723	8.37336e-11	3.82079e-10
g3424.t1	191.376	14.8186	22.0324	0	0	0	0	-11.0495	6.95245e-13	4.6757e-12
g3425.t1	0	17.0139	63.3432	0	0.656369	0.185541	0	-6.75311	4.12355e-11	1.98227e-10
g3426.t1	29.4425	35.6743	107.408	0	3.28185	0.556624	10.6008	-3.61433	0.00110049	0.00205792
g3428.t1	3783.37	14973.3	349.765	186407	26258.5	25062.4	31474.4	2.11483	0.0575687	0.0805569
g3429.t1	58.8851	267.832	126.686	273.558	52.1813	27.6457	31.4711	-2.15845	3.19249e-06	8.09137e-06
g3431.t1	44.1638	217.339	407.6	22.7288	88.7739	66.0528	160.668	-1.1542	0.0438998	0.0628761
g3432.t1	0	18.6604	49.5729	14.6114	0	0.185541	0	-8.69258	7.4439e-08	2.25667e-07
g3433.t1	2002.09	29125	2941.33	231308	37685.6	31002.3	44761.3	1.73488	0.110712	0.145929
g3434.t1	14.7213	85.6183	121.178	2.43523	0.656369	30.7999	0	-2.86364	0.0288726	0.0428169
g3435.t1	103.049	59.823	79.8675	102.28	17.8861	0.185541	27.1645	-2.39121	0.0131447	0.020784
g3436.t1	58.8851	37.3208	24.7865	10.5527	2.46138	6.86503	3.14711	-3.18093	0.000197588	0.000407244
g3437.t1	176.655	37.3208	22.0324	7.30569	0.820461	2.04096	0.165637	-6.17904	5.87125e-08	1.80344e-07
g3438.t1	88.3276	55.9812	60.5891	0	0	0	0	-10.9737	6.17604e-18	1.35908e-16
g3439.t1	0	26.8929	19.2784	0	0	0	0.165637	-8.32006	5.34944e-09	1.85778e-08
g3440.t1	14.7213	20.8557	55.081	18.6701	33.1466	62.3419	39.4217	0.519307	NA	NA
g3441.t1	58.8851	19.7581	11.0162	13.7996	12.6351	20.224	12.0915	-0.527988	0.376942	0.436325
g3443.t1	0	23.5999	19.2784	17.8584	10.9942	18.3686	5.96294	-0.529506	0.646017	0.695242
g3444.t1	0	13.172	11.0162	0	0	0	0	-8.38562	2.43061e-08	7.81658e-08
g3445.t1	338.589	19.7581	16.5243	0	0	0	0	-11.8519	2.48392e-13	1.84728e-12
g3446.t1	0	39.5161	35.8027	0	0	0	0	-9.94002	3.99313e-13	2.83538e-12
g3447.t1	0	26.8929	33.0486	25.1641	10.5019	34.1396	14.2448	-0.349555	0.598852	0.652518
g3448.t1	0	7.13486	11.0162	0	0	0.185541	0	-6.95395	5.40572e-06	1.33173e-05
g3449.t1	14.7213	24.1487	33.0486	6.49395	7.05597	0	0.662549	-3.2664	0.0212103	0.0322428
g3450.t1	14.7213	13.7209	44.0648	1.62349	10.8301	1.11325	3.14711	-2.31052	0.0257939	0.0386094
g3452.t1	117.77	3709.58	77.1134	58.4455	163.928	223.206	103.523	-2.99957	NA	NA
g3453.t1	412.196	86.1671	46.8189	84.4213	329.497	742.351	649.132	1.79406	0.0070815	0.0116962
g3455.t1	14.7213	35.1255	30.2946	0	0.164092	0.556624	0.165637	-6.7041	1.18712e-13	9.51688e-13
g3456.t1	88.3276	83.9718	66.0972	4.87046	0	2.59758	0	-6.53543	1.39009e-08	4.60286e-08
g3462.t1	206.098	34.0278	49.5729	0	0.820461	0.185541	0	-7.96867	6.95297e-17	1.20218e-15
g3463.t1	58.8851	849.597	302.946	159.914	219.227	227.288	158.018	-1.02449	0.286686	0.342345
g3464.t1	264.983	61.4695	256.127	163.972	320.308	228.958	118.265	0.257639	0.646318	0.695524
g3465.t1	147.213	143.795	154.227	3.24697	8.69689	0.371083	9.60696	-4.57252	5.08215e-08	1.57228e-07
g3466.t1	426.917	203.618	316.716	5.68221	23.7934	0.185541	15.2386	-4.58372	1.29877e-05	3.07008e-05
g3467.t1	147.213	77.3858	68.8513	29.2228	26.5829	20.224	4.14093	-2.4354	0.000177549	0.000368011
g3468.t1	0	3.84185	5.5081	21.1053	17.5579	8.90599	9.93823	1.55264	0.187207	0.234106
g3469.t1	147.213	45.5533	104.654	32.4697	113.388	147.505	68.0769	0.270319	0.640152	0.689889
g3471.t1	14.7213	23.0511	8.26215	19.4818	22.9729	2.2265	66.2549	0.923094	0.353608	0.412245
g3472.t1	14.7213	10.9767	5.5081	26.7875	23.4652	33.7685	10.7664	1.24902	0.123125	0.160734
g3473.t1	14.7213	64.2137	49.5729	3.24697	26.2548	39.7059	58.9668	-0.21392	0.754661	0.793091
g3474.t1	1192.42	299.664	63.3432	620.984	251.882	309.669	482.004	-0.554853	0.581706	0.636246
g3475.t1	441.638	21.9534	33.0486	231.347	254.343	230.442	245.474	0.613649	NA	NA
g3476.t1	73.6063	21.4046	79.8675	474.87	516.234	585.569	471.404	3.22339	NA	NA
g3478.t1	58.8851	37.8696	165.243	42.2107	21.1679	54.5492	3.31274	-1.74986	0.0363296	0.0528192
g3479.t1	132.491	92.2043	209.308	459.447	206.592	187.768	207.875	0.475777	0.353197	0.411793
g3480.t1	206.098	581.765	234.094	8115.81	4349.92	2777.74	3113.81	3.31185	NA	NA
g3481.t1	2635.11	4390.68	79.8675	48.7046	303.243	478.326	454.674	-2.52315	0.0153348	0.0239579
g3483.t1	29.4425	32.3813	82.6215	0	5.74323	0.185541	22.6923	-2.35387	0.134845	0.174434
g3484.t1	14.7213	3.29301	24.7865	4.87046	4.10231	0	11.7602	-1.37634	0.341985	0.399993
g3492.t1	73.6063	9.3302	13.7703	17.0466	3.28185	0	0	-4.68415	0.000887718	0.00168197
g3493.t1	161.934	170.139	223.078	85.2331	47.5868	80.7105	63.7703	-1.53852	0.0430656	0.0617803
g3495.t1	235.54	1414.35	66.0972	2114.59	1108.61	1378.39	1702.75	1.27841	0.253486	0.306904
g3496.t1	412.196	5032.82	9303.19	3571.67	853.28	606.349	1467.88	-2.33384	0.050134	0.0709798
g3498.t1	1207.14	70.2509	6323.3	10.5527	24.942	33.2119	100.211	-5.5859	4.9959e-09	1.74177e-08
g3499.t1	103.049	662.993	1925.08	280.052	332.123	324.326	309.576	-1.48815	0.0790422	0.107515
g3500.t1	88.3276	55.4324	167.997	1697.36	1065.45	945.334	735.098	3.14282	2.01703e-11	1.02633e-10
g3501.t1	250.262	199.227	3103.82	89.2918	123.89	31.542	134.001	-3.62158	NA	NA
g3503.t1	824.391	3921.98	371.797	332.815	983.569	1518.47	714.559	-0.673735	0.492934	0.55211
g3504.t1	14.7213	48.8463	99.1458	56.8221	58.9091	34.8818	27.1645	-0.583875	0.302196	0.358787
g3505.t1	117.77	249.72	1153.95	323.074	415.81	447.155	322.827	-0.372208	NA	NA
g3506.t1	14.7213	52.1393	132.194	0	0	0	0	-11.1252	2.28816e-14	2.169e-13
g3507.t1	647.736	310.641	289.175	111.209	262.876	184.243	142.117	-1.05394	0.0948987	0.126958
g3508.t1	44.1638	55.4324	85.3756	0	4.75868	0	0	-5.29199	0.000131385	0.000276569
g3509.t1	132.491	111.414	134.949	5.68221	0.164092	0	0	-10.9933	5.38317e-17	9.54431e-16
g3510.t1	88.3276	38.9673	123.932	0	1.14865	0.185541	0	-7.50129	7.02857e-19	1.88458e-17
g3511.t1	0	12.6232	82.6215	13.7996	0	0	0	-10.056	6.55612e-08	2.00234e-07
g3512.t1	2532.06	26.3441	176.259	204.559	232.026	427.487	501.053	-1.22236	0.267656	0.322091
g3513.t1	73.6063	23.0511	63.3432	4.05872	1.14865	36.3661	5.30039	-1.84547	NA	NA
g3514.t1	0	13.7209	60.5891	0	3.28185	0	0	-4.6093	0.000575295	0.00111791
g3517.t1	0	2.74418	33.0486	0	0	0.185541	0	-7.76506	6.50162e-07	1.77719e-06
g3518.t1	161.934	21.9534	35.8027	0.811744	0.984554	0.371083	0	-7.15229	4.94403e-12	2.80814e-11
g3519.t1	14.7213	18.1116	57.8351	22.7288	22.3165	8.72045	50.5194	-0.230564	0.784996	0.820123
g3520.t1	3120.91	1398.98	440.648	141.243	222.673	374.423	196.446	-2.63099	5.23167e-06	1.29059e-05
g3521.t1	1001.05	1091.63	435.14	99.0327	185.588	319.873	712.903	-1.04792	0.0287736	0.0426846
g3523.t1	58.8851	100.437	176.259	0	0	0.556624	0.165637	-8.99372	1.3385e-23	7.84137e-22
g3524.t1	250.262	88.9113	107.408	1.62349	22.9729	76.072	43.0657	-1.54673	0.00949196	0.0153689
g3525.t1	1663.5	2385.79	313.962	33.2815	339.507	473.316	561.013	-1.66687	0.00447928	0.00763978
g3529.t1	309.147	112.511	137.703	28.411	22.6447	49.7251	42.7344	-2.19632	0.000196836	0.000405816
g3530.t1	88.3276	133.916	162.489	43.0224	57.5964	35.995	8.11622	-1.95328	0.00479745	0.00814499
g3531.t1	132.491	112.511	4288.06	32.4697	158.677	90.7298	107.333	-3.67144	NA	NA
g3532.t1	426.917	167.944	256.127	34.905	12.3069	87.39	5.7973	-2.99252	0.000798677	0.00152261
g3533.t1	441.638	90.009	143.211	671.312	411.051	513.393	351.482	1.05166	0.0469702	0.0668452
g3535.t1	88.3276	24.1487	57.8351	0	0	0	0	-10.6493	8.36702e-15	8.76877e-14
g3537.t1	647.736	1035.1	459.927	1015.49	754.66	928.449	704.455	0.15003	0.791151	0.825614
g3538.t1	529.966	1324.89	625.17	226.476	413.513	525.824	504.034	-0.788175	0.313859	0.370879
g3539.t1	29.4425	122.39	184.521	153.42	101.081	195.746	63.6047	0.00549025	0.993216	0.996274
g3540.t1	73.6063	54.8835	148.719	2.43523	10.9942	0	2.6502	-4.34957	4.49152e-05	9.99048e-05
g3541.t1	235.54	203.069	404.846	172.09	122.577	172.554	117.602	-1.04083	0.0317806	0.046791
g3542.t1	58.8851	81.2276	77.1134	55.1986	62.6832	15.771	86.1314	-0.430364	0.57922	0.634065
g3544.t1	132.491	31.2836	82.6215	27.5993	42.1717	59.7443	72.3835	-0.38883	0.616087	0.66821
g3545.t1	161.934	14.2697	11.0162	20.2936	30.193	25.2336	77.6839	-0.145587	0.861681	0.886085
g3547.t1	0	58.1765	129.44	170.466	90.9071	68.2793	11.0977	-0.274656	0.727485	0.768912
g3548.t1	294.425	312.287	583.859	226.476	265.009	344.179	321.171	-0.360914	NA	NA
g3549.t1	382.753	155.869	134.949	3156.87	1498.82	1419.95	1967.94	3.01008	1.79754e-14	1.74629e-13
g3550.t1	176.655	268.38	286.421	905.094	170.164	110.583	132.013	-0.890012	0.00367441	0.00634399
g3551.t1	103.049	42.2603	828.969	21.1053	11.6506	53.9926	11.429	-3.67101	0.000670735	0.0012917
g3552.t1	3062.02	1051.02	234.094	137.996	93.5326	70.3202	142.282	-3.81232	3.45776e-09	1.23087e-08
g3553.t1	309.147	4705.71	5612.76	17.8584	73.0211	22.265	71.224	-5.99767	9.64282e-08	2.88663e-07
g3554.t1	0	36.772	82.6215	17.8584	10.8301	0	73.7086	-0.574483	0.690693	0.735691
g3555.t1	73.6063	17.5627	33.0486	5.68221	7.05597	0.185541	5.46603	-3.09514	0.000763681	0.00146045
g3556.t1	44.1638	4133.83	121.178	140.432	172.953	315.42	408.793	-2.26619	NA	NA
g3558.t1	103.049	103.181	38.5567	153.42	179.189	127.838	117.934	0.834194	0.0889261	0.119624
g3559.t1	88.3276	110.316	99.1458	13.7996	33.803	38.2215	26.8332	-1.6091	0.0208529	0.0317424
g3561.t1	264.983	253.013	7339.55	281.675	623.551	373.866	386.266	-2.50785	0.0107936	0.017322
g3562.t1	147.213	1273.85	1677.22	212.677	243.349	142.31	76.1931	-2.75622	0.000698594	0.00134187
g3563.t1	44.1638	143.246	1969.15	1138.06	496.543	301.134	556.21	-0.678595	0.540362	0.597608
g3564.t1	176.655	560.361	2090.32	388.825	329.333	471.09	859.326	-0.781343	0.251852	0.305159
g3565.t1	29.4425	24.6976	52.327	12.1762	66.9496	83.4937	95.2414	1.19331	0.132482	0.171606
g3566.t1	14.7213	15.9162	11.0162	310.898	163.108	147.505	162.49	3.46732	6.25554e-10	2.45793e-09
g3567.t1	956.882	620.184	817.953	551.174	396.283	586.125	646.151	-0.546074	0.247613	0.300817
g3627.t1	117.77	313.385	421.37	0	0.328185	1.11325	0	-9.29007	2.13905e-31	3.7657e-29
g3628.t1	471.081	168.492	393.829	0	0	0	0	-13.3927	9.3863e-23	4.7555e-21
g3629.t1	161.934	160.809	242.357	0	0	0	0.165637	-11.5985	1.75508e-20	6.24255e-19
g3630.t1	161.934	286.492	333.24	0	0.656369	1.48433	0.496912	-8.29603	7.2885e-54	2.82284e-50
g3632.t1	264.983	126.232	145.965	8.92918	8.36871	0.185541	7.78495	-5.01536	1.8011e-06	4.68235e-06
g3635.t1	235.54	186.604	481.959	21.9171	25.5984	41.0047	4.96912	-3.6637	7.75722e-05	0.000167936
g3636.t1	132.491	131.72	223.078	32.4697	20.6756	2.41204	1.82201	-4.29634	2.18186e-06	5.6319e-06
g3637.t1	147.213	35.6743	66.0972	0	0	0	0	-11.166	5.72622e-17	1.00961e-15
g3638.t1	44.1638	32.3813	82.6215	0	0	0	0	-10.7206	9.34498e-16	1.24375e-14
g3639.t1	147.213	35.6743	132.194	0	0	0.371083	0	-9.72787	1.55894e-16	2.51194e-15
g3640.t1	29.4425	30.1859	22.0324	10.5527	88.7739	58.8166	125.387	1.7503	0.0659487	0.0910622
g3641.t1	58.8851	17.0139	60.5891	99.8445	253.358	333.604	87.2908	2.47882	2.77163e-05	6.30949e-05
g3642.t1	132.491	12.6232	60.5891	0	0	0	0	-10.893	2.04028e-14	1.95756e-13
g3643.t1	44.1638	55.4324	90.8837	0	0	0	0	-11.0233	4.20245e-16	6.11468e-15
g3644.t1	176.655	44.4557	93.6377	0	0	0.185541	0	-10.5692	6.29923e-16	8.8217e-15
g3645.t1	73.6063	81.7764	206.554	0.811744	0	1.29879	0.496912	-7.72693	2.24204e-22	1.05752e-20
g3646.t1	0	63.1161	118.424	0	1.80501	0.185541	0	-6.60437	2.90437e-10	1.20715e-09
g3647.t1	103.049	79.5811	201.046	0	0	0.371083	0	-10.1284	2.9382e-18	6.93411e-17
g3648.t1	88.3276	114.707	49.5729	0	0	0	0.165637	-10.4386	4.51842e-16	6.53251e-15
g3649.t1	44.1638	104.828	121.178	0	0	0.927707	0.496912	-7.72095	2.53834e-27	2.53521e-25
g3650.t1	250.262	130.074	198.292	0	0	0.185541	0	-11.5686	3.27109e-19	9.19519e-18
g3651.t1	44.1638	75.7393	107.408	0	0	0	0	-11.2978	6.27909e-17	1.096e-15
g3652.t1	191.376	55.9812	104.654	0.811744	0	0.185541	0	-10.7865	7.94144e-16	1.08004e-14
g3653.t1	132.491	64.7626	79.8675	0	0.984554	2.78312	1.65637	-5.56882	7.74813e-21	2.92925e-19
g3654.t1	58.8851	141.599	220.324	8.11744	22.3165	18.5541	19.2139	-2.86581	2.37788e-05	5.45733e-05
g3655.t1	0	68.0556	88.1296	0	0	0.185541	0.165637	-9.01005	6.07849e-13	4.15203e-12
g3656.t1	279.704	37.8696	104.654	0	0	0.185541	0	-11.043	1.58197e-15	1.98927e-14
g3657.t1	250.262	222.278	66.0972	0	25.4343	18.3686	40.0842	-2.67032	0.0147905	0.0231574
g3658.t1	14.7213	40.065	49.5729	0	5.90732	0	6.45985	-3.17591	0.000951733	0.00179545
g3659.t1	6138.77	67.5067	93.6377	0.811744	47.5868	46.7564	60.4576	-5.34083	NA	NA
g3660.t1	29.4425	112.511	99.1458	9.74092	51.0327	66.2383	76.8557	-0.419495	0.541384	0.598662
g3661.t1	412.196	63.6649	60.5891	0	0	0.185541	0	-11.3936	3.6466e-16	5.3678e-15
g3662.t1	132.491	57.6277	209.308	4.87046	6.23551	19.2963	13.5823	-3.3432	5.13266e-05	0.000113485
g3663.t1	191.376	46.651	13.7703	0	0	0.371083	0	-9.33373	6.31425e-12	3.51478e-11
g3664.t1	117.77	29.6371	57.8351	0	3.61003	8.34937	0	-4.02065	0.000163147	0.000339592
g3665.t1	382.753	47.7487	41.3108	3.24697	16.7374	0.742166	0	-4.70908	NA	NA
g3666.t1	58.8851	35.6743	77.1134	0	0	0	0	-10.7951	3.39313e-15	3.9333e-14
g3667.t1	147.213	82.8741	66.0972	0	6.23551	0.371083	10.7664	-4.0304	9.25632e-07	2.49052e-06
g3668.t1	338.589	78.4834	162.489	0	0	0	0	-12.4955	1.06184e-20	3.90841e-19
g3669.t1	1236.59	1711.82	170.751	0	18.7065	13.359	21.0359	-5.87477	3.7158e-18	8.55493e-17
g3670.t1	176.655	62.5672	115.67	0	0.164092	0	0	-10.7658	2.40477e-17	4.60567e-16
g3671.t1	176.655	86.1671	176.259	3.24697	3.11775	0.185541	0.165637	-6.95323	1.21199e-13	9.69401e-13
g3672.t1	73.6063	83.423	170.751	0	0	0	0	-11.8062	2.08842e-20	7.33091e-19
g3673.t1	73.6063	102.632	360.781	0	0.164092	0.185541	0.496912	-9.3411	1.46826e-24	9.8611e-23
g3674.t1	250.262	58.1765	93.6377	1.62349	0.164092	0.371083	0	-9.5374	3.00014e-12	1.77518e-11
g3675.t1	73.6063	113.609	225.832	0	0	0.371083	0	-10.2619	2.05389e-17	3.97957e-16
g3676.t1	88.3276	52.6882	173.505	0	0	0	0	-11.7019	5.4444e-18	1.21329e-16
g3677.t1	44.1638	30.7348	60.5891	0	0	0	0	-10.4501	2.03195e-15	2.48256e-14
g3678.t1	58.8851	32.9301	46.8189	0	0.164092	0.185541	0	-8.51992	7.79828e-14	6.54841e-13
g3679.t1	103.049	46.1022	35.8027	0	0	0.556624	0	-8.27981	8.98905e-16	1.20281e-14
g3680.t1	29.4425	128.427	154.227	0	0	0.556624	0	-9.35167	6.8118e-21	2.60635e-19
g3681.t1	132.491	146.539	261.635	0	0	0.556624	0.165637	-9.62237	3.57244e-23	1.94266e-21
g3682.t1	14.7213	95.4973	99.1458	0.811744	0	0	0	-11.2705	2.31788e-17	4.45349e-16
g3683.t1	44.1638	76.2881	115.67	0	0	0.371083	0	-9.51261	4.71158e-17	8.44359e-16
g3684.t1	44.1638	74.0928	68.8513	0	0	0	0.331274	-9.17372	1.09044e-14	1.10718e-13
g3685.t1	103.049	50.4928	88.1296	0	0	0	0	-11.2064	1.53472e-18	3.83208e-17
g3686.t1	29.4425	60.9207	74.3594	0	0.164092	0	0	-9.91874	3.80989e-14	3.43244e-13
g3687.t1	44.1638	55.9812	123.932	0	0	0	0	-11.2782	2.46438e-18	5.90569e-17
g3688.t1	58.8851	34.5766	99.1458	0	0.164092	0	0	-10.0114	3.95711e-14	3.54618e-13
g3689.t1	29.4425	35.6743	60.5891	0	0	0	0	-10.4374	7.1768e-16	9.90739e-15
g3690.t1	294.425	27.9906	49.5729	0	0	0	0.165637	-10.8549	2.3223e-13	1.73709e-12
g3691.t1	44.1638	24.1487	55.081	0	0	0.371083	0	-8.39901	8.2464e-13	5.45436e-12
g3692.t1	14.7213	30.7348	13.7703	0	0	0	0	-9.46264	2.96462e-12	1.75595e-11
g3693.t1	44.1638	31.8324	16.5243	0	0	0	0	-9.81626	1.23825e-12	7.91232e-12
g3694.t1	309.147	38.9673	90.8837	0	0	0.185541	0	-11.1099	5.44846e-15	5.9873e-14
g3695.t1	515.244	390.222	677.497	0	0.328185	0.927707	7.1224	-7.56017	1.01876e-07	3.04188e-07
g3696.t1	29.4425	54.3347	118.424	1.62349	4.10231	0	0.331274	-5.55373	3.16632e-08	1.00198e-07
g3697.t1	29.4425	40.6138	297.438	0	3.28185	0	0.165637	-6.7468	NA	NA
g3698.t1	397.474	120.744	247.865	0	0	0.556624	0.662549	-9.28389	9.48806e-17	1.60546e-15
g3699.t1	103.049	153.125	179.013	0	0.164092	0	0.331274	-9.78108	8.89494e-24	5.34571e-22
g3700.t1	103.049	30.1859	99.1458	0	5.74323	0	0	-5.31071	0.000141544	0.000296807
g3701.t1	220.819	83.9718	286.421	0	4.92277	0	0	-6.89762	2.31398e-07	6.65882e-07
g3702.t1	279.704	81.7764	190.03	3.24697	8.5328	18.9252	7.95059	-3.90994	3.65882e-08	1.15011e-07
g3710.t1	14.7213	314.483	60.5891	1474.94	2317.15	1440.73	1602.04	3.72408	0.000396814	0.000788582
g3711.t1	44.1638	34.5766	85.3756	0	0	0.371083	0	-8.88915	2.03581e-11	1.03504e-10
g3712.t1	14.7213	32.3813	46.8189	7.30569	0	0	0	-10.0001	NA	NA
g3714.t1	0	30.7348	110.162	21.1053	21.332	39.1492	46.5441	-0.580837	0.362183	0.421185
g3715.t1	44.1638	54.3347	57.8351	6.49395	17.722	0.371083	1.82201	-2.99039	NA	NA
g3723.t1	0	7.13486	30.2946	3.24697	2.1332	1.85541	0.828186	-3.16737	9.82807e-05	0.000209977
g3726.t1	2502.62	55.9812	38.5567	134.749	178.204	257.717	398.192	-1.62422	0.159147	0.202415
g3729.t1	14.7213	37.8696	46.8189	0	0.164092	0	0.165637	-8.35098	2.5629e-12	1.54105e-11
g3730.t1	14.7213	47.1998	77.1134	17.8584	48.2431	17.0698	12.7541	-0.93758	0.279221	0.334449
g3731.t1	0	27.9906	13.7703	8.11744	17.2297	27.6457	0	-0.103497	0.943035	0.95498
g3733.t1	0	53.237	107.408	64.9395	28.388	8.16382	25.6738	-1.57046	0.0100944	0.0162808
g3734.t1	14.7213	21.4046	66.0972	21.1053	2.46138	4.82408	42.7344	-1.09912	0.298628	0.355059
g3744.t1	29.4425	54.3347	63.3432	0.811744	10.9942	0.185541	32.2993	-1.79663	0.139801	0.180202
g3751.t1	14.7213	7.68369	22.0324	21.9171	13.1274	13.7301	20.8703	0.174054	0.855452	0.880744
g3752.t1	14.7213	24.1487	44.0648	26.7875	15.2606	45.4577	33.79	0.0985751	0.910611	0.927535
g3753.t1	73.6063	139.404	4133.83	264.628	211.187	171.44	252.1	-2.7782	NA	NA
g3754.t1	44.1638	70.2509	110.162	76.3039	102.886	172.739	242.162	1.1655	0.208245	0.257669
g3755.t1	824.391	257.404	429.632	180.207	370.684	333.232	685.904	-0.106073	NA	NA
g3756.t1	220.819	128.427	99.1458	93.3505	187.722	219.867	374.34	0.840797	NA	NA
g3757.t1	279.704	336.985	470.943	138.808	80.8975	96.296	46.3784	-2.29671	2.34227e-05	5.3809e-05
g3758.t1	220.819	377.599	633.432	96.5975	240.723	219.124	155.865	-1.0264	0.0596012	0.0831372
g3759.t1	4784.41	4463.68	1710.27	13168.9	10099.4	9805.12	10691.1	1.4827	0.0210682	0.0320463
g3760.t1	103.049	165.199	313.962	291.416	264.681	237.493	301.128	0.431179	0.524546	0.582166
g3763.t1	220.819	215.692	280.913	23.5406	26.9111	62.1564	1.98765	-2.98188	7.41186e-05	0.000160769
g3764.t1	397.474	2094.9	2178.45	2013.94	1117.8	1103.97	1303.4	-0.413014	0.587362	0.641627
g3765.t1	1737.11	569.142	537.04	269.499	182.635	145.464	189.323	-2.44444	0.00104437	0.0019595
g3766.t1	176.655	137.209	247.865	78.7391	83.3589	34.1396	93.585	-1.40997	0.00651515	0.0108183
g3768.t1	485.802	396.808	743.594	58.4455	57.5964	36.9227	41.4093	-3.58196	NA	NA
g3770.t1	235.54	98.7903	228.586	32.4697	72.0365	66.6094	107.499	-1.15397	0.0511706	0.0723181
g3771.t1	1104.1	333.692	170.751	3654.47	1281.4	795.045	1568.58	1.20838	0.116854	0.153306
g3772.t1	14.7213	822.704	22.0324	277.616	479.642	410.974	381.628	0.525322	0.564359	0.62027
g3773.t1	9127.19	35230.3	6012.09	80419.4	19285.1	27103.2	32349.1	0.643799	0.336369	0.394271
g3774.t1	44.1638	124.037	74.3594	44.6459	34.2953	23.5638	58.1387	-1.12256	NA	NA
g3776.t1	88.3276	312.836	90.8837	11.3644	23.9575	31.542	28.8209	-2.59524	0.00043075	0.000852041
g3777.t1	29.4425	1684.38	123.932	223.23	172.953	188.51	224.77	-1.65916	NA	NA
g3778.t1	338.589	1028.52	245.111	197.254	279.285	145.279	156.527	-1.48812	0.0323569	0.0475551
g3779.t1	264.983	38.9673	85.3756	65.7512	57.9246	33.9541	62.114	-1.1508	0.0623845	0.086656
g3780.t1	206.098	62.0184	231.34	7.30569	0	24.4915	0	-4.3445	0.00567421	0.00951946
g3782.t1	912.719	49.3952	145.965	2831.36	1127.15	2025.56	3400.04	2.61964	0.00109501	0.00204823
g3783.t1	88.3276	192.641	286.421	0	0.164092	1.85541	0.165637	-8.10838	8.01657e-27	7.43174e-25
g3785.t1	691.9	230.511	324.978	172.901	164.092	144.722	94.0819	-1.58041	0.00272788	0.0048057
g3786.t1	456.359	3877.52	683.005	206.995	504.912	644.014	302.288	-1.79564	0.0383377	0.0555142
g3790.t1	2075.7	1488.44	228.586	1272	1003.42	1694.74	2458.88	0.44705	0.658375	0.70647
g3791.t1	220.819	110.865	322.224	226.476	25.4343	21.7083	34.2869	-2.9896	1.02228e-08	3.43621e-08
g3792.t1	44.1638	49.944	112.916	18.6701	8.69689	0.185541	9.60696	-3.51	0.000685443	0.00131835
g3793.t1	3400.61	372.11	154.227	226.476	146.698	193.52	310.57	-2.57691	0.00143862	0.00264413
g3794.t1	1501.57	83.9718	104.654	3695.06	1129.61	1177.45	2146.66	1.43687	0.079246	0.107754
g3796.t1	73.6063	31.8324	88.1296	245.958	81.2257	161.978	125.387	1.04453	0.0275045	0.0409589
g3797.t1	338.589	2583.92	470.943	1997.7	2066.91	2534.13	1102.15	0.740081	0.385816	0.445411
g3854.t1	117.77	27.9906	60.5891	0	0	0.185541	0	-9.96728	7.24675e-13	4.85676e-12
g3855.t1	0	23.0511	112.916	0	0	0	0	-10.6089	1.37559e-12	8.70219e-12
g3856.t1	29.4425	86.716	104.654	0	3.11775	0	0	-6.18729	1.69819e-08	5.567e-08
g3857.t1	426.917	227.218	223.078	3.24697	0.164092	1.29879	0.331274	-8.93899	1.7123e-24	1.13904e-22
g3858.t1	103.049	137.209	327.732	0	0	1.66987	0.496912	-8.09649	8.17651e-24	4.93949e-22
g3859.t1	176.655	296.371	443.402	0	0.164092	1.66987	0.828186	-8.47363	2.19292e-31	3.84114e-29
g3860.t1	500.523	232.157	291.929	10.5527	30.3571	16.5132	26.3363	-3.73573	1.93406e-20	6.82342e-19
g3861.t1	471.081	156.418	242.357	21.1053	25.9266	3.1542	1.82201	-4.78022	5.05384e-10	2.01743e-09
g3862.t1	0	36.772	90.8837	0	0	0.371083	0	-8.72003	7.98561e-13	5.29997e-12
g3863.t1	441.638	361.134	567.335	0	7.38415	0.556624	0.662549	-7.31169	4.36374e-11	2.08709e-10
g3864.t1	368.032	294.725	539.794	0	0	0.556624	0	-11.1803	2.55346e-32	5.17477e-30
g3865.t1	264.983	223.376	291.929	0	0.328185	0.371083	0	-10.1428	2.35596e-32	4.85722e-30
g3866.t1	809.67	388.027	641.694	54.3868	201.341	266.994	174.747	-1.49472	0.00171056	0.00310838
g3867.t1	0	41.1626	63.3432	3.24697	0	0.185541	0	-9.35344	3.70572e-11	1.79728e-10
g3868.t1	29.4425	32.3813	107.408	0	0	0	0	-10.8616	1.24707e-14	1.24947e-13
g3869.t1	44.1638	27.4418	33.0486	0	0	0	0	-10.0388	6.40968e-12	3.56222e-11
g3870.t1	29.4425	31.8324	60.5891	0	0.328185	0	0	-8.52847	1.15268e-11	6.11553e-11
g3871.t1	44.1638	31.8324	63.3432	0	0	0	0	-10.5056	5.10389e-15	5.64066e-14
g3872.t1	471.081	97.1438	121.178	1.62349	14.4401	0.371083	3.47838	-5.18959	6.90328e-08	2.10265e-07
g3873.t1	279.704	364.975	435.14	310.086	282.239	395.389	324.649	-0.112834	NA	NA
g3874.t1	29.4425	29.6371	68.8513	81.9861	43.3204	44.901	31.4711	-0.14085	0.827067	0.856428
g3876.t1	0	31.2836	57.8351	6.49395	12.471	0.742166	0	-2.85385	0.0459418	0.0655154
[truncated: 35,125 more rows]

## Sheet: S5
Table S5. Details of the RT-qPCR primers used to verify the six DEGs of C. steinii RZ4A.
gene ID	primers(5'-3')	expression level
g10370.t1	TTGGTGACTGGCAGAAGA	down-regulated
	CTTGGATCTAGCGATGACTT
g17316.t1	TTGTGCGGTGGTAAGAAG	down-regulated
	GATGGTGTAGAACTTGAGGA
g33357.t1	TCACCACGATTCTGATTCC	down-regulated
	AACTCTGTAAGCAGCGATT
g2805.t1	TGTTCAGAATCCAAGCCAAA	up-regulated
	CGTCATCGATAACCCAAGTG
g2807.t1	TGTGCTGCCTTTGCTTCTGA	up-regulated
	ACTAGTGCCACCGGGTTCGT
g28308.t1	GAAAATCCCCAAATCAAGTC	up-regulated
	TCAAAAGAAAAAAGAGCCAC

## Sheet: S6
Table S6. GO enrichment analysis of DEGs in resting cysts (vs. trophonts) of C. inflata RL4B.
ID	description	ontology	gene count	up-regulated or down-regulated
GO:0009058	biosynthetic process	Biological Process	381	up-regulated
GO:0055114	obsolete oxidation-reduction process	Biological Process	352	up-regulated
GO:0034641	cellular nitrogen compound metabolic process	Biological Process	289	up-regulated
GO:0005975	carbohydrate metabolic process	Biological Process	210	up-regulated
GO:0055085	transmembrane transport	Biological Process	156	up-regulated
GO:0006355	regulation of transcription, DNA-templated	Biological Process	127	up-regulated
GO:0000160	phosphorelay signal transduction system	Biological Process	113	up-regulated
GO:0006508	proteolysis	Biological Process	107	up-regulated
GO:0044281	small molecule metabolic process	Biological Process	98	up-regulated
GO:0008150	biological_process	Biological Process	83	up-regulated
GO:0007165	signal transduction	Biological Process	82	up-regulated
GO:0006259	DNA metabolic process	Biological Process	79	up-regulated
GO:0006464	cellular protein modification process	Biological Process	72	up-regulated
GO:0006468	protein phosphorylation	Biological Process	67	up-regulated
GO:0018106	peptidyl-histidine phosphorylation	Biological Process	64	up-regulated
GO:0016310	phosphorylation	Biological Process	61	up-regulated
GO:0006520	cellular amino acid metabolic process	Biological Process	56	up-regulated
GO:0009056	catabolic process	Biological Process	56	up-regulated
GO:2000142	regulation of DNA-templated transcription, initiation	Biological Process	56	up-regulated
GO:0006629	lipid metabolic process	Biological Process	54	up-regulated
GO:0006950	response to stress	Biological Process	51	up-regulated
GO:0006412	translation	Biological Process	50	up-regulated
GO:0090305	nucleic acid phosphodiester bond hydrolysis	Biological Process	45	up-regulated
GO:0051301	cell division	Biological Process	33	up-regulated
GO:0006091	generation of precursor metabolites and energy	Biological Process	30	up-regulated
GO:0006281	DNA repair	Biological Process	28	up-regulated
GO:0006457	protein folding	Biological Process	28	up-regulated
GO:0032259	methylation	Biological Process	27	up-regulated
GO:0016311	dephosphorylation	Biological Process	25	up-regulated
GO:0006790	sulfur compound metabolic process	Biological Process	23	up-regulated
GO:0006352	DNA-templated transcription, initiation	Biological Process	21	up-regulated
GO:0098869	cellular oxidant detoxification	Biological Process	21	up-regulated
GO:1902600	proton transmembrane transport	Biological Process	21	up-regulated
GO:0006260	DNA replication	Biological Process	20	up-regulated
GO:0006310	DNA recombination	Biological Process	20	up-regulated
GO:0006470	protein dephosphorylation	Biological Process	20	up-regulated
GO:0006633	fatty acid biosynthetic process	Biological Process	20	up-regulated
GO:0006810	transport	Biological Process	20	up-regulated
GO:0015031	protein transport	Biological Process	20	up-regulated
GO:0071554	cell wall organization or biogenesis	Biological Process	20	up-regulated
GO:0016192	vesicle-mediated transport	Biological Process	19	up-regulated
GO:0006099	tricarboxylic acid cycle	Biological Process	18	up-regulated
GO:0098655	cation transmembrane transport	Biological Process	18	up-regulated
GO:0022900	electron transport chain	Biological Process	17	up-regulated
GO:0007018	microtubule-based movement	Biological Process	16	up-regulated
GO:0009116	nucleoside metabolic process	Biological Process	16	up-regulated
GO:0006004	fucose metabolic process	Biological Process	15	up-regulated
GO:0007049	cell cycle	Biological Process	15	up-regulated
GO:0022607	cellular component assembly	Biological Process	15	up-regulated
GO:0032508	DNA duplex unwinding	Biological Process	15	up-regulated
GO:0051276	chromosome organization	Biological Process	15	up-regulated
GO:0008360	regulation of cell shape	Biological Process	14	up-regulated
GO:0042908	xenobiotic transport	Biological Process	13	up-regulated
GO:0006399	tRNA metabolic process	Biological Process	12	up-regulated
GO:0006541	glutamine metabolic process	Biological Process	12	up-regulated
GO:0006979	response to oxidative stress	Biological Process	12	up-regulated
GO:0009252	peptidoglycan biosynthetic process	Biological Process	12	up-regulated
GO:0016042	lipid catabolic process	Biological Process	12	up-regulated
GO:0032196	transposition	Biological Process	12	up-regulated
GO:0042254	ribosome biogenesis	Biological Process	12	up-regulated
GO:0071555	cell wall organization	Biological Process	12	up-regulated
GO:0006814	sodium ion transport	Biological Process	11	up-regulated
GO:0009228	thiamine biosynthetic process	Biological Process	11	up-regulated
GO:0009987	cellular process	Biological Process	11	up-regulated
GO:0001522	pseudouridine synthesis	Biological Process	10	up-regulated
GO:0006265	DNA topological change	Biological Process	10	up-regulated
GO:0006284	base-excision repair	Biological Process	10	up-regulated
GO:0009097	isoleucine biosynthetic process	Biological Process	10	up-regulated
GO:0016567	protein ubiquitination	Biological Process	10	up-regulated
GO:0018105	peptidyl-serine phosphorylation	Biological Process	10	up-regulated
GO:0035556	intracellular signal transduction	Biological Process	10	up-regulated
GO:0006096	glycolytic process	Biological Process	9	up-regulated
GO:0006400	tRNA modification	Biological Process	9	up-regulated
GO:0006413	translational initiation	Biological Process	9	up-regulated
GO:0006605	protein targeting	Biological Process	9	up-regulated
GO:0006807	nitrogen compound metabolic process	Biological Process	9	up-regulated
GO:0008033	tRNA processing	Biological Process	9	up-regulated
GO:0009089	lysine biosynthetic process via diaminopimelate	Biological Process	9	up-regulated
GO:0009229	thiamine diphosphate biosynthetic process	Biological Process	9	up-regulated
GO:0009435	NAD biosynthetic process	Biological Process	9	up-regulated
GO:0015986	ATP synthesis coupled proton transport	Biological Process	9	up-regulated
GO:0030001	metal ion transport	Biological Process	9	up-regulated
GO:0044237	cellular metabolic process	Biological Process	9	up-regulated
GO:0044718	siderophore transmembrane transport	Biological Process	9	up-regulated
GO:0045454	cell redox homeostasis	Biological Process	9	up-regulated
GO:0071805	potassium ion transmembrane transport	Biological Process	9	up-regulated
GO:0071897	DNA biosynthetic process	Biological Process	9	up-regulated
GO:0006811	ion transport	Biological Process	8	up-regulated
GO:0009086	methionine biosynthetic process	Biological Process	8	up-regulated
GO:0046835	carbohydrate phosphorylation	Biological Process	8	up-regulated
GO:0065003	protein-containing complex assembly	Biological Process	8	up-regulated
GO:0006098	pentose-phosphate shunt	Biological Process	7	up-regulated
GO:0006189	'de novo' IMP biosynthetic process	Biological Process	7	up-regulated
GO:0006414	translational elongation	Biological Process	7	up-regulated
GO:0006479	protein methylation	Biological Process	7	up-regulated
GO:0006897	endocytosis	Biological Process	7	up-regulated
GO:0008654	phospholipid biosynthetic process	Biological Process	7	up-regulated
GO:0009088	threonine biosynthetic process	Biological Process	7	up-regulated
GO:0009432	SOS response	Biological Process	7	up-regulated
GO:0017004	cytochrome complex assembly	Biological Process	7	up-regulated
GO:0019346	transsulfuration	Biological Process	7	up-regulated
GO:0042592	homeostatic process	Biological Process	7	up-regulated
GO:0045493	xylan catabolic process	Biological Process	7	up-regulated
GO:0106074	aminoacyl-tRNA metabolism involved in translational fidelity	Biological Process	7	up-regulated
GO:0000278	mitotic cell cycle	Biological Process	6	up-regulated
GO:0006415	translational termination	Biological Process	6	up-regulated
GO:0006782	protoporphyrinogen IX biosynthetic process	Biological Process	6	up-regulated
GO:0006813	potassium ion transport	Biological Process	6	up-regulated
GO:0006857	oligopeptide transport	Biological Process	6	up-regulated
GO:0006886	intracellular protein transport	Biological Process	6	up-regulated
GO:0008616	queuosine biosynthetic process	Biological Process	6	up-regulated
GO:0009098	leucine biosynthetic process	Biological Process	6	up-regulated
GO:0009099	valine biosynthetic process	Biological Process	6	up-regulated
GO:0009234	menaquinone biosynthetic process	Biological Process	6	up-regulated
GO:0009245	lipid A biosynthetic process	Biological Process	6	up-regulated
GO:0009306	protein secretion	Biological Process	6	up-regulated
GO:0010468	regulation of gene expression	Biological Process	6	up-regulated
GO:0016114	terpenoid biosynthetic process	Biological Process	6	up-regulated
GO:0044205	'de novo' UMP biosynthetic process	Biological Process	6	up-regulated
GO:0046654	tetrahydrofolate biosynthetic process	Biological Process	6	up-regulated
GO:0070574	cadmium ion transmembrane transport	Biological Process	6	up-regulated
GO:1901642	nucleoside transmembrane transport	Biological Process	6	up-regulated
GO:1902476	chloride transmembrane transport	Biological Process	6	up-regulated
GO:0000105	histidine biosynthetic process	Biological Process	5	up-regulated
GO:0000162	tryptophan biosynthetic process	Biological Process	5	up-regulated
GO:0006006	glucose metabolic process	Biological Process	5	up-regulated
GO:0006094	gluconeogenesis	Biological Process	5	up-regulated
GO:0006261	DNA-dependent DNA replication	Biological Process	5	up-regulated
GO:0006526	arginine biosynthetic process	Biological Process	5	up-regulated
GO:0006779	porphyrin-containing compound biosynthetic process	Biological Process	5	up-regulated
GO:0006796	phosphate-containing compound metabolic process	Biological Process	5	up-regulated
GO:0006996	organelle organization	Biological Process	5	up-regulated
GO:0007010	cytoskeleton organization	Biological Process	5	up-regulated
GO:0007059	chromosome segregation	Biological Process	5	up-regulated
GO:0008615	pyridoxine biosynthetic process	Biological Process	5	up-regulated
GO:0009103	lipopolysaccharide biosynthetic process	Biological Process	5	up-regulated
GO:0009408	response to heat	Biological Process	5	up-regulated
GO:0015774	polysaccharide transport	Biological Process	5	up-regulated
GO:0015937	coenzyme A biosynthetic process	Biological Process	5	up-regulated
GO:0016226	iron-sulfur cluster assembly	Biological Process	5	up-regulated
GO:0019430	removal of superoxide radicals	Biological Process	5	up-regulated
GO:0030091	protein repair	Biological Process	5	up-regulated
GO:0030488	tRNA methylation	Biological Process	5	up-regulated
GO:0031167	rRNA methylation	Biological Process	5	up-regulated
GO:0035999	tetrahydrofolate interconversion	Biological Process	5	up-regulated
GO:0044208	'de novo' AMP biosynthetic process	Biological Process	5	up-regulated
GO:0045892	negative regulation of transcription, DNA-templated	Biological Process	5	up-regulated
GO:0046677	response to antibiotic	Biological Process	5	up-regulated
GO:0065002	intracellular protein transmembrane transport	Biological Process	5	up-regulated
GO:0000226	microtubule cytoskeleton organization	Biological Process	4	up-regulated
GO:0000902	cell morphogenesis	Biological Process	4	up-regulated
GO:0005978	glycogen biosynthetic process	Biological Process	4	up-regulated
GO:0006086	acetyl-CoA biosynthetic process from pyruvate	Biological Process	4	up-regulated
GO:0006177	GMP biosynthetic process	Biological Process	4	up-regulated
GO:0006207	'de novo' pyrimidine nucleobase biosynthetic process	Biological Process	4	up-regulated
GO:0006269	DNA replication, synthesis of RNA primer	Biological Process	4	up-regulated
GO:0006364	rRNA processing	Biological Process	4	up-regulated
GO:0006402	mRNA catabolic process	Biological Process	4	up-regulated
GO:0006432	phenylalanyl-tRNA aminoacylation	Biological Process	4	up-regulated
GO:0006534	cysteine metabolic process	Biological Process	4	up-regulated
GO:0006631	fatty acid metabolic process	Biological Process	4	up-regulated
GO:0006635	fatty acid beta-oxidation	Biological Process	4	up-regulated
GO:0007155	cell adhesion	Biological Process	4	up-regulated
GO:0008219	cell death	Biological Process	4	up-regulated
GO:0008652	cellular amino acid biosynthetic process	Biological Process	4	up-regulated
GO:0009060	aerobic respiration	Biological Process	4	up-regulated
GO:0009231	riboflavin biosynthetic process	Biological Process	4	up-regulated
GO:0009249	protein lipoylation	Biological Process	4	up-regulated
GO:0009307	DNA restriction-modification system	Biological Process	4	up-regulated
GO:0009584	detection of visible light	Biological Process	4	up-regulated
GO:0015074	DNA integration	Biological Process	4	up-regulated
GO:0016052	carbohydrate catabolic process	Biological Process	4	up-regulated
GO:0018298	protein-chromophore linkage	Biological Process	4	up-regulated
GO:0019556	histidine catabolic process to glutamate and formamide	Biological Process	4	up-regulated
GO:0019557	histidine catabolic process to glutamate and formate	Biological Process	4	up-regulated
GO:0030163	protein catabolic process	Biological Process	4	up-regulated
GO:0031564	transcription antitermination	Biological Process	4	up-regulated
GO:0034220	ion transmembrane transport	Biological Process	4	up-regulated
GO:0044238	primary metabolic process	Biological Process	4	up-regulated
GO:0044571	[2Fe-2S] cluster assembly	Biological Process	4	up-regulated
GO:0045226	extracellular polysaccharide biosynthetic process	Biological Process	4	up-regulated
GO:0046656	folic acid biosynthetic process	Biological Process	4	up-regulated
GO:0051604	protein maturation	Biological Process	4	up-regulated
GO:0055129	L-proline biosynthetic process	Biological Process	4	up-regulated
GO:0090502	RNA phosphodiester bond hydrolysis, endonucleolytic	Biological Process	4	up-regulated
GO:1902358	sulfate transmembrane transport	Biological Process	4	up-regulated
GO:0000165	MAPK cascade	Biological Process	3	up-regulated
GO:0000271	polysaccharide biosynthetic process	Biological Process	3	up-regulated
GO:0000272	polysaccharide catabolic process	Biological Process	3	up-regulated
GO:0002943	tRNA dihydrouridine synthesis	Biological Process	3	up-regulated
GO:0006064	glucuronate catabolic process	Biological Process	3	up-regulated
GO:0006065	UDP-glucuronate biosynthetic process	Biological Process	3	up-regulated
GO:0006163	purine nucleotide metabolic process	Biological Process	3	up-regulated
GO:0006298	mismatch repair	Biological Process	3	up-regulated
GO:0006303	double-strand break repair via nonhomologous end joining	Biological Process	3	up-regulated
GO:0006307	DNA dealkylation involved in DNA repair	Biological Process	3	up-regulated
GO:0006313	transposition, DNA-mediated	Biological Process	3	up-regulated
GO:0006351	transcription, DNA-templated	Biological Process	3	up-regulated
GO:0006357	regulation of transcription by RNA polymerase II	Biological Process	3	up-regulated
GO:0006396	RNA processing	Biological Process	3	up-regulated
GO:0006401	RNA catabolic process	Biological Process	3	up-regulated
GO:0006424	glutamyl-tRNA aminoacylation	Biological Process	3	up-regulated
GO:0006430	lysyl-tRNA aminoacylation	Biological Process	3	up-regulated
GO:0006436	tryptophanyl-tRNA aminoacylation	Biological Process	3	up-regulated
GO:0006437	tyrosyl-tRNA aminoacylation	Biological Process	3	up-regulated
GO:0006537	glutamate biosynthetic process	Biological Process	3	up-regulated
GO:0006665	sphingolipid metabolic process	Biological Process	3	up-regulated
GO:0006694	steroid biosynthetic process	Biological Process	3	up-regulated
GO:0006725	cellular aromatic compound metabolic process	Biological Process	3	up-regulated
GO:0006749	glutathione metabolic process	Biological Process	3	up-regulated
GO:0006890	retrograde vesicle-mediated transport, Golgi to endoplasmic reticulum	Biological Process	3	up-regulated
GO:0006914	autophagy	Biological Process	3	up-regulated
GO:0007005	mitochondrion organization	Biological Process	3	up-regulated
GO:0008152	metabolic process	Biological Process	3	up-regulated
GO:0008295	spermidine biosynthetic process	Biological Process	3	up-regulated
GO:0009072	aromatic amino acid family metabolic process	Biological Process	3	up-regulated
GO:0009073	aromatic amino acid family biosynthetic process	Biological Process	3	up-regulated
GO:0009082	branched-chain amino acid biosynthetic process	Biological Process	3	up-regulated
GO:0009102	biotin biosynthetic process	Biological Process	3	up-regulated
GO:0009253	peptidoglycan catabolic process	Biological Process	3	up-regulated
GO:0010133	proline catabolic process to glutamate	Biological Process	3	up-regulated
GO:0015886	heme transport	Biological Process	3	up-regulated
GO:0017186	peptidyl-pyroglutamic acid biosynthetic process, using glutaminyl-peptide cyclotransferase	Biological Process	3	up-regulated
GO:0018095	protein polyglutamylation	Biological Process	3	up-regulated
GO:0018108	peptidyl-tyrosine phosphorylation	Biological Process	3	up-regulated
GO:0019288	isopentenyl diphosphate biosynthetic process, methylerythritol 4-phosphate pathway	Biological Process	3	up-regulated
GO:0019354	siroheme biosynthetic process	Biological Process	3	up-regulated
GO:0019569	L-arabinose catabolic process to xylulose 5-phosphate	Biological Process	3	up-regulated
GO:0019679	propionate metabolic process, methylcitrate cycle	Biological Process	3	up-regulated
GO:0019752	carboxylic acid metabolic process	Biological Process	3	up-regulated
GO:0031119	tRNA pseudouridine synthesis	Biological Process	3	up-regulated
GO:0032775	DNA methylation on adenine	Biological Process	3	up-regulated
GO:0034655	nucleobase-containing compound catabolic process	Biological Process	3	up-regulated
GO:0034765	regulation of ion transmembrane transport	Biological Process	3	up-regulated
GO:0035552	oxidative single-stranded DNA demethylation	Biological Process	3	up-regulated
GO:0035735	intraciliary transport involved in cilium assembly	Biological Process	3	up-regulated
GO:0042026	protein refolding	Biological Process	3	up-regulated
GO:0042073	intraciliary transport	Biological Process	3	up-regulated
GO:0042274	ribosomal small subunit biogenesis	Biological Process	3	up-regulated
GO:0042773	ATP synthesis coupled electron transport	Biological Process	3	up-regulated
GO:0043952	protein transport by the Sec complex	Biological Process	3	up-regulated
GO:0043953	protein transport by the Tat complex	Biological Process	3	up-regulated
GO:0044210	'de novo' CTP biosynthetic process	Biological Process	3	up-regulated
GO:0044260	cellular macromolecule metabolic process	Biological Process	3	up-regulated
GO:0046777	protein autophosphorylation	Biological Process	3	up-regulated
GO:0046901	tetrahydrofolylpolyglutamate biosynthetic process	Biological Process	3	up-regulated
GO:0046940	nucleoside monophosphate phosphorylation	Biological Process	3	up-regulated
GO:0048870	cell motility	Biological Process	3	up-regulated
GO:0055072	iron ion homeostasis	Biological Process	3	up-regulated
GO:0061024	membrane organization	Biological Process	3	up-regulated
GO:0061615	glycolytic process through fructose-6-phosphate	Biological Process	3	up-regulated
GO:0070286	axonemal dynein complex assembly	Biological Process	3	up-regulated
GO:0071266	'de novo' L-methionine biosynthetic process	Biological Process	3	up-regulated
GO:0071586	CAAX-box protein processing	Biological Process	3	up-regulated
GO:0097746	blood vessel diameter maintenance	Biological Process	3	up-regulated
GO:1901137	carbohydrate derivative biosynthetic process	Biological Process	3	up-regulated
GO:1903830	magnesium ion transmembrane transport	Biological Process	3	up-regulated
GO:0000186	obsolete activation of MAPKK activity	Biological Process	2	up-regulated
GO:0000413	protein peptidyl-prolyl isomerization	Biological Process	2	up-regulated
GO:0000423	mitophagy	Biological Process	2	up-regulated
GO:0000716	transcription-coupled nucleotide-excision repair, DNA damage recognition	Biological Process	2	up-regulated
GO:0000724	double-strand break repair via homologous recombination	Biological Process	2	up-regulated
GO:0000725	recombinational repair	Biological Process	2	up-regulated
GO:0001510	RNA methylation	Biological Process	2	up-regulated
GO:0002098	tRNA wobble uridine modification	Biological Process	2	up-regulated
GO:0002949	tRNA threonylcarbamoyladenosine modification	Biological Process	2	up-regulated
GO:0003333	amino acid transmembrane transport	Biological Process	2	up-regulated
GO:0005992	trehalose biosynthetic process	Biological Process	2	up-regulated
GO:0006002	fructose 6-phosphate metabolic process	Biological Process	2	up-regulated
GO:0006013	mannose metabolic process	Biological Process	2	up-regulated
GO:0006044	N-acetylglucosamine metabolic process	Biological Process	2	up-regulated
GO:0006048	UDP-N-acetylglucosamine biosynthetic process	Biological Process	2	up-regulated
GO:0006072	glycerol-3-phosphate metabolic process	Biological Process	2	up-regulated
GO:0006097	glyoxylate cycle	Biological Process	2	up-regulated
GO:0006106	fumarate metabolic process	Biological Process	2	up-regulated
GO:0006108	malate metabolic process	Biological Process	2	up-regulated
GO:0006166	purine ribonucleoside salvage	Biological Process	2	up-regulated
GO:0006168	adenine salvage	Biological Process	2	up-regulated
GO:0006203	dGTP catabolic process	Biological Process	2	up-regulated
GO:0006268	DNA unwinding involved in DNA replication	Biological Process	2	up-regulated
GO:0006289	nucleotide-excision repair	Biological Process	2	up-regulated
GO:0006304	DNA modification	Biological Process	2	up-regulated
GO:0006308	DNA catabolic process	Biological Process	2	up-regulated
GO:0006353	DNA-templated transcription, termination	Biological Process	2	up-regulated
GO:0006417	regulation of translation	Biological Process	2	up-regulated
GO:0006418	tRNA aminoacylation for protein translation	Biological Process	2	up-regulated
GO:0006419	alanyl-tRNA aminoacylation	Biological Process	2	up-regulated
GO:0006420	arginyl-tRNA aminoacylation	Biological Process	2	up-regulated
GO:0006422	aspartyl-tRNA aminoacylation	Biological Process	2	up-regulated
GO:0006423	cysteinyl-tRNA aminoacylation	Biological Process	2	up-regulated
GO:0006428	isoleucyl-tRNA aminoacylation	Biological Process	2	up-regulated
GO:0006429	leucyl-tRNA aminoacylation	Biological Process	2	up-regulated
GO:0006431	methionyl-tRNA aminoacylation	Biological Process	2	up-regulated
GO:0006433	prolyl-tRNA aminoacylation	Biological Process	2	up-regulated
GO:0006434	seryl-tRNA aminoacylation	Biological Process	2	up-regulated
GO:0006435	threonyl-tRNA aminoacylation	Biological Process	2	up-regulated
GO:0006438	valyl-tRNA aminoacylation	Biological Process	2	up-regulated
GO:0006465	signal peptide processing	Biological Process	2	up-regulated
GO:0006511	ubiquitin-dependent protein catabolic process	Biological Process	2	up-regulated
GO:0006515	protein quality control for misfolded or incompletely synthesized proteins	Biological Process	2	up-regulated
GO:0006527	arginine catabolic process	Biological Process	2	up-regulated
GO:0006529	asparagine biosynthetic process	Biological Process	2	up-regulated
GO:0006536	glutamate metabolic process	Biological Process	2	up-regulated
GO:0006542	glutamine biosynthetic process	Biological Process	2	up-regulated
GO:0006564	L-serine biosynthetic process	Biological Process	2	up-regulated
GO:0006591	ornithine metabolic process	Biological Process	2	up-regulated
GO:0006662	glycerol ether metabolic process	Biological Process	2	up-regulated
GO:0006750	glutathione biosynthetic process	Biological Process	2	up-regulated
GO:0006783	heme biosynthetic process	Biological Process	2	up-regulated
GO:0006801	superoxide metabolic process	Biological Process	2	up-regulated
GO:0006812	cation transport	Biological Process	2	up-regulated
GO:0006817	phosphate ion transport	Biological Process	2	up-regulated
GO:0006885	regulation of pH	Biological Process	2	up-regulated
GO:0006935	chemotaxis	Biological Process	2	up-regulated
GO:0007032	endosome organization	Biological Process	2	up-regulated
GO:0008218	bioluminescence	Biological Process	2	up-regulated
GO:0008299	isoprenoid biosynthetic process	Biological Process	2	up-regulated
GO:0008643	carbohydrate transport	Biological Process	2	up-regulated
GO:0009117	nucleotide metabolic process	Biological Process	2	up-regulated
GO:0009165	nucleotide biosynthetic process	Biological Process	2	up-regulated
GO:0009166	nucleotide catabolic process	Biological Process	2	up-regulated
GO:0009244	lipopolysaccharide core region biosynthetic process	Biological Process	2	up-regulated
GO:0009263	deoxyribonucleotide biosynthetic process	Biological Process	2	up-regulated
GO:0009311	oligosaccharide metabolic process	Biological Process	2	up-regulated
GO:0009423	chorismate biosynthetic process	Biological Process	2	up-regulated
GO:0009725	response to hormone	Biological Process	2	up-regulated
GO:0015698	inorganic anion transport	Biological Process	2	up-regulated
GO:0015757	galactose transmembrane transport	Biological Process	2	up-regulated
GO:0015821	methionine transport	Biological Process	2	up-regulated
GO:0015936	coenzyme A metabolic process	Biological Process	2	up-regulated
GO:0015977	carbon fixation	Biological Process	2	up-regulated
GO:0015979	photosynthesis	Biological Process	2	up-regulated
GO:0016117	carotenoid biosynthetic process	Biological Process	2	up-regulated
GO:0016559	peroxisome fission	Biological Process	2	up-regulated
GO:0016570	histone modification	Biological Process	2	up-regulated
GO:0016573	histone acetylation	Biological Process	2	up-regulated
GO:0016579	protein deubiquitination	Biological Process	2	up-regulated
GO:0017013	protein flavinylation	Biological Process	2	up-regulated
GO:0017038	protein import	Biological Process	2	up-regulated
GO:0018160	peptidyl-pyrromethane cofactor linkage	Biological Process	2	up-regulated
GO:0018339	peptidyl-L-beta-methylthioaspartic acid biosynthetic process from peptidyl-aspartic acid	Biological Process	2	up-regulated
GO:0019264	glycine biosynthetic process from serine	Biological Process	2	up-regulated
GO:0019379	sulfate assimilation, phosphoadenylyl sulfate reduction by phosphoadenylyl-sulfate reductase (thioredoxin)	Biological Process	2	up-regulated
GO:0019464	glycine decarboxylation via glycine cleavage system	Biological Process	2	up-regulated
GO:0019518	L-threonine catabolic process to glycine	Biological Process	2	up-regulated
GO:0019627	urea metabolic process	Biological Process	2	up-regulated
GO:0019748	secondary metabolic process	Biological Process	2	up-regulated
GO:0019805	quinolinate biosynthetic process	Biological Process	2	up-regulated
GO:0019877	diaminopimelate biosynthetic process	Biological Process	2	up-regulated
GO:0022904	respiratory electron transport chain	Biological Process	2	up-regulated
GO:0031288	sorocarp morphogenesis	Biological Process	2	up-regulated
GO:0032784	regulation of DNA-templated transcription, elongation	Biological Process	2	up-regulated
GO:0033014	tetrapyrrole biosynthetic process	Biological Process	2	up-regulated
GO:0033499	galactose catabolic process via UDP-galactose	Biological Process	2	up-regulated
GO:0034258	nicotinamide riboside transport	Biological Process	2	up-regulated
GO:0034605	cellular response to heat	Biological Process	2	up-regulated
GO:0034755	iron ion transmembrane transport	Biological Process	2	up-regulated
GO:0034968	histone lysine methylation	Biological Process	2	up-regulated
GO:0035082	axoneme assembly	Biological Process	2	up-regulated
GO:0035335	peptidyl-tyrosine dephosphorylation	Biological Process	2	up-regulated
GO:0035429	gluconate transmembrane transport	Biological Process	2	up-regulated
GO:0035725	sodium ion transmembrane transport	Biological Process	2	up-regulated
GO:0035973	aggrephagy	Biological Process	2	up-regulated
GO:0042158	lipoprotein biosynthetic process	Biological Process	2	up-regulated
GO:0042450	arginine biosynthetic process via ornithine	Biological Process	2	up-regulated
GO:0042732	D-xylose metabolic process	Biological Process	2	up-regulated
GO:0042744	hydrogen peroxide catabolic process	Biological Process	2	up-regulated
GO:0043066	negative regulation of apoptotic process	Biological Process	2	up-regulated
GO:0043093	FtsZ-dependent cytokinesis	Biological Process	2	up-regulated
GO:0043170	macromolecule metabolic process	Biological Process	2	up-regulated
GO:0043419	urea catabolic process	Biological Process	2	up-regulated
GO:0044267	cellular protein metabolic process	Biological Process	2	up-regulated
GO:0044403	biological process involved in symbiotic interaction	Biological Process	2	up-regulated
GO:0045490	pectin catabolic process	Biological Process	2	up-regulated
GO:0045893	positive regulation of transcription, DNA-templated	Biological Process	2	up-regulated
GO:0045944	positive regulation of transcription by RNA polymerase II	Biological Process	2	up-regulated
GO:0046373	L-arabinose metabolic process	Biological Process	2	up-regulated
GO:0048523	negative regulation of cellular process	Biological Process	2	up-regulated
GO:0048856	anatomical structure development	Biological Process	2	up-regulated
GO:0050794	regulation of cellular process	Biological Process	2	up-regulated
GO:0051103	DNA ligation involved in DNA repair	Biological Process	2	up-regulated
GO:0051607	defense response to virus	Biological Process	2	up-regulated
GO:0052865	1-deoxy-D-xylulose 5-phosphate biosynthetic process	Biological Process	2	up-regulated
GO:0055086	nucleobase-containing small molecule metabolic process	Biological Process	2	up-regulated
GO:0061912	selective autophagy	Biological Process	2	up-regulated
GO:0070475	rRNA base methylation	Biological Process	2	up-regulated
GO:0071310	cellular response to organic substance	Biological Process	2	up-regulated
GO:0071470	cellular response to osmotic stress	Biological Process	2	up-regulated
GO:0071596	ubiquitin-dependent protein catabolic process via the N-end rule pathway	Biological Process	2	up-regulated
GO:0071918	urea transmembrane transport	Biological Process	2	up-regulated
GO:0071951	conversion of methionyl-tRNA to N-formyl-methionyl-tRNA	Biological Process	2	up-regulated
GO:0072488	ammonium transmembrane transport	Biological Process	2	up-regulated
GO:0072511	inorganic cation transmembrane transport	Biological Process	2	up-regulated
GO:0090503	RNA phosphodiester bond hydrolysis, exonucleolytic	Biological Process	2	up-regulated
GO:0101030	tRNA-guanine transglycosylation	Biological Process	2	up-regulated
GO:0106004	tRNA (guanine-N7)-methylation	Biological Process	2	up-regulated
GO:1904659	glucose transmembrane transport	Biological Process	2	up-regulated
GO:2001295	malonyl-CoA biosynthetic process	Biological Process	2	up-regulated
GO:0000003	reproduction	Biological Process	1	up-regulated
GO:0000045	autophagosome assembly	Biological Process	1	up-regulated
GO:0000077	DNA damage checkpoint signaling	Biological Process	1	up-regulated
GO:0000079	regulation of cyclin-dependent protein serine/threonine kinase activity	Biological Process	1	up-regulated
GO:0000082	G1/S transition of mitotic cell cycle	Biological Process	1	up-regulated
GO:0000122	negative regulation of transcription by RNA polymerase II	Biological Process	1	up-regulated
GO:0000187	obsolete activation of MAPK activity	Biological Process	1	up-regulated
GO:0000209	protein polyubiquitination	Biological Process	1	up-regulated
GO:0000398	mRNA splicing, via spliceosome	Biological Process	1	up-regulated
GO:0000453	enzyme-directed rRNA 2'-O-methylation	Biological Process	1	up-regulated
GO:0000722	telomere maintenance via recombination	Biological Process	1	up-regulated
GO:0000723	telomere maintenance	Biological Process	1	up-regulated
GO:0000917	division septum assembly	Biological Process	1	up-regulated
GO:0000967	rRNA 5'-end processing	Biological Process	1	up-regulated
GO:0001933	negative regulation of protein phosphorylation	Biological Process	1	up-regulated
GO:0002100	tRNA wobble adenosine to inosine editing	Biological Process	1	up-regulated
GO:0002376	immune system process	Biological Process	1	up-regulated
GO:0002938	tRNA guanine ribose methylation	Biological Process	1	up-regulated
GO:0005976	polysaccharide metabolic process	Biological Process	1	up-regulated
GO:0005977	glycogen metabolic process	Biological Process	1	up-regulated
GO:0005980	glycogen catabolic process	Biological Process	1	up-regulated
GO:0006000	fructose metabolic process	Biological Process	1	up-regulated
GO:0006003	fructose 2,6-bisphosphate metabolic process	Biological Process	1	up-regulated
GO:0006007	glucose catabolic process	Biological Process	1	up-regulated
GO:0006014	D-ribose metabolic process	Biological Process	1	up-regulated
GO:0006021	inositol biosynthetic process	Biological Process	1	up-regulated
GO:0006032	chitin catabolic process	Biological Process	1	up-regulated
GO:0006081	cellular aldehyde metabolic process	Biological Process	1	up-regulated
GO:0006083	acetate metabolic process	Biological Process	1	up-regulated
GO:0006084	acetyl-CoA metabolic process	Biological Process	1	up-regulated
GO:0006139	nucleobase-containing compound metabolic process	Biological Process	1	up-regulated
GO:0006144	purine nucleobase metabolic process	Biological Process	1	up-regulated
GO:0006164	purine nucleotide biosynthetic process	Biological Process	1	up-regulated
GO:0006165	nucleoside diphosphate phosphorylation	Biological Process	1	up-regulated
GO:0006167	AMP biosynthetic process	Biological Process	1	up-regulated
GO:0006183	GTP biosynthetic process	Biological Process	1	up-regulated
GO:0006198	cAMP catabolic process	Biological Process	1	up-regulated
GO:0006220	pyrimidine nucleotide metabolic process	Biological Process	1	up-regulated
GO:0006221	pyrimidine nucleotide biosynthetic process	Biological Process	1	up-regulated
GO:0006228	UTP biosynthetic process	Biological Process	1	up-regulated
GO:0006241	CTP biosynthetic process	Biological Process	1	up-regulated
GO:0006270	DNA replication initiation	Biological Process	1	up-regulated
GO:0006275	regulation of DNA replication	Biological Process	1	up-regulated
GO:0006282	regulation of DNA repair	Biological Process	1	up-regulated
GO:0006338	chromatin remodeling	Biological Process	1	up-regulated
GO:0006367	transcription initiation from RNA polymerase II promoter	Biological Process	1	up-regulated
GO:0006397	mRNA processing	Biological Process	1	up-regulated
GO:0006421	asparaginyl-tRNA aminoacylation	Biological Process	1	up-regulated
GO:0006425	glutaminyl-tRNA aminoacylation	Biological Process	1	up-regulated
GO:0006426	glycyl-tRNA aminoacylation	Biological Process	1	up-regulated
GO:0006449	regulation of translational termination	Biological Process	1	up-regulated
GO:0006471	protein ADP-ribosylation	Biological Process	1	up-regulated
GO:0006491	N-glycan processing	Biological Process	1	up-regulated
GO:0006518	peptide metabolic process	Biological Process	1	up-regulated
GO:0006522	alanine metabolic process	Biological Process	1	up-regulated
GO:0006525	arginine metabolic process	Biological Process	1	up-regulated
GO:0006531	aspartate metabolic process	Biological Process	1	up-regulated
GO:0006546	glycine catabolic process	Biological Process	1	up-regulated
GO:0006559	L-phenylalanine catabolic process	Biological Process	1	up-regulated
GO:0006561	proline biosynthetic process	Biological Process	1	up-regulated
GO:0006562	proline catabolic process	Biological Process	1	up-regulated
GO:0006568	tryptophan metabolic process	Biological Process	1	up-regulated
GO:0006569	tryptophan catabolic process	Biological Process	1	up-regulated
GO:0006572	tyrosine catabolic process	Biological Process	1	up-regulated
GO:0006614	SRP-dependent cotranslational protein targeting to membrane	Biological Process	1	up-regulated
GO:0006637	acyl-CoA metabolic process	Biological Process	1	up-regulated
GO:0006650	glycerophospholipid metabolic process	Biological Process	1	up-regulated
GO:0006730	one-carbon metabolic process	Biological Process	1	up-regulated
GO:0006741	NADP biosynthetic process	Biological Process	1	up-regulated
GO:0006760	folic acid-containing compound metabolic process	Biological Process	1	up-regulated
GO:0006777	Mo-molybdopterin cofactor biosynthetic process	Biological Process	1	up-regulated
GO:0006784	heme A biosynthetic process	Biological Process	1	up-regulated
GO:0006788	heme oxidation	Biological Process	1	up-regulated
GO:0006826	iron ion transport	Biological Process	1	up-regulated
GO:0006865	amino acid transport	Biological Process	1	up-regulated
GO:0006878	cellular copper ion homeostasis	Biological Process	1	up-regulated
GO:0006887	exocytosis	Biological Process	1	up-regulated
GO:0006888	endoplasmic reticulum to Golgi vesicle-mediated transport	Biological Process	1	up-regulated
GO:0006891	intra-Golgi vesicle-mediated transport	Biological Process	1	up-regulated
GO:0006904	vesicle docking involved in exocytosis	Biological Process	1	up-regulated
GO:0006907	pinocytosis	Biological Process	1	up-regulated
GO:0006913	nucleocytoplasmic transport	Biological Process	1	up-regulated
GO:0007017	microtubule-based process	Biological Process	1	up-regulated
GO:0007021	tubulin complex assembly	Biological Process	1	up-regulated
GO:0007023	post-chaperonin tubulin folding pathway	Biological Process	1	up-regulated
GO:0007034	vacuolar transport	Biological Process	1	up-regulated
GO:0007062	sister chromatid cohesion	Biological Process	1	up-regulated
GO:0007076	mitotic chromosome condensation	Biological Process	1	up-regulated
GO:0007096	regulation of exit from mitosis	Biological Process	1	up-regulated
GO:0007100	mitotic centrosome separation	Biological Process	1	up-regulated
GO:0007154	cell communication	Biological Process	1	up-regulated
GO:0007205	protein kinase C-activating G protein-coupled receptor signaling pathway	Biological Process	1	up-regulated
GO:0007229	integrin-mediated signaling pathway	Biological Process	1	up-regulated
GO:0007346	regulation of mitotic cell cycle	Biological Process	1	up-regulated
GO:0007368	determination of left/right symmetry	Biological Process	1	up-regulated
GO:0008089	anterograde axonal transport	Biological Process	1	up-regulated
GO:0008104	protein localization	Biological Process	1	up-regulated
GO:0008217	regulation of blood pressure	Biological Process	1	up-regulated
GO:0008283	cell population proliferation	Biological Process	1	up-regulated
GO:0008610	lipid biosynthetic process	Biological Process	1	up-regulated
GO:0008645	hexose transmembrane transport	Biological Process	1	up-regulated
GO:0009059	macromolecule biosynthetic process	Biological Process	1	up-regulated
GO:0009063	cellular amino acid catabolic process	Biological Process	1	up-regulated
GO:0009074	aromatic amino acid family catabolic process	Biological Process	1	up-regulated
GO:0009083	branched-chain amino acid catabolic process	Biological Process	1	up-regulated
GO:0009107	lipoate biosynthetic process	Biological Process	1	up-regulated
GO:0009113	purine nucleobase biosynthetic process	Biological Process	1	up-regulated
GO:0009146	purine nucleoside triphosphate catabolic process	Biological Process	1	up-regulated
GO:0009156	ribonucleoside monophosphate biosynthetic process	Biological Process	1	up-regulated
GO:0009157	deoxyribonucleoside monophosphate biosynthetic process	Biological Process	1	up-regulated
GO:0009190	cyclic nucleotide biosynthetic process	Biological Process	1	up-regulated
GO:0009225	nucleotide-sugar metabolic process	Biological Process	1	up-regulated
GO:0009236	cobalamin biosynthetic process	Biological Process	1	up-regulated
GO:0009267	cellular response to starvation	Biological Process	1	up-regulated
GO:0009294	DNA mediated transformation	Biological Process	1	up-regulated
GO:0009312	oligosaccharide biosynthetic process	Biological Process	1	up-regulated
GO:0009372	quorum sensing	Biological Process	1	up-regulated
GO:0009401	phosphoenolpyruvate-dependent sugar phosphotransferase system	Biological Process	1	up-regulated
GO:0009450	gamma-aminobutyric acid catabolic process	Biological Process	1	up-regulated
GO:0009628	response to abiotic stimulus	Biological Process	1	up-regulated
GO:0009691	cytokinin biosynthetic process	Biological Process	1	up-regulated
GO:0009742	brassinosteroid mediated signaling pathway	Biological Process	1	up-regulated
GO:0009825	multidimensional cell growth	Biological Process	1	up-regulated
GO:0009877	nodulation	Biological Process	1	up-regulated
GO:0010091	trichome branching	Biological Process	1	up-regulated
GO:0010124	phenylacetate catabolic process	Biological Process	1	up-regulated
GO:0010389	regulation of G2/M transition of mitotic cell cycle	Biological Process	1	up-regulated
GO:0010608	posttranscriptional regulation of gene expression	Biological Process	1	up-regulated
GO:0010951	negative regulation of endopeptidase activity	Biological Process	1	up-regulated
GO:0010965	regulation of mitotic sister chromatid separation	Biological Process	1	up-regulated
GO:0015671	oxygen transport	Biological Process	1	up-regulated
GO:0015693	magnesium ion transport	Biological Process	1	up-regulated
GO:0015696	ammonium transmembrane transport	Biological Process	1	up-regulated
GO:0015756	fucose transmembrane transport	Biological Process	1	up-regulated
GO:0015891	siderophore transport	Biological Process	1	up-regulated
GO:0015914	phospholipid transport	Biological Process	1	up-regulated
GO:0015940	pantothenate biosynthetic process	Biological Process	1	up-regulated
GO:0015941	pantothenate catabolic process	Biological Process	1	up-regulated
GO:0016024	CDP-diacylglycerol biosynthetic process	Biological Process	1	up-regulated
GO:0016043	cellular component organization	Biological Process	1	up-regulated
GO:0016051	carbohydrate biosynthetic process	Biological Process	1	up-regulated
GO:0016075	rRNA catabolic process	Biological Process	1	up-regulated
GO:0016236	macroautophagy	Biological Process	1	up-regulated
GO:0016575	histone deacetylation	Biological Process	1	up-regulated
GO:0016998	cell wall macromolecule catabolic process	Biological Process	1	up-regulated
GO:0017000	antibiotic biosynthetic process	Biological Process	1	up-regulated
GO:0017001	antibiotic catabolic process	Biological Process	1	up-regulated
GO:0017003	protein-heme linkage	Biological Process	1	up-regulated
GO:0017157	regulation of exocytosis	Biological Process	1	up-regulated
GO:0018094	protein polyglycylation	Biological Process	1	up-regulated
GO:0018205	peptidyl-lysine modification	Biological Process	1	up-regulated
GO:0018909	dodecyl sulfate metabolic process	Biological Process	1	up-regulated
GO:0019242	methylglyoxal biosynthetic process	Biological Process	1	up-regulated
GO:0019249	lactate biosynthetic process	Biological Process	1	up-regulated
GO:0019277	UDP-N-acetylgalactosamine biosynthetic process	Biological Process	1	up-regulated
GO:0019290	siderophore biosynthetic process	Biological Process	1	up-regulated
GO:0019318	hexose metabolic process	Biological Process	1	up-regulated
GO:0019323	pentose catabolic process	Biological Process	1	up-regulated
GO:0019344	cysteine biosynthetic process	Biological Process	1	up-regulated
GO:0019419	sulfate reduction	Biological Process	1	up-regulated
GO:0019478	D-amino acid catabolic process	Biological Process	1	up-regulated
GO:0019521	D-gluconate metabolic process	Biological Process	1	up-regulated
GO:0019538	protein metabolic process	Biological Process	1	up-regulated
GO:0019563	glycerol catabolic process	Biological Process	1	up-regulated
GO:0019619	3,4-dihydroxybenzoate catabolic process	Biological Process	1	up-regulated
GO:0019629	propionate catabolic process, 2-methylcitrate cycle	Biological Process	1	up-regulated
GO:0019674	NAD metabolic process	Biological Process	1	up-regulated
GO:0019886	antigen processing and presentation of exogenous peptide antigen via MHC class II	Biological Process	1	up-regulated
GO:0019954	asexual reproduction	Biological Process	1	up-regulated
GO:0022618	ribonucleoprotein complex assembly	Biological Process	1	up-regulated
GO:0030036	actin cytoskeleton organization	Biological Process	1	up-regulated
GO:0030154	cell differentiation	Biological Process	1	up-regulated
GO:0030166	proteoglycan biosynthetic process	Biological Process	1	up-regulated
GO:0030200	heparan sulfate proteoglycan catabolic process	Biological Process	1	up-regulated
GO:0030245	cellulose catabolic process	Biological Process	1	up-regulated
GO:0030259	lipid glycosylation	Biological Process	1	up-regulated
GO:0030261	chromosome condensation	Biological Process	1	up-regulated
GO:0030490	maturation of SSU-rRNA	Biological Process	1	up-regulated
GO:0030632	D-alanine biosynthetic process	Biological Process	1	up-regulated
GO:0030655	beta-lactam antibiotic catabolic process	Biological Process	1	up-regulated
GO:0031146	SCF-dependent proteasomal ubiquitin-dependent protein catabolic process	Biological Process	1	up-regulated
GO:0031571	mitotic G1 DNA damage checkpoint signaling	Biological Process	1	up-regulated
GO:0031623	receptor internalization	Biological Process	1	up-regulated
GO:0032049	cardiolipin biosynthetic process	Biological Process	1	up-regulated
GO:0032264	IMP salvage	Biological Process	1	up-regulated
GO:0032265	XMP salvage	Biological Process	1	up-regulated
GO:0032465	regulation of cytokinesis	Biological Process	1	up-regulated
GO:0032502	developmental process	Biological Process	1	up-regulated
GO:0032869	cellular response to insulin stimulus	Biological Process	1	up-regulated
GO:0032940	secretion by cell	Biological Process	1	up-regulated
GO:0033045	regulation of sister chromatid segregation	Biological Process	1	up-regulated
GO:0033103	protein secretion by the type VI secretion system	Biological Process	1	up-regulated
GO:0033512	L-lysine catabolic process to acetyl-CoA via saccharopine	Biological Process	1	up-regulated
GO:0033609	oxalate metabolic process	Biological Process	1	up-regulated
GO:0034184	positive regulation of maintenance of mitotic sister chromatid cohesion	Biological Process	1	up-regulated
GO:0034414	tRNA 3'-trailer cleavage, endonucleolytic	Biological Process	1	up-regulated
GO:0035435	phosphate ion transmembrane transport	Biological Process	1	up-regulated
GO:0035721	intraciliary retrograde transport	Biological Process	1	up-regulated
GO:0036297	interstrand cross-link repair	Biological Process	1	up-regulated
GO:0042023	DNA endoreduplication	Biological Process	1	up-regulated
GO:0042128	nitrate assimilation	Biological Process	1	up-regulated
GO:0042147	retrograde transport, endosome to Golgi	Biological Process	1	up-regulated
GO:0042351	'de novo' GDP-L-fucose biosynthetic process	Biological Process	1	up-regulated
GO:0042398	cellular modified amino acid biosynthetic process	Biological Process	1	up-regulated
GO:0042545	cell wall modification	Biological Process	1	up-regulated
GO:0042558	pteridine-containing compound metabolic process	Biological Process	1	up-regulated
GO:0042777	plasma membrane ATP synthesis coupled proton transport	Biological Process	1	up-regulated
GO:0042823	pyridoxal phosphate biosynthetic process	Biological Process	1	up-regulated
GO:0042853	L-alanine catabolic process	Biological Process	1	up-regulated
GO:0042953	lipoprotein transport	Biological Process	1	up-regulated
GO:0043001	Golgi to plasma membrane protein transport	Biological Process	1	up-regulated
GO:0043101	purine-containing compound salvage	Biological Process	1	up-regulated
GO:0043161	proteasome-mediated ubiquitin-dependent protein catabolic process	Biological Process	1	up-regulated
GO:0043165	Gram-negative-bacterium-type cell outer membrane assembly	Biological Process	1	up-regulated
GO:0043213	bacteriocin transport	Biological Process	1	up-regulated
GO:0043571	maintenance of CRISPR repeat elements	Biological Process	1	up-regulated
GO:0043687	post-translational protein modification	Biological Process	1	up-regulated
GO:0044206	UMP salvage	Biological Process	1	up-regulated
GO:0044209	AMP salvage	Biological Process	1	up-regulated
GO:0044211	CTP salvage	Biological Process	1	up-regulated
GO:0044419	biological process involved in interspecies interaction between organisms	Biological Process	1	up-regulated
GO:0045003	double-strand break repair via synthesis-dependent strand annealing	Biological Process	1	up-regulated
GO:0045055	regulated exocytosis	Biological Process	1	up-regulated
GO:0045151	acetoin biosynthetic process	Biological Process	1	up-regulated
GO:0045332	phospholipid translocation	Biological Process	1	up-regulated
GO:0045727	positive regulation of translation	Biological Process	1	up-regulated
GO:0045842	positive regulation of mitotic metaphase/anaphase transition	Biological Process	1	up-regulated
GO:0045859	regulation of protein kinase activity	Biological Process	1	up-regulated
GO:0045900	negative regulation of translational elongation	Biological Process	1	up-regulated
GO:0045910	negative regulation of DNA recombination	Biological Process	1	up-regulated
GO:0046110	xanthine metabolic process	Biological Process	1	up-regulated
GO:0046167	glycerol-3-phosphate biosynthetic process	Biological Process	1	up-regulated
GO:0046168	glycerol-3-phosphate catabolic process	Biological Process	1	up-regulated
GO:0046348	amino sugar catabolic process	Biological Process	1	up-regulated
GO:0046488	phosphatidylinositol metabolic process	Biological Process	1	up-regulated
GO:0046496	nicotinamide nucleotide metabolic process	Biological Process	1	up-regulated
GO:0046854	phosphatidylinositol phosphate biosynthetic process	Biological Process	1	up-regulated
GO:0046856	phosphatidylinositol dephosphorylation	Biological Process	1	up-regulated
GO:0048015	phosphatidylinositol-mediated signaling	Biological Process	1	up-regulated
GO:0048034	heme O biosynthetic process	Biological Process	1	up-regulated
GO:0048232	male gamete generation	Biological Process	1	up-regulated
GO:0048518	positive regulation of biological process	Biological Process	1	up-regulated
GO:0048585	negative regulation of response to stimulus	Biological Process	1	up-regulated
GO:0050766	positive regulation of phagocytosis	Biological Process	1	up-regulated
GO:0051016	barbed-end actin filament capping	Biological Process	1	up-regulated
GO:0051258	protein polymerization	Biological Process	1	up-regulated
GO:0051259	protein complex oligomerization	Biological Process	1	up-regulated
GO:0051304	chromosome separation	Biological Process	1	up-regulated
GO:0051409	response to nitrosative stress	Biological Process	1	up-regulated
GO:0051445	regulation of meiotic cell cycle	Biological Process	1	up-regulated
GO:0051600	regulation of endocytosis by exocyst localization	Biological Process	1	up-regulated
GO:0051649	establishment of localization in cell	Biological Process	1	up-regulated
GO:0051726	regulation of cell cycle	Biological Process	1	up-regulated
GO:0055070	copper ion homeostasis	Biological Process	1	up-regulated
GO:0060271	cilium assembly	Biological Process	1	up-regulated
GO:0060294	cilium movement involved in cell motility	Biological Process	1	up-regulated
GO:0061727	methylglyoxal catabolic process to lactate	Biological Process	1	up-regulated
GO:0061919	process utilizing autophagic mechanism	Biological Process	1	up-regulated
GO:0065007	biological regulation	Biological Process	1	up-regulated
GO:0070084	protein initiator methionine removal	Biological Process	1	up-regulated
GO:0070814	hydrogen sulfide biosynthetic process	Biological Process	1	up-regulated
GO:0070981	L-asparagine biosynthetic process	Biological Process	1	up-regulated
GO:0071268	homocysteine biosynthetic process	Biological Process	1	up-regulated
GO:0071704	organic substance metabolic process	Biological Process	1	up-regulated
GO:0071793	bacillithiol biosynthetic process	Biological Process	1	up-regulated
GO:0071941	nitrogen cycle metabolic process	Biological Process	1	up-regulated
GO:0072383	plus-end-directed vesicle transport along microtubule	Biological Process	1	up-regulated
GO:0090263	positive regulation of canonical Wnt signaling pathway	Biological Process	1	up-regulated
GO:0090307	mitotic spindle assembly	Biological Process	1	up-regulated
GO:0090382	phagosome maturation	Biological Process	1	up-regulated
GO:0090398	cellular senescence	Biological Process	1	up-regulated
GO:0090501	RNA phosphodiester bond hydrolysis	Biological Process	1	up-regulated
GO:0097173	N-acetylmuramic acid catabolic process	Biological Process	1	up-regulated
GO:0097428	protein maturation by iron-sulfur cluster transfer	Biological Process	1	up-regulated
GO:0120009	intermembrane lipid transfer	Biological Process	1	up-regulated
GO:0140021	mitochondrial ADP transmembrane transport	Biological Process	1	up-regulated
GO:0140025	contractile vacuole tethering involved in discharge	Biological Process	1	up-regulated
GO:1901135	carbohydrate derivative metabolic process	Biological Process	1	up-regulated
GO:1901606	alpha-amino acid catabolic process	Biological Process	1	up-regulated
GO:1902751	positive regulation of cell cycle G2/M phase transition	Biological Process	1	up-regulated
GO:1903046	meiotic cell cycle process	Biological Process	1	up-regulated
GO:1904668	positive regulation of ubiquitin protein ligase activity	Biological Process	1	up-regulated
GO:1905515	non-motile cilium assembly	Biological Process	1	up-regulated
GO:1990544	mitochondrial ATP transmembrane transport	Biological Process	1	up-regulated
GO:1990961	xenobiotic detoxification by transmembrane export across the plasma membrane	Biological Process	1	up-regulated
GO:0005575	cellular_component	Cellular Component	634	up-regulated
GO:0016021	integral component of membrane	Cellular Component	521	up-regulated
GO:0005737	cytoplasm	Cellular Component	366	up-regulated
GO:0005886	plasma membrane	Cellular Component	253	up-regulated
GO:0009279	cell outer membrane	Cellular Component	128	up-regulated
GO:0030312	external encapsulating structure	Cellular Component	68	up-regulated
GO:0005840	ribosome	Cellular Component	54	up-regulated
GO:0016020	membrane	Cellular Component	51	up-regulated
GO:0005634	nucleus	Cellular Component	50	up-regulated
GO:0032991	protein-containing complex	Cellular Component	43	up-regulated
GO:0110165	cellular anatomical entity	Cellular Component	36	up-regulated
GO:0005622	intracellular anatomical structure	Cellular Component	22	up-regulated
GO:0005887	integral component of plasma membrane	Cellular Component	18	up-regulated
GO:0005576	extracellular region	Cellular Component	17	up-regulated
GO:0005829	cytosol	Cellular Component	17	up-regulated
GO:0005856	cytoskeleton	Cellular Component	14	up-regulated
GO:0015630	microtubule cytoskeleton	Cellular Component	12	up-regulated
GO:0043226	organelle	Cellular Component	12	up-regulated
GO:0005929	cilium	Cellular Component	8	up-regulated
GO:0015935	small ribosomal subunit	Cellular Component	8	up-regulated
GO:0019867	outer membrane	Cellular Component	8	up-regulated
GO:0005694	chromosome	Cellular Component	7	up-regulated
GO:0005768	endosome	Cellular Component	7	up-regulated
GO:0005794	Golgi apparatus	Cellular Component	7	up-regulated
GO:0005874	microtubule	Cellular Component	7	up-regulated
GO:0005871	kinesin complex	Cellular Component	6	up-regulated
GO:0015934	large ribosomal subunit	Cellular Component	6	up-regulated
GO:0043190	ATP-binding cassette (ABC) transporter complex	Cellular Component	6	up-regulated
GO:0045261	proton-transporting ATP synthase complex, catalytic core F(1)	Cellular Component	6	up-regulated
GO:0005813	centrosome	Cellular Component	5	up-regulated
GO:0009341	beta-galactosidase complex	Cellular Component	5	up-regulated
GO:0046930	pore complex	Cellular Component	5	up-regulated
GO:0005815	microtubule organizing center	Cellular Component	4	up-regulated
GO:0031410	cytoplasmic vesicle	Cellular Component	4	up-regulated
GO:0042597	periplasmic space	Cellular Component	4	up-regulated
GO:0043231	intracellular membrane-bounded organelle	Cellular Component	4	up-regulated
GO:0045263	proton-transporting ATP synthase complex, coupling factor F(o)	Cellular Component	4	up-regulated
GO:1990077	primosome complex	Cellular Component	4	up-regulated
GO:0000164	protein phosphatase type 1 complex	Cellular Component	3	up-regulated
GO:0005667	transcription regulator complex	Cellular Component	3	up-regulated
GO:0005739	mitochondrion	Cellular Component	3	up-regulated
GO:0005759	mitochondrial matrix	Cellular Component	3	up-regulated
GO:0009536	plastid	Cellular Component	3	up-regulated
GO:0043227	membrane-bounded organelle	Cellular Component	3	up-regulated
GO:0045278	plasma membrane respiratory chain complex IV	Cellular Component	3	up-regulated
GO:0000922	spindle pole	Cellular Component	2	up-regulated
GO:0005615	extracellular space	Cellular Component	2	up-regulated
GO:0005618	cell wall	Cellular Component	2	up-regulated
GO:0005743	mitochondrial inner membrane	Cellular Component	2	up-regulated
GO:0005776	autophagosome	Cellular Component	2	up-regulated
GO:0005777	peroxisome	Cellular Component	2	up-regulated
GO:0005779	integral component of peroxisomal membrane	Cellular Component	2	up-regulated
GO:0005819	spindle	Cellular Component	2	up-regulated
GO:0005858	axonemal dynein complex	Cellular Component	2	up-regulated
GO:0005930	axoneme	Cellular Component	2	up-regulated
GO:0005952	cAMP-dependent protein kinase complex	Cellular Component	2	up-regulated
GO:0009295	nucleoid	Cellular Component	2	up-regulated
GO:0009316	3-isopropylmalate dehydratase complex	Cellular Component	2	up-regulated
GO:0009317	acetyl-CoA carboxylase complex	Cellular Component	2	up-regulated
GO:0009331	glycerol-3-phosphate dehydrogenase complex	Cellular Component	2	up-regulated
GO:0009380	excinuclease repair complex	Cellular Component	2	up-regulated
GO:0012505	endomembrane system	Cellular Component	2	up-regulated
GO:0016235	aggresome	Cellular Component	2	up-regulated
GO:0016459	myosin complex	Cellular Component	2	up-regulated
GO:0017053	transcription repressor complex	Cellular Component	2	up-regulated
GO:0017109	glutamate-cysteine ligase complex	Cellular Component	2	up-regulated
GO:0030288	outer membrane-bounded periplasmic space	Cellular Component	2	up-regulated
GO:0030915	Smc5-Smc6 complex	Cellular Component	2	up-regulated
GO:0031201	SNARE complex	Cellular Component	2	up-regulated
GO:0031514	motile cilium	Cellular Component	2	up-regulated
GO:0032153	cell division site	Cellular Component	2	up-regulated
GO:0033281	TAT protein transport complex	Cellular Component	2	up-regulated
GO:0035550	urease complex	Cellular Component	2	up-regulated
GO:0036064	ciliary basal body	Cellular Component	2	up-regulated
GO:0043229	intracellular organelle	Cellular Component	2	up-regulated
GO:0044753	amphisome	Cellular Component	2	up-regulated
GO:0045239	tricarboxylic acid cycle enzyme complex	Cellular Component	2	up-regulated
GO:0070469	respirasome	Cellular Component	2	up-regulated
GO:0072357	PTW/PP1 phosphatase complex	Cellular Component	2	up-regulated
GO:0097542	ciliary tip	Cellular Component	2	up-regulated
GO:0000015	phosphopyruvate hydratase complex	Cellular Component	1	up-regulated
GO:0000228	nuclear chromosome	Cellular Component	1	up-regulated
GO:0000307	cyclin-dependent protein kinase holoenzyme complex	Cellular Component	1	up-regulated
GO:0000331	contractile vacuole	Cellular Component	1	up-regulated
GO:0000407	phagophore assembly site	Cellular Component	1	up-regulated
GO:0000781	chromosome, telomeric region	Cellular Component	1	up-regulated
GO:0000785	chromatin	Cellular Component	1	up-regulated
GO:0000815	ESCRT III complex	Cellular Component	1	up-regulated
GO:0005643	nuclear pore	Cellular Component	1	up-regulated
GO:0005654	nucleoplasm	Cellular Component	1	up-regulated
GO:0005769	early endosome	Cellular Component	1	up-regulated
GO:0005802	trans-Golgi network	Cellular Component	1	up-regulated
GO:0005814	centriole	Cellular Component	1	up-regulated
GO:0005832	chaperonin-containing T-complex	Cellular Component	1	up-regulated
GO:0005868	cytoplasmic dynein complex	Cellular Component	1	up-regulated
GO:0005873	plus-end kinesin complex	Cellular Component	1	up-regulated
GO:0005971	ribonucleoside-diphosphate reductase complex	Cellular Component	1	up-regulated
GO:0008076	voltage-gated potassium channel complex	Cellular Component	1	up-regulated
GO:0008290	F-actin capping protein complex	Cellular Component	1	up-regulated
GO:0009349	riboflavin synthase complex	Cellular Component	1	up-regulated
GO:0009379	Holliday junction helicase complex	Cellular Component	1	up-regulated
GO:0009898	cytoplasmic side of plasma membrane	Cellular Component	1	up-regulated
GO:0016363	nuclear matrix	Cellular Component	1	up-regulated
GO:0016605	PML body	Cellular Component	1	up-regulated
GO:0016939	kinesin II complex	Cellular Component	1	up-regulated
GO:0017177	glucosidase II complex	Cellular Component	1	up-regulated
GO:0019005	SCF ubiquitin ligase complex	Cellular Component	1	up-regulated
GO:0019008	molybdopterin synthase complex	Cellular Component	1	up-regulated
GO:0022627	cytosolic small ribosomal subunit	Cellular Component	1	up-regulated
GO:0030014	CCR4-NOT complex	Cellular Component	1	up-regulated
GO:0030117	membrane coat	Cellular Component	1	up-regulated
GO:0030127	COPII vesicle coat	Cellular Component	1	up-regulated
GO:0030286	dynein complex	Cellular Component	1	up-regulated
GO:0030659	cytoplasmic vesicle membrane	Cellular Component	1	up-regulated
GO:0030992	intraciliary transport particle B	Cellular Component	1	up-regulated
GO:0031464	Cul4A-RING E3 ubiquitin ligase complex	Cellular Component	1	up-regulated
GO:0031588	nucleotide-activated protein kinase complex	Cellular Component	1	up-regulated
GO:0032300	mismatch repair complex	Cellular Component	1	up-regulated
GO:0032588	trans-Golgi network membrane	Cellular Component	1	up-regulated
GO:0033104	type VI protein secretion system complex	Cellular Component	1	up-regulated
GO:0034464	BBSome	Cellular Component	1	up-regulated
GO:0042995	cell projection	Cellular Component	1	up-regulated
GO:0044384	host outer membrane	Cellular Component	1	up-regulated
GO:0045252	oxoglutarate dehydrogenase complex	Cellular Component	1	up-regulated
GO:0045335	phagocytic vesicle	Cellular Component	1	up-regulated
GO:0046540	U4/U6 x U5 tri-snRNP complex	Cellular Component	1	up-regulated
GO:0055087	Ski complex	Cellular Component	1	up-regulated
GO:0070603	SWI/SNF superfamily-type complex	Cellular Component	1	up-regulated
GO:0097729	9+2 motile cilium	Cellular Component	1	up-regulated
GO:1902560	GMP reductase complex	Cellular Component	1	up-regulated
GO:0003677	DNA binding	Molecular Function	554	up-regulated
GO:0005515	protein binding	Molecular Function	439	up-regulated
GO:0005524	ATP binding	Molecular Function	381	up-regulated
GO:0043167	ion binding	Molecular Function	378	up-regulated
GO:0003674	molecular_function	Molecular Function	296	up-regulated
GO:0003700	DNA-binding transcription factor activity	Molecular Function	255	up-regulated
GO:0016491	oxidoreductase activity	Molecular Function	250	up-regulated
GO:0046872	metal ion binding	Molecular Function	175	up-regulated
GO:0008233	peptidase activity	Molecular Function	161	up-regulated
GO:0022857	transmembrane transporter activity	Molecular Function	152	up-regulated
GO:0016301	kinase activity	Molecular Function	119	up-regulated
GO:0016829	lyase activity	Molecular Function	108	up-regulated
GO:0016887	ATP hydrolysis activity	Molecular Function	104	up-regulated
GO:0016787	hydrolase activity	Molecular Function	102	up-regulated
GO:0000155	phosphorelay sensor kinase activity	Molecular Function	99	up-regulated
GO:0016746	acyltransferase activity	Molecular Function	92	up-regulated
GO:0016853	isomerase activity	Molecular Function	89	up-regulated
GO:0008270	zinc ion binding	Molecular Function	80	up-regulated
GO:0016798	hydrolase activity, acting on glycosyl bonds	Molecular Function	72	up-regulated
GO:0016987	sigma factor activity	Molecular Function	72	up-regulated
GO:0016874	ligase activity	Molecular Function	71	up-regulated
GO:0008168	methyltransferase activity	Molecular Function	66	up-regulated
GO:0030170	pyridoxal phosphate binding	Molecular Function	63	up-regulated
GO:0000287	magnesium ion binding	Molecular Function	61	up-regulated
GO:0003924	GTPase activity	Molecular Function	61	up-regulated
GO:0016757	glycosyltransferase activity	Molecular Function	58	up-regulated
GO:0003723	RNA binding	Molecular Function	57	up-regulated
GO:0016810	hydrolase activity, acting on carbon-nitrogen (but not peptide) bonds	Molecular Function	56	up-regulated
GO:0005525	GTP binding	Molecular Function	54	up-regulated
GO:0004518	nuclease activity	Molecular Function	53	up-regulated
GO:0016779	nucleotidyltransferase activity	Molecular Function	49	up-regulated
GO:0003735	structural constituent of ribosome	Molecular Function	45	up-regulated
GO:0016740	transferase activity	Molecular Function	41	up-regulated
GO:0003676	nucleic acid binding	Molecular Function	40	up-regulated
GO:0043565	sequence-specific DNA binding	Molecular Function	39	up-regulated
GO:0051539	4 iron, 4 sulfur cluster binding	Molecular Function	38	up-regulated
GO:0008483	transaminase activity	Molecular Function	36	up-regulated
GO:0015562	efflux transmembrane transporter activity	Molecular Function	35	up-regulated
GO:0030246	carbohydrate binding	Molecular Function	35	up-regulated
GO:0051287	NAD binding	Molecular Function	35	up-regulated
GO:0004672	protein kinase activity	Molecular Function	34	up-regulated
GO:0050660	flavin adenine dinucleotide binding	Molecular Function	34	up-regulated
GO:0004674	protein serine/threonine kinase activity	Molecular Function	33	up-regulated
GO:0009055	electron transfer activity	Molecular Function	29	up-regulated
GO:0020037	heme binding	Molecular Function	29	up-regulated
GO:0005509	calcium ion binding	Molecular Function	28	up-regulated
GO:0004386	helicase activity	Molecular Function	27	up-regulated
GO:0004519	endonuclease activity	Molecular Function	26	up-regulated
GO:0000049	tRNA binding	Molecular Function	25	up-regulated
GO:0000166	nucleotide binding	Molecular Function	25	up-regulated
GO:0019843	rRNA binding	Molecular Function	25	up-regulated
GO:0004252	serine-type endopeptidase activity	Molecular Function	21	up-regulated
GO:0008017	microtubule binding	Molecular Function	21	up-regulated
GO:0003824	catalytic activity	Molecular Function	20	up-regulated
GO:0008236	serine-type peptidase activity	Molecular Function	18	up-regulated
GO:0016765	transferase activity, transferring alkyl or aryl (other than methyl) groups	Molecular Function	18	up-regulated
GO:0051082	unfolded protein binding	Molecular Function	18	up-regulated
GO:0004222	metalloendopeptidase activity	Molecular Function	17	up-regulated
GO:0004560	alpha-L-fucosidase activity	Molecular Function	17	up-regulated
GO:0050661	NADP binding	Molecular Function	17	up-regulated
GO:0005506	iron ion binding	Molecular Function	15	up-regulated
GO:0008324	cation transmembrane transporter activity	Molecular Function	15	up-regulated
GO:0051536	iron-sulfur cluster binding	Molecular Function	15	up-regulated
GO:0004315	3-oxoacyl-[acyl-carrier-protein] synthase activity	Molecular Function	14	up-regulated
GO:0004565	beta-galactosidase activity	Molecular Function	14	up-regulated
GO:0008134	transcription factor binding	Molecular Function	14	up-regulated
GO:0010181	FMN binding	Molecular Function	14	up-regulated
GO:0047834	D-threo-aldose 1-dehydrogenase activity	Molecular Function	14	up-regulated
GO:1990939	microtubule motor activity	Molecular Function	14	up-regulated
GO:0003678	DNA helicase activity	Molecular Function	13	up-regulated
GO:0004177	aminopeptidase activity	Molecular Function	13	up-regulated
GO:0004553	hydrolase activity, hydrolyzing O-glycosyl compounds	Molecular Function	13	up-regulated
GO:0004725	protein tyrosine phosphatase activity	Molecular Function	13	up-regulated
GO:0008080	N-acetyltransferase activity	Molecular Function	13	up-regulated
GO:0015299	solute:proton antiporter activity	Molecular Function	13	up-regulated
GO:0016791	phosphatase activity	Molecular Function	12	up-regulated
GO:0046983	protein dimerization activity	Molecular Function	12	up-regulated
GO:0004842	ubiquitin-protein transferase activity	Molecular Function	11	up-regulated
GO:0008289	lipid binding	Molecular Function	11	up-regulated
GO:0051537	2 iron, 2 sulfur cluster binding	Molecular Function	11	up-regulated
GO:0003995	acyl-CoA dehydrogenase activity	Molecular Function	10	up-regulated
GO:0008237	metallopeptidase activity	Molecular Function	10	up-regulated
GO:0008484	sulfuric ester hydrolase activity	Molecular Function	10	up-regulated
GO:0016209	antioxidant activity	Molecular Function	10	up-regulated
GO:0003887	DNA-directed DNA polymerase activity	Molecular Function	9	up-regulated
GO:0003899	DNA-directed 5'-3' RNA polymerase activity	Molecular Function	9	up-regulated
GO:0004085	butyryl-CoA dehydrogenase activity	Molecular Function	9	up-regulated
GO:0004180	carboxypeptidase activity	Molecular Function	9	up-regulated
GO:0004601	peroxidase activity	Molecular Function	9	up-regulated
GO:0004722	protein serine/threonine phosphatase activity	Molecular Function	9	up-regulated
GO:0008135	translation factor activity, RNA binding	Molecular Function	9	up-regulated
GO:0015297	antiporter activity	Molecular Function	9	up-regulated
GO:0046933	proton-transporting ATP synthase activity, rotational mechanism	Molecular Function	9	up-regulated
GO:0048038	quinone binding	Molecular Function	9	up-regulated
GO:0070403	NAD+ binding	Molecular Function	9	up-regulated
GO:0002161	aminoacyl-tRNA editing activity	Molecular Function	8	up-regulated
GO:0003684	damaged DNA binding	Molecular Function	8	up-regulated
GO:0003993	acid phosphatase activity	Molecular Function	8	up-regulated
GO:0004065	arylsulfatase activity	Molecular Function	8	up-regulated
GO:0004527	exonuclease activity	Molecular Function	8	up-regulated
GO:0004563	beta-N-acetylhexosaminidase activity	Molecular Function	8	up-regulated
GO:0008137	NADH dehydrogenase (ubiquinone) activity	Molecular Function	8	up-regulated
GO:0015344	siderophore uptake transmembrane transporter activity	Molecular Function	8	up-regulated
GO:0016620	oxidoreductase activity, acting on the aldehyde or oxo group of donors, NAD or NADP as acceptor	Molecular Function	8	up-regulated
GO:0030145	manganese ion binding	Molecular Function	8	up-regulated
GO:0030234	enzyme regulator activity	Molecular Function	8	up-regulated
GO:0038023	signaling receptor activity	Molecular Function	8	up-regulated
GO:0042626	ATPase-coupled transmembrane transporter activity	Molecular Function	8	up-regulated
GO:0071949	FAD binding	Molecular Function	8	up-regulated
GO:0102148	N-acetyl-beta-D-galactosaminidase activity	Molecular Function	8	up-regulated
GO:0003724	RNA helicase activity	Molecular Function	7	up-regulated
GO:0003743	translation initiation factor activity	Molecular Function	7	up-regulated
GO:0003746	translation elongation factor activity	Molecular Function	7	up-regulated
GO:0008408	3'-5' exonuclease activity	Molecular Function	7	up-regulated
GO:0008422	beta-glucosidase activity	Molecular Function	7	up-regulated
GO:0030976	thiamine pyrophosphate binding	Molecular Function	7	up-regulated
GO:0050112	inositol 2-dehydrogenase activity	Molecular Function	7	up-regulated
GO:0102483	scopolin beta-glucosidase activity	Molecular Function	7	up-regulated
GO:0106029	tRNA pseudouridine synthase activity	Molecular Function	7	up-regulated
GO:0003697	single-stranded DNA binding	Molecular Function	6	up-regulated
GO:0003755	peptidyl-prolyl cis-trans isomerase activity	Molecular Function	6	up-regulated
GO:0003857	3-hydroxyacyl-CoA dehydrogenase activity	Molecular Function	6	up-regulated
GO:0003918	DNA topoisomerase type II (double strand cut, ATP-hydrolyzing) activity	Molecular Function	6	up-regulated
GO:0005247	voltage-gated chloride channel activity	Molecular Function	6	up-regulated
GO:0005337	nucleoside transmembrane transporter activity	Molecular Function	6	up-regulated
GO:0008138	protein tyrosine/serine/threonine phosphatase activity	Molecular Function	6	up-regulated
GO:0008199	ferric iron binding	Molecular Function	6	up-regulated
GO:0008551	P-type cadmium transporter activity	Molecular Function	6	up-regulated
GO:0030955	potassium ion binding	Molecular Function	6	up-regulated
GO:0031071	cysteine desulfurase activity	Molecular Function	6	up-regulated
GO:0051213	dioxygenase activity	Molecular Function	6	up-regulated
GO:0051920	peroxiredoxin activity	Molecular Function	6	up-regulated
GO:0070006	metalloaminopeptidase activity	Molecular Function	6	up-regulated
GO:1904680	peptide transmembrane transporter activity	Molecular Function	6	up-regulated
GO:0003951	NAD+ kinase activity	Molecular Function	5	up-regulated
GO:0004129	cytochrome-c oxidase activity	Molecular Function	5	up-regulated
GO:0004148	dihydrolipoyl dehydrogenase activity	Molecular Function	5	up-regulated
GO:0004198	calcium-dependent cysteine-type endopeptidase activity	Molecular Function	5	up-regulated
GO:0004591	oxoglutarate dehydrogenase (succinyl-transferring) activity	Molecular Function	5	up-regulated
GO:0004707	MAP kinase activity	Molecular Function	5	up-regulated
GO:0004784	superoxide dismutase activity	Molecular Function	5	up-regulated
GO:0005198	structural molecule activity	Molecular Function	5	up-regulated
GO:0005507	copper ion binding	Molecular Function	5	up-regulated
GO:0008556	P-type potassium transmembrane transporter activity	Molecular Function	5	up-regulated
GO:0009002	serine-type D-Ala-D-Ala carboxypeptidase activity	Molecular Function	5	up-regulated
GO:0009014	succinyl-diaminopimelate desuccinylase activity	Molecular Function	5	up-regulated
GO:0009378	four-way junction helicase activity	Molecular Function	5	up-regulated
GO:0009982	pseudouridine synthase activity	Molecular Function	5	up-regulated
GO:0015159	polysaccharide transmembrane transporter activity	Molecular Function	5	up-regulated
GO:0015288	porin activity	Molecular Function	5	up-regulated
GO:0016151	nickel cation binding	Molecular Function	5	up-regulated
GO:0016780	phosphotransferase activity, for other substituted phosphate groups	Molecular Function	5	up-regulated
GO:0019829	ATPase-coupled cation transmembrane transporter activity	Molecular Function	5	up-regulated
GO:0033818	beta-ketoacyl-acyl-carrier-protein synthase III activity	Molecular Function	5	up-regulated
GO:0034480	phosphatidylcholine phospholipase C activity	Molecular Function	5	up-regulated
GO:0043169	cation binding	Molecular Function	5	up-regulated
GO:0046556	alpha-L-arabinofuranosidase activity	Molecular Function	5	up-regulated
GO:0046873	metal ion transmembrane transporter activity	Molecular Function	5	up-regulated
GO:0052692	raffinose alpha-galactosidase activity	Molecular Function	5	up-regulated
GO:0061630	ubiquitin protein ligase activity	Molecular Function	5	up-regulated
GO:0106310	protein serine kinase activity	Molecular Function	5	up-regulated
GO:0106311	protein serine/threonine kinase activity	Molecular Function	5	up-regulated
GO:0003729	mRNA binding	Molecular Function	4	up-regulated
GO:0003908	methylated-DNA-[protein]-cysteine S-methyltransferase activity	Molecular Function	4	up-regulated
GO:0003917	DNA topoisomerase type I (single strand cut, ATP-independent) activity	Molecular Function	4	up-regulated
GO:0003979	UDP-glucose 6-dehydrogenase activity	Molecular Function	4	up-regulated
GO:0003985	acetyl-CoA C-acetyltransferase activity	Molecular Function	4	up-regulated
GO:0003992	N2-acetyl-L-ornithine:2-oxoglutarate 5-aminotransferase activity	Molecular Function	4	up-regulated
GO:0004035	alkaline phosphatase activity	Molecular Function	4	up-regulated
GO:0004108	citrate (Si)-synthase activity	Molecular Function	4	up-regulated
GO:0004130	cytochrome-c peroxidase activity	Molecular Function	4	up-regulated
GO:0004176	ATP-dependent peptidase activity	Molecular Function	4	up-regulated
GO:0004190	aspartic-type endopeptidase activity	Molecular Function	4	up-regulated
GO:0004316	3-oxoacyl-[acyl-carrier-protein] reductase (NADPH) activity	Molecular Function	4	up-regulated
GO:0004356	glutamate-ammonia ligase activity	Molecular Function	4	up-regulated
GO:0004365	glyceraldehyde-3-phosphate dehydrogenase (NAD+) (phosphorylating) activity	Molecular Function	4	up-regulated
GO:0004373	glycogen (starch) synthase activity	Molecular Function	4	up-regulated
GO:0004719	protein-L-isoaspartate (D-aspartate) O-methyltransferase activity	Molecular Function	4	up-regulated
GO:0004739	pyruvate dehydrogenase (acetyl-transferring) activity	Molecular Function	4	up-regulated
GO:0004775	succinate-CoA ligase (ADP-forming) activity	Molecular Function	4	up-regulated
GO:0004806	triglyceride lipase activity	Molecular Function	4	up-regulated
GO:0004826	phenylalanine-tRNA ligase activity	Molecular Function	4	up-regulated
GO:0004834	tryptophan synthase activity	Molecular Function	4	up-regulated
GO:0004852	uroporphyrinogen-III synthase activity	Molecular Function	4	up-regulated
GO:0008094	ATP-dependent activity, acting on DNA	Molecular Function	4	up-regulated
GO:0008113	peptide-methionine (S)-S-oxide reductase activity	Molecular Function	4	up-regulated
GO:0008234	cysteine-type peptidase activity	Molecular Function	4	up-regulated
GO:0008253	5'-nucleotidase activity	Molecular Function	4	up-regulated
GO:0008276	protein methyltransferase activity	Molecular Function	4	up-regulated
GO:0008381	mechanosensitive ion channel activity	Molecular Function	4	up-regulated
GO:0008452	RNA ligase activity	Molecular Function	4	up-regulated
GO:0008661	1-deoxy-D-xylulose-5-phosphate synthase activity	Molecular Function	4	up-regulated
GO:0008757	S-adenosylmethionine-dependent methyltransferase activity	Molecular Function	4	up-regulated
GO:0008963	phospho-N-acetylmuramoyl-pentapeptide-transferase activity	Molecular Function	4	up-regulated
GO:0015035	protein-disulfide reductase activity	Molecular Function	4	up-regulated
GO:0015293	symporter activity	Molecular Function	4	up-regulated
GO:0015450	protein-transporting ATPase activity	Molecular Function	4	up-regulated
GO:0016149	translation release factor activity, codon specific	Molecular Function	4	up-regulated
GO:0016616	oxidoreductase activity, acting on the CH-OH group of donors, NAD or NADP as acceptor	Molecular Function	4	up-regulated
GO:0016773	phosphotransferase activity, alcohol group as acceptor	Molecular Function	4	up-regulated
GO:0018525	4-hydroxybenzoyl-CoA reductase activity	Molecular Function	4	up-regulated
GO:0019104	DNA N-glycosylase activity	Molecular Function	4	up-regulated
GO:0031176	endo-1,4-beta-xylanase activity	Molecular Function	4	up-regulated
GO:0031419	cobalamin binding	Molecular Function	4	up-regulated
GO:0033717	gluconate 2-dehydrogenase (acceptor) activity	Molecular Function	4	up-regulated
GO:0033743	peptide-methionine (R)-S-oxide reductase activity	Molecular Function	4	up-regulated
GO:0033817	3-oxoacyl-[acyl-carrier-protein] synthase activity	Molecular Function	4	up-regulated
GO:0035091	phosphatidylinositol binding	Molecular Function	4	up-regulated
GO:0035596	methylthiotransferase activity	Molecular Function	4	up-regulated
GO:0042910	xenobiotic transmembrane transporter activity	Molecular Function	4	up-regulated
GO:0042972	licheninase activity	Molecular Function	4	up-regulated
GO:0046961	proton-transporting ATPase activity, rotational mechanism	Molecular Function	4	up-regulated
GO:0047134	protein-disulfide reductase (NAD(P)) activity	Molecular Function	4	up-regulated
GO:0047936	glucose 1-dehydrogenase [NAD(P)] activity	Molecular Function	4	up-regulated
GO:0061634	alpha-D-xyloside xylohydrolase	Molecular Function	4	up-regulated
GO:0070615	ATP-dependent chromatin remodeler activity	Molecular Function	4	up-regulated
GO:0097367	carbohydrate derivative binding	Molecular Function	4	up-regulated
GO:0102131	obsolete 3-oxo-glutaryl-[acp] methyl ester reductase activity	Molecular Function	4	up-regulated
GO:0102132	obsolete 3-oxo-pimeloyl-[acp] methyl ester reductase activity	Molecular Function	4	up-regulated
GO:0000107	imidazoleglycerol-phosphate synthase activity	Molecular Function	3	up-regulated
GO:0003725	double-stranded RNA binding	Molecular Function	3	up-regulated
GO:0003854	3-beta-hydroxy-delta5-steroid dehydrogenase activity	Molecular Function	3	up-regulated
GO:0003872	6-phosphofructokinase activity	Molecular Function	3	up-regulated
GO:0003910	DNA ligase (ATP) activity	Molecular Function	3	up-regulated
GO:0003922	GMP synthase (glutamine-hydrolyzing) activity	Molecular Function	3	up-regulated
GO:0003989	acetyl-CoA carboxylase activity	Molecular Function	3	up-regulated
GO:0004019	adenylosuccinate synthase activity	Molecular Function	3	up-regulated
GO:0004022	alcohol dehydrogenase (NAD+) activity	Molecular Function	3	up-regulated
GO:0004072	aspartate kinase activity	Molecular Function	3	up-regulated
GO:0004109	coproporphyrinogen oxidase activity	Molecular Function	3	up-regulated
GO:0004151	dihydroorotase activity	Molecular Function	3	up-regulated
GO:0004326	tetrahydrofolylpolyglutamate synthase activity	Molecular Function	3	up-regulated
GO:0004332	fructose-bisphosphate aldolase activity	Molecular Function	3	up-regulated
GO:0004334	fumarylacetoacetase activity	Molecular Function	3	up-regulated
GO:0004348	glucosylceramidase activity	Molecular Function	3	up-regulated
GO:0004355	glutamate synthase (NADPH) activity	Molecular Function	3	up-regulated
GO:0004357	glutamate-cysteine ligase activity	Molecular Function	3	up-regulated
GO:0004359	glutaminase activity	Molecular Function	3	up-regulated
GO:0004412	homoserine dehydrogenase activity	Molecular Function	3	up-regulated
GO:0004427	inorganic diphosphatase activity	Molecular Function	3	up-regulated
GO:0004514	nicotinate-nucleotide diphosphorylase (carboxylating) activity	Molecular Function	3	up-regulated
GO:0004556	alpha-amylase activity	Molecular Function	3	up-regulated
GO:0004715	non-membrane spanning protein tyrosine kinase activity	Molecular Function	3	up-regulated
GO:0004731	purine-nucleoside phosphorylase activity	Molecular Function	3	up-regulated
GO:0004748	ribonucleoside-diphosphate reductase activity, thioredoxin disulfide as acceptor	Molecular Function	3	up-regulated
GO:0004789	thiamine-phosphate diphosphorylase activity	Molecular Function	3	up-regulated
GO:0004791	thioredoxin-disulfide reductase activity	Molecular Function	3	up-regulated
GO:0004801	transaldolase activity	Molecular Function	3	up-regulated
GO:0004802	transketolase activity	Molecular Function	3	up-regulated
GO:0004812	aminoacyl-tRNA ligase activity	Molecular Function	3	up-regulated
GO:0004824	lysine-tRNA ligase activity	Molecular Function	3	up-regulated
GO:0004830	tryptophan-tRNA ligase activity	Molecular Function	3	up-regulated
GO:0004831	tyrosine-tRNA ligase activity	Molecular Function	3	up-regulated
GO:0004843	thiol-dependent deubiquitinase	Molecular Function	3	up-regulated
GO:0005216	ion channel activity	Molecular Function	3	up-regulated
GO:0005315	inorganic phosphate transmembrane transporter activity	Molecular Function	3	up-regulated
GO:0005488	binding	Molecular Function	3	up-regulated
GO:0008061	chitin binding	Molecular Function	3	up-regulated
GO:0008519	ammonium transmembrane transporter activity	Molecular Function	3	up-regulated
GO:0008641	ubiquitin-like modifier activating enzyme activity	Molecular Function	3	up-regulated
GO:0008658	penicillin binding	Molecular Function	3	up-regulated
GO:0008691	3-hydroxybutyryl-CoA dehydrogenase activity	Molecular Function	3	up-regulated
GO:0008710	8-amino-7-oxononanoate synthase activity	Molecular Function	3	up-regulated
GO:0008761	UDP-N-acetylglucosamine 2-epimerase activity	Molecular Function	3	up-regulated
GO:0008800	beta-lactamase activity	Molecular Function	3	up-regulated
GO:0008821	crossover junction endodeoxyribonuclease activity	Molecular Function	3	up-regulated
GO:0008878	glucose-1-phosphate adenylyltransferase activity	Molecular Function	3	up-regulated
GO:0008889	glycerophosphodiester phosphodiesterase activity	Molecular Function	3	up-regulated
GO:0008890	glycine C-acetyltransferase activity	Molecular Function	3	up-regulated
GO:0009007	site-specific DNA-methyltransferase (adenine-specific) activity	Molecular Function	3	up-regulated
GO:0009035	type I site-specific deoxyribonuclease activity	Molecular Function	3	up-regulated
GO:0009881	photoreceptor activity	Molecular Function	3	up-regulated
GO:0015079	potassium ion transmembrane transporter activity	Molecular Function	3	up-regulated
GO:0015095	magnesium ion transmembrane transporter activity	Molecular Function	3	up-regulated
GO:0015103	inorganic anion transmembrane transporter activity	Molecular Function	3	up-regulated
GO:0015232	heme transmembrane transporter activity	Molecular Function	3	up-regulated
GO:0015267	channel activity	Molecular Function	3	up-regulated
GO:0015631	tubulin binding	Molecular Function	3	up-regulated
GO:0016462	pyrophosphatase activity	Molecular Function	3	up-regulated
GO:0016597	amino acid binding	Molecular Function	3	up-regulated
GO:0016603	glutaminyl-peptide cyclotransferase activity	Molecular Function	3	up-regulated
GO:0016627	oxidoreductase activity, acting on the CH-CH group of donors	Molecular Function	3	up-regulated
GO:0016628	oxidoreductase activity, acting on the CH-CH group of donors, NAD or NADP as acceptor	Molecular Function	3	up-regulated
GO:0016705	oxidoreductase activity, acting on paired donors, with incorporation or reduction of molecular oxygen	Molecular Function	3	up-regulated
GO:0016715	oxidoreductase activity, acting on paired donors, with incorporation or reduction of molecular oxygen, reduced ascorbate as one donor, and incorporation of one atom of oxygen	Molecular Function	3	up-regulated
GO:0016722	oxidoreductase activity, acting on metal ions	Molecular Function	3	up-regulated
GO:0016772	transferase activity, transferring phosphorus-containing groups	Molecular Function	3	up-regulated
GO:0016783	sulfurtransferase activity	Molecular Function	3	up-regulated
GO:0016788	hydrolase activity, acting on ester bonds	Molecular Function	3	up-regulated
GO:0016832	aldehyde-lyase activity	Molecular Function	3	up-regulated
GO:0016857	racemase and epimerase activity, acting on carbohydrates and derivatives	Molecular Function	3	up-regulated
GO:0017057	6-phosphogluconolactonase activity	Molecular Function	3	up-regulated
GO:0017150	tRNA dihydrouridine synthase activity	Molecular Function	3	up-regulated
GO:0031072	heat shock protein binding	Molecular Function	3	up-regulated
GO:0036243	succinate-semialdehyde dehydrogenase (NADP+) activity	Molecular Function	3	up-regulated
GO:0042286	glutamate-1-semialdehyde 2,1-aminomutase activity	Molecular Function	3	up-regulated
GO:0043750	phosphatidylinositol alpha-mannosyltransferase activity	Molecular Function	3	up-regulated
GO:0046914	transition metal ion binding	Molecular Function	3	up-regulated
GO:0047061	glucose-fructose oxidoreductase activity	Molecular Function	3	up-regulated
GO:0050136	NADH dehydrogenase (quinone) activity	Molecular Function	3	up-regulated
GO:0052601	(S)-limonene 1,2-monooxygenase activity	Molecular Function	3	up-regulated
GO:0052654	L-leucine transaminase activity	Molecular Function	3	up-regulated
GO:0052655	L-valine transaminase activity	Molecular Function	3	up-regulated
GO:0052656	L-isoleucine transaminase activity	Molecular Function	3	up-regulated
GO:0070573	metallodipeptidase activity	Molecular Function	3	up-regulated
GO:0070740	tubulin-glutamic acid ligase activity	Molecular Function	3	up-regulated
GO:0103025	alpha-amylase activity (releasing maltohexaose)	Molecular Function	3	up-regulated
GO:0106306	protein serine phosphatase activity	Molecular Function	3	up-regulated
GO:0106307	protein threonine phosphatase activity	Molecular Function	3	up-regulated
GO:0106319	(R)-limonene 1,2-monooxygenase NADH activity	Molecular Function	3	up-regulated
GO:0106320	(R)-limonene 1,2-monooxygenase NADPH activity	Molecular Function	3	up-regulated
GO:2001070	starch binding	Molecular Function	3	up-regulated
GO:0000156	phosphorelay response regulator activity	Molecular Function	2	up-regulated
GO:0001216	DNA-binding transcription activator activity	Molecular Function	2	up-regulated
GO:0001681	sialate O-acetylesterase activity	Molecular Function	2	up-regulated
GO:0003690	double-stranded DNA binding	Molecular Function	2	up-regulated
GO:0003712	transcription coregulator activity	Molecular Function	2	up-regulated
GO:0003747	translation release factor activity	Molecular Function	2	up-regulated
GO:0003774	cytoskeletal motor activity	Molecular Function	2	up-regulated
GO:0003842	1-pyrroline-5-carboxylate dehydrogenase activity	Molecular Function	2	up-regulated
GO:0003844	1,4-alpha-glucan branching enzyme activity	Molecular Function	2	up-regulated
GO:0003847	1-alkyl-2-acetylglycerophosphocholine esterase activity	Molecular Function	2	up-regulated
GO:0003852	2-isopropylmalate synthase activity	Molecular Function	2	up-regulated
GO:0003861	3-isopropylmalate dehydratase activity	Molecular Function	2	up-regulated
GO:0003862	3-isopropylmalate dehydrogenase activity	Molecular Function	2	up-regulated
GO:0003866	3-phosphoshikimate 1-carboxyvinyltransferase activity	Molecular Function	2	up-regulated
GO:0003868	4-hydroxyphenylpyruvate dioxygenase activity	Molecular Function	2	up-regulated
GO:0003879	ATP phosphoribosyltransferase activity	Molecular Function	2	up-regulated
GO:0003883	CTP synthase activity	Molecular Function	2	up-regulated
GO:0003905	alkylbase DNA N-glycosylase activity	Molecular Function	2	up-regulated
GO:0003934	GTP cyclohydrolase I activity	Molecular Function	2	up-regulated
GO:0003937	IMP cyclohydrolase activity	Molecular Function	2	up-regulated
GO:0003942	N-acetyl-gamma-glutamyl-phosphate reductase activity	Molecular Function	2	up-regulated
GO:0003949	1-(5-phosphoribosyl)-5-[(5-phosphoribosylamino)methylideneamino]imidazole-4-carboxamide isomerase activity	Molecular Function	2	up-regulated
GO:0003950	NAD+ ADP-ribosyltransferase activity	Molecular Function	2	up-regulated
GO:0003952	NAD+ synthase (glutamine-hydrolyzing) activity	Molecular Function	2	up-regulated
GO:0003954	NADH dehydrogenase activity	Molecular Function	2	up-regulated
GO:0003956	NAD(P)+-protein-arginine ADP-ribosyltransferase activity	Molecular Function	2	up-regulated
GO:0003960	NADPH:quinone reductase activity	Molecular Function	2	up-regulated
GO:0003962	cystathionine gamma-synthase activity	Molecular Function	2	up-regulated
GO:0003978	UDP-glucose 4-epimerase activity	Molecular Function	2	up-regulated
GO:0003999	adenine phosphoribosyltransferase activity	Molecular Function	2	up-regulated
GO:0004015	adenosylmethionine-8-amino-7-oxononanoate transaminase activity	Molecular Function	2	up-regulated
GO:0004018	N6-(1,2-dicarboxyethyl)AMP AMP-lyase (fumarate-forming) activity	Molecular Function	2	up-regulated
GO:0004048	anthranilate phosphoribosyltransferase activity	Molecular Function	2	up-regulated
GO:0004056	argininosuccinate lyase activity	Molecular Function	2	up-regulated
GO:0004066	asparagine synthase (glutamine-hydrolyzing) activity	Molecular Function	2	up-regulated
GO:0004067	asparaginase activity	Molecular Function	2	up-regulated
GO:0004069	L-aspartate:2-oxoglutarate aminotransferase activity	Molecular Function	2	up-regulated
GO:0004076	biotin synthase activity	Molecular Function	2	up-regulated
GO:0004096	catalase activity	Molecular Function	2	up-regulated
GO:0004121	cystathionine beta-lyase activity	Molecular Function	2	up-regulated
GO:0004134	4-alpha-glucanotransferase activity	Molecular Function	2	up-regulated
GO:0004143	diacylglycerol kinase activity	Molecular Function	2	up-regulated
GO:0004150	dihydroneopterin aldolase activity	Molecular Function	2	up-regulated
GO:0004156	dihydropteroate synthase activity	Molecular Function	2	up-regulated
GO:0004197	cysteine-type endopeptidase activity	Molecular Function	2	up-regulated
GO:0004303	estradiol 17-beta-dehydrogenase activity	Molecular Function	2	up-regulated
GO:0004310	farnesyl-diphosphate farnesyltransferase activity	Molecular Function	2	up-regulated
GO:0004325	ferrochelatase activity	Molecular Function	2	up-regulated
GO:0004333	fumarate hydratase activity	Molecular Function	2	up-regulated
GO:0004335	galactokinase activity	Molecular Function	2	up-regulated
GO:0004343	glucosamine 6-phosphate N-acetyltransferase activity	Molecular Function	2	up-regulated
GO:0004345	glucose-6-phosphate dehydrogenase activity	Molecular Function	2	up-regulated
GO:0004360	glutamine-fructose-6-phosphate transaminase (isomerizing) activity	Molecular Function	2	up-regulated
GO:0004370	glycerol kinase activity	Molecular Function	2	up-regulated
GO:0004372	glycine hydroxymethyltransferase activity	Molecular Function	2	up-regulated
GO:0004375	glycine dehydrogenase (decarboxylating) activity	Molecular Function	2	up-regulated
GO:0004385	guanylate kinase activity	Molecular Function	2	up-regulated
GO:0004397	histidine ammonia-lyase activity	Molecular Function	2	up-regulated
GO:0004399	histidinol dehydrogenase activity	Molecular Function	2	up-regulated
GO:0004401	histidinol-phosphatase activity	Molecular Function	2	up-regulated
GO:0004402	histone acetyltransferase activity	Molecular Function	2	up-regulated
GO:0004418	hydroxymethylbilane synthase activity	Molecular Function	2	up-regulated
GO:0004420	hydroxymethylglutaryl-CoA reductase (NADPH) activity	Molecular Function	2	up-regulated
GO:0004424	imidazoleglycerol-phosphate dehydratase activity	Molecular Function	2	up-regulated
GO:0004425	indole-3-glycerol-phosphate synthase activity	Molecular Function	2	up-regulated
GO:0004471	malate dehydrogenase (decarboxylating) (NAD+) activity	Molecular Function	2	up-regulated
GO:0004479	methionyl-tRNA formyltransferase activity	Molecular Function	2	up-regulated
GO:0004488	methylenetetrahydrofolate dehydrogenase (NADP+) activity	Molecular Function	2	up-regulated
GO:0004489	methylenetetrahydrofolate reductase (NAD(P)H) activity	Molecular Function	2	up-regulated
GO:0004516	nicotinate phosphoribosyltransferase activity	Molecular Function	2	up-regulated
GO:0004521	endoribonuclease activity	Molecular Function	2	up-regulated
GO:0004523	RNA-DNA hybrid ribonuclease activity	Molecular Function	2	up-regulated
GO:0004559	alpha-mannosidase activity	Molecular Function	2	up-regulated
GO:0004573	Glc3Man9GlcNAc2 oligosaccharide glucosidase activity	Molecular Function	2	up-regulated
GO:0004585	ornithine carbamoyltransferase activity	Molecular Function	2	up-regulated
GO:0004587	ornithine-oxo-acid transaminase activity	Molecular Function	2	up-regulated
GO:0004590	orotidine-5'-phosphate decarboxylase activity	Molecular Function	2	up-regulated
GO:0004595	pantetheine-phosphate adenylyltransferase activity	Molecular Function	2	up-regulated
GO:0004604	phosphoadenylyl-sulfate reductase (thioredoxin) activity	Molecular Function	2	up-regulated
GO:0004612	phosphoenolpyruvate carboxykinase (ATP) activity	Molecular Function	2	up-regulated
GO:0004614	phosphoglucomutase activity	Molecular Function	2	up-regulated
GO:0004616	phosphogluconate dehydrogenase (decarboxylating) activity	Molecular Function	2	up-regulated
GO:0004617	phosphoglycerate dehydrogenase activity	Molecular Function	2	up-regulated
GO:0004639	phosphoribosylaminoimidazolesuccinocarboxamide synthase activity	Molecular Function	2	up-regulated
GO:0004640	phosphoribosylanthranilate isomerase activity	Molecular Function	2	up-regulated
GO:0004643	phosphoribosylaminoimidazolecarboxamide formyltransferase activity	Molecular Function	2	up-regulated
GO:0004648	O-phospho-L-serine:2-oxoglutarate aminotransferase activity	Molecular Function	2	up-regulated
GO:0004654	polyribonucleotide nucleotidyltransferase activity	Molecular Function	2	up-regulated
GO:0004655	porphobilinogen synthase activity	Molecular Function	2	up-regulated
GO:0004657	proline dehydrogenase activity	Molecular Function	2	up-regulated
GO:0004658	propionyl-CoA carboxylase activity	Molecular Function	2	up-regulated
GO:0004673	protein histidine kinase activity	Molecular Function	2	up-regulated
GO:0004691	cAMP-dependent protein kinase activity	Molecular Function	2	up-regulated
GO:0004709	MAP kinase kinase kinase activity	Molecular Function	2	up-regulated
GO:0004721	phosphoprotein phosphatase activity	Molecular Function	2	up-regulated
GO:0004735	pyrroline-5-carboxylate reductase activity	Molecular Function	2	up-regulated
GO:0004743	pyruvate kinase activity	Molecular Function	2	up-regulated
GO:0004749	ribose phosphate diphosphokinase activity	Molecular Function	2	up-regulated
GO:0004781	sulfate adenylyltransferase (ATP) activity	Molecular Function	2	up-regulated
GO:0004813	alanine-tRNA ligase activity	Molecular Function	2	up-regulated
GO:0004814	arginine-tRNA ligase activity	Molecular Function	2	up-regulated
GO:0004815	aspartate-tRNA ligase activity	Molecular Function	2	up-regulated
GO:0004817	cysteine-tRNA ligase activity	Molecular Function	2	up-regulated
GO:0004818	glutamate-tRNA ligase activity	Molecular Function	2	up-regulated
GO:0004822	isoleucine-tRNA ligase activity	Molecular Function	2	up-regulated
GO:0004823	leucine-tRNA ligase activity	Molecular Function	2	up-regulated
GO:0004825	methionine-tRNA ligase activity	Molecular Function	2	up-regulated
GO:0004827	proline-tRNA ligase activity	Molecular Function	2	up-regulated
GO:0004828	serine-tRNA ligase activity	Molecular Function	2	up-regulated
GO:0004829	threonine-tRNA ligase activity	Molecular Function	2	up-regulated
GO:0004832	valine-tRNA ligase activity	Molecular Function	2	up-regulated
GO:0004844	uracil DNA N-glycosylase activity	Molecular Function	2	up-regulated
GO:0004850	uridine phosphorylase activity	Molecular Function	2	up-regulated
GO:0004853	uroporphyrinogen decarboxylase activity	Molecular Function	2	up-regulated
GO:0005080	protein kinase C binding	Molecular Function	2	up-regulated
GO:0005200	structural constituent of cytoskeleton	Molecular Function	2	up-regulated
GO:0005244	voltage-gated ion channel activity	Molecular Function	2	up-regulated
GO:0005249	voltage-gated potassium channel activity	Molecular Function	2	up-regulated
GO:0005354	galactose transmembrane transporter activity	Molecular Function	2	up-regulated
GO:0005355	glucose transmembrane transporter activity	Molecular Function	2	up-regulated
GO:0005516	calmodulin binding	Molecular Function	2	up-regulated
GO:0008081	phosphoric diester hydrolase activity	Molecular Function	2	up-regulated
GO:0008106	alcohol dehydrogenase (NADP+) activity	Molecular Function	2	up-regulated
GO:0008108	UDP-glucose:hexose-1-phosphate uridylyltransferase activity	Molecular Function	2	up-regulated
GO:0008170	N-methyltransferase activity	Molecular Function	2	up-regulated
GO:0008176	tRNA (guanine-N7-)-methyltransferase activity	Molecular Function	2	up-regulated
GO:0008186	ATP-dependent activity, acting on RNA	Molecular Function	2	up-regulated
GO:0008239	dipeptidyl-peptidase activity	Molecular Function	2	up-regulated
GO:0008271	secondary active sulfate transmembrane transporter activity	Molecular Function	2	up-regulated
GO:0008320	protein transmembrane transporter activity	Molecular Function	2	up-regulated
GO:0008353	RNA polymerase II CTD heptapeptide repeat kinase activity	Molecular Function	2	up-regulated
GO:0008374	O-acyltransferase activity	Molecular Function	2	up-regulated
GO:0008448	N-acetylglucosamine-6-phosphate deacetylase activity	Molecular Function	2	up-regulated
GO:0008465	glycerate dehydrogenase activity	Molecular Function	2	up-regulated
GO:0008479	queuine tRNA-ribosyltransferase activity	Molecular Function	2	up-regulated
GO:0008574	plus-end-directed microtubule motor activity	Molecular Function	2	up-regulated
GO:0008697	4-deoxy-L-threo-5-hexosulose-uronate ketol-isomerase activity	Molecular Function	2	up-regulated
GO:0008725	DNA-3-methyladenine glycosylase activity	Molecular Function	2	up-regulated
GO:0008733	L-arabinose isomerase activity	Molecular Function	2	up-regulated
GO:0008741	ribulokinase activity	Molecular Function	2	up-regulated
GO:0008745	N-acetylmuramoyl-L-alanine amidase activity	Molecular Function	2	up-regulated
GO:0008759	UDP-3-O-[3-hydroxymyristoyl] N-acetylglucosamine deacetylase activity	Molecular Function	2	up-regulated
GO:0008762	UDP-N-acetylmuramate dehydrogenase activity	Molecular Function	2	up-regulated
GO:0008763	UDP-N-acetylmuramate-L-alanine ligase activity	Molecular Function	2	up-regulated
GO:0008784	alanine racemase activity	Molecular Function	2	up-regulated
GO:0008792	arginine decarboxylase activity	Molecular Function	2	up-regulated
GO:0008810	cellulase activity	Molecular Function	2	up-regulated
GO:0008830	dTDP-4-dehydrorhamnose 3,5-epimerase activity	Molecular Function	2	up-regulated
GO:0008832	dGTPase activity	Molecular Function	2	up-regulated
GO:0008836	diaminopimelate decarboxylase activity	Molecular Function	2	up-regulated
GO:0008839	4-hydroxy-tetrahydrodipicolinate reductase	Molecular Function	2	up-regulated
GO:0008840	4-hydroxy-tetrahydrodipicolinate synthase activity	Molecular Function	2	up-regulated
GO:0008853	exodeoxyribonuclease III activity	Molecular Function	2	up-regulated
GO:0008859	exoribonuclease II activity	Molecular Function	2	up-regulated
GO:0008867	galactarate dehydratase activity	Molecular Function	2	up-regulated
GO:0008881	glutamate racemase activity	Molecular Function	2	up-regulated
GO:0008914	leucyltransferase activity	Molecular Function	2	up-regulated
GO:0008927	mannonate dehydratase activity	Molecular Function	2	up-regulated
GO:0008964	phosphoenolpyruvate carboxylase activity	Molecular Function	2	up-regulated
GO:0008966	phosphoglucosamine mutase activity	Molecular Function	2	up-regulated
GO:0008984	protein-glutamate methylesterase activity	Molecular Function	2	up-regulated
GO:0008987	quinolinate synthetase A activity	Molecular Function	2	up-regulated
GO:0009020	tRNA (guanosine-2'-O-)-methyltransferase activity	Molecular Function	2	up-regulated
GO:0009037	tyrosine-based site-specific recombinase activity	Molecular Function	2	up-regulated
GO:0009039	urease activity	Molecular Function	2	up-regulated
GO:0009044	xylan 1,4-beta-xylosidase activity	Molecular Function	2	up-regulated
GO:0009045	xylose isomerase activity	Molecular Function	2	up-regulated
GO:0009381	excinuclease ABC activity	Molecular Function	2	up-regulated
GO:0009678	pyrophosphate hydrolysis-driven proton transmembrane transporter activity	Molecular Function	2	up-regulated
GO:0009931	calcium-dependent protein serine/threonine kinase activity	Molecular Function	2	up-regulated
GO:0015081	sodium ion transmembrane transporter activity	Molecular Function	2	up-regulated
GO:0015093	ferrous iron transmembrane transporter activity	Molecular Function	2	up-regulated
GO:0015116	sulfate transmembrane transporter activity	Molecular Function	2	up-regulated
GO:0015128	gluconate transmembrane transporter activity	Molecular Function	2	up-regulated
GO:0015204	urea transmembrane transporter activity	Molecular Function	2	up-regulated
GO:0015424	ABC-type amino acid transporter activity	Molecular Function	2	up-regulated
GO:0016041	glutamate synthase (ferredoxin) activity	Molecular Function	2	up-regulated
GO:0016409	palmitoyltransferase activity	Molecular Function	2	up-regulated
GO:0016410	N-acyltransferase activity	Molecular Function	2	up-regulated
GO:0016595	glutamate binding	Molecular Function	2	up-regulated
GO:0016629	12-oxophytodienoate reductase activity	Molecular Function	2	up-regulated
GO:0016639	oxidoreductase activity, acting on the CH-NH2 group of donors, NAD or NADP as acceptor	Molecular Function	2	up-regulated
GO:0016691	chloride peroxidase activity	Molecular Function	2	up-regulated
GO:0016702	oxidoreductase activity, acting on single donors with incorporation of molecular oxygen, incorporation of two atoms of oxygen	Molecular Function	2	up-regulated
GO:0016758	hexosyltransferase activity	Molecular Function	2	up-regulated
GO:0016818	hydrolase activity, acting on acid anhydrides, in phosphorus-containing anhydrides	Molecular Function	2	up-regulated
GO:0016830	carbon-carbon lyase activity	Molecular Function	2	up-regulated
GO:0016866	intramolecular transferase activity	Molecular Function	2	up-regulated
GO:0016881	acid-amino acid ligase activity	Molecular Function	2	up-regulated
GO:0018467	formaldehyde dehydrogenase activity	Molecular Function	2	up-regulated
GO:0018580	nitronate monooxygenase activity	Molecular Function	2	up-regulated
GO:0018764	N-isopropylammelide isopropylaminohydrolase activity	Molecular Function	2	up-regulated
GO:0018826	methionine gamma-lyase activity	Molecular Function	2	up-regulated
GO:0019789	SUMO transferase activity	Molecular Function	2	up-regulated
GO:0030060	L-malate dehydrogenase activity	Molecular Function	2	up-regulated
GO:0030332	cyclin binding	Molecular Function	2	up-regulated
GO:0030983	mismatched DNA binding	Molecular Function	2	up-regulated
GO:0031216	neopullulanase activity	Molecular Function	2	up-regulated
GO:0031267	small GTPase binding	Molecular Function	2	up-regulated
GO:0033819	lipoyl(octanoyl) transferase activity	Molecular Function	2	up-regulated
GO:0033856	pyridoxine 5'-phosphate synthase activity	Molecular Function	2	up-regulated
GO:0033961	cis-stilbene-oxide hydrolase activity	Molecular Function	2	up-regulated
GO:0034257	nicotinamide riboside transmembrane transporter activity	Molecular Function	2	up-regulated
GO:0042393	histone binding	Molecular Function	2	up-regulated
GO:0043022	ribosome binding	Molecular Function	2	up-regulated
GO:0043531	ADP binding	Molecular Function	2	up-regulated
GO:0043799	glycine oxidase activity	Molecular Function	2	up-regulated
GO:0043842	Kdo transferase activity	Molecular Function	2	up-regulated
GO:0043857	N-acetylornithine carbamoyltransferase activity	Molecular Function	2	up-regulated
GO:0043878	glyceraldehyde-3-phosphate dehydrogenase (NAD+) (non-phosphorylating) activity	Molecular Function	2	up-regulated
GO:0045300	acyl-[acyl-carrier-protein] desaturase activity	Molecular Function	2	up-regulated
GO:0047348	glycerol-3-phosphate cytidylyltransferase activity	Molecular Function	2	up-regulated
GO:0047646	alkanal monooxygenase (FMN-linked) activity	Molecular Function	2	up-regulated
GO:0047798	cyclomaltodextrinase activity	Molecular Function	2	up-regulated
GO:0050155	ornithine(lysine) transaminase activity	Molecular Function	2	up-regulated
GO:0050380	undecaprenyl-diphosphatase activity	Molecular Function	2	up-regulated
GO:0050385	ureidoglycolate lyase activity	Molecular Function	2	up-regulated
GO:0051996	squalene synthase activity	Molecular Function	2	up-regulated
GO:0052855	ADP-dependent NAD(P)H-hydrate dehydratase activity	Molecular Function	2	up-regulated
GO:0052906	tRNA (guanine(37)-N(1))-methyltransferase activity	Molecular Function	2	up-regulated
GO:0055041	cyclopentanol dehydrogenase activity	Molecular Function	2	up-regulated
GO:0070038	rRNA (pseudouridine-N3-)-methyltransferase activity	Molecular Function	2	up-regulated
GO:0070181	small ribosomal subunit rRNA binding	Molecular Function	2	up-regulated
GO:0070530	K63-linked polyubiquitin modification-dependent protein binding	Molecular Function	2	up-regulated
GO:0070626	(S)-2-(5-amino-1-(5-phospho-D-ribosyl)imidazole-4-carboxamido) succinate lyase (fumarate-forming) activity	Molecular Function	2	up-regulated
GO:0080030	methyl indole-3-acetate esterase activity	Molecular Function	2	up-regulated
GO:0102028	cystathionine gamma-synthase activity (acts on O-phosphohomoserine)	Molecular Function	2	up-regulated
GO:0102500	beta-maltose 4-alpha-glucanotransferase activity	Molecular Function	2	up-regulated
GO:0102559	protein-(glutamine-N5) methyltransferase activity	Molecular Function	2	up-regulated
GO:0102752	1,4-alpha-glucan branching enzyme activity (using a glucosylated glycogenin as primer for glycogen synthesis)	Molecular Function	2	up-regulated
GO:0103039	protein methylthiotransferase activity	Molecular Function	2	up-regulated
GO:0120159	rRNA pseudouridine synthase activity	Molecular Function	2	up-regulated
GO:0140078	class I DNA-(apurinic or apyrimidinic site) endonuclease activity	Molecular Function	2	up-regulated
GO:0140096	catalytic activity, acting on a protein	Molecular Function	2	up-regulated
GO:0140326	ATPase-coupled intramembrane lipid transporter activity	Molecular Function	2	up-regulated
GO:0000150	DNA strand exchange activity	Molecular Function	1	up-regulated
GO:0000224	peptide-N4-(N-acetyl-beta-glucosaminyl)asparagine amidase activity	Molecular Function	1	up-regulated
GO:0000286	alanine dehydrogenase activity	Molecular Function	1	up-regulated
GO:0000310	xanthine phosphoribosyltransferase activity	Molecular Function	1	up-regulated
GO:0000774	adenyl-nucleotide exchange factor activity	Molecular Function	1	up-regulated
GO:0000976	transcription cis-regulatory region binding	Molecular Function	1	up-regulated
GO:0001730	2'-5'-oligoadenylate synthetase activity	Molecular Function	1	up-regulated
GO:0002935	tRNA (adenine-C2-)-methyltransferase activity	Molecular Function	1	up-regulated
GO:0003688	DNA replication origin binding	Molecular Function	1	up-regulated
GO:0003721	telomerase RNA reverse transcriptase activity	Molecular Function	1	up-regulated
GO:0003796	lysozyme activity	Molecular Function	1	up-regulated
GO:0003826	3-methyl-2-oxobutanoate dehydrogenase (2-methylpropanoyl-transferring) activity	Molecular Function	1	up-regulated
GO:0003848	2-amino-4-hydroxy-6-hydroxymethyldihydropteridine diphosphokinase activity	Molecular Function	1	up-regulated
GO:0003849	3-deoxy-7-phosphoheptulonate synthase activity	Molecular Function	1	up-regulated
GO:0003856	3-dehydroquinate synthase activity	Molecular Function	1	up-regulated
GO:0003863	3-methyl-2-oxobutanoate dehydrogenase (2-methylpropanoyl-transferring) activity	Molecular Function	1	up-regulated
GO:0003864	3-methyl-2-oxobutanoate hydroxymethyltransferase activity	Molecular Function	1	up-regulated
GO:0003871	5-methyltetrahydropteroyltriglutamate-homocysteine S-methyltransferase activity	Molecular Function	1	up-regulated
GO:0003873	6-phosphofructo-2-kinase activity	Molecular Function	1	up-regulated
GO:0003896	DNA primase activity	Molecular Function	1	up-regulated
GO:0003920	GMP reductase activity	Molecular Function	1	up-regulated
GO:0003935	GTP cyclohydrolase II activity	Molecular Function	1	up-regulated
GO:0003938	IMP dehydrogenase activity	Molecular Function	1	up-regulated
GO:0003939	L-iditol 2-dehydrogenase activity	Molecular Function	1	up-regulated
GO:0003941	L-serine ammonia-lyase activity	Molecular Function	1	up-regulated
GO:0003948	N4-(beta-N-acetylglucosaminyl)-L-asparaginase activity	Molecular Function	1	up-regulated
GO:0003955	NAD(P)H dehydrogenase (quinone) activity	Molecular Function	1	up-regulated
GO:0003959	NADPH dehydrogenase activity	Molecular Function	1	up-regulated
GO:0003961	O-acetylhomoserine aminocarboxypropyltransferase activity	Molecular Function	1	up-regulated
GO:0003984	acetolactate synthase activity	Molecular Function	1	up-regulated
GO:0003986	acetyl-CoA hydrolase activity	Molecular Function	1	up-regulated
GO:0003987	acetate-CoA ligase activity	Molecular Function	1	up-regulated
GO:0003991	acetylglutamate kinase activity	Molecular Function	1	up-regulated
GO:0003994	aconitate hydratase activity	Molecular Function	1	up-regulated
GO:0003997	acyl-CoA oxidase activity	Molecular Function	1	up-regulated
GO:0004001	adenosine kinase activity	Molecular Function	1	up-regulated
GO:0004017	adenylate kinase activity	Molecular Function	1	up-regulated
GO:0004029	aldehyde dehydrogenase (NAD+) activity	Molecular Function	1	up-regulated
GO:0004034	aldose 1-epimerase activity	Molecular Function	1	up-regulated
GO:0004038	allantoinase activity	Molecular Function	1	up-regulated
GO:0004040	amidase activity	Molecular Function	1	up-regulated
GO:0004044	amidophosphoribosyltransferase activity	Molecular Function	1	up-regulated
GO:0004047	aminomethyltransferase activity	Molecular Function	1	up-regulated
GO:0004049	anthranilate synthase activity	Molecular Function	1	up-regulated
GO:0004053	arginase activity	Molecular Function	1	up-regulated
GO:0004062	aryl sulfotransferase activity	Molecular Function	1	up-regulated
GO:0004070	aspartate carbamoyltransferase activity	Molecular Function	1	up-regulated
GO:0004071	aspartate-ammonia ligase activity	Molecular Function	1	up-regulated
GO:0004073	aspartate-semialdehyde dehydrogenase activity	Molecular Function	1	up-regulated
GO:0004075	biotin carboxylase activity	Molecular Function	1	up-regulated
GO:0004088	carbamoyl-phosphate synthase (glutamine-hydrolyzing) activity	Molecular Function	1	up-regulated
GO:0004114	3',5'-cyclic-nucleotide phosphodiesterase activity	Molecular Function	1	up-regulated
GO:0004115	3',5'-cyclic-AMP phosphodiesterase activity	Molecular Function	1	up-regulated
GO:0004123	cystathionine gamma-lyase activity	Molecular Function	1	up-regulated
GO:0004127	cytidylate kinase activity	Molecular Function	1	up-regulated
GO:0004137	deoxycytidine kinase activity	Molecular Function	1	up-regulated
GO:0004140	dephospho-CoA kinase activity	Molecular Function	1	up-regulated
GO:0004141	dethiobiotin synthase activity	Molecular Function	1	up-regulated
GO:0004145	diamine N-acetyltransferase activity	Molecular Function	1	up-regulated
GO:0004149	dihydrolipoyllysine-residue succinyltransferase activity	Molecular Function	1	up-regulated
GO:0004152	dihydroorotate dehydrogenase activity	Molecular Function	1	up-regulated
GO:0004160	dihydroxy-acid dehydratase activity	Molecular Function	1	up-regulated
GO:0004185	serine-type carboxypeptidase activity	Molecular Function	1	up-regulated
GO:0004300	enoyl-CoA hydratase activity	Molecular Function	1	up-regulated
GO:0004301	epoxide hydrolase activity	Molecular Function	1	up-regulated
GO:0004314	[acyl-carrier-protein] S-malonyltransferase activity	Molecular Function	1	up-regulated
GO:0004317	3-hydroxypalmitoyl-[acyl-carrier-protein] dehydratase activity	Molecular Function	1	up-regulated
GO:0004318	enoyl-[acyl-carrier-protein] reductase (NADH) activity	Molecular Function	1	up-regulated
GO:0004324	ferredoxin-NADP+ reductase activity	Molecular Function	1	up-regulated
GO:0004331	fructose-2,6-bisphosphate 2-phosphatase activity	Molecular Function	1	up-regulated
GO:0004347	glucose-6-phosphate isomerase activity	Molecular Function	1	up-regulated
GO:0004349	glutamate 5-kinase activity	Molecular Function	1	up-regulated
GO:0004350	glutamate-5-semialdehyde dehydrogenase activity	Molecular Function	1	up-regulated
GO:0004352	glutamate dehydrogenase (NAD+) activity	Molecular Function	1	up-regulated
GO:0004354	glutamate dehydrogenase (NADP+) activity	Molecular Function	1	up-regulated
GO:0004361	glutaryl-CoA dehydrogenase activity	Molecular Function	1	up-regulated
GO:0004367	glycerol-3-phosphate dehydrogenase [NAD+] activity	Molecular Function	1	up-regulated
GO:0004377	GDP-Man:Man3GlcNAc2-PP-Dol alpha-1,2-mannosyltransferase activity	Molecular Function	1	up-regulated
GO:0004379	glycylpeptide N-tetradecanoyltransferase activity	Molecular Function	1	up-regulated
GO:0004392	heme oxygenase (decyclizing) activity	Molecular Function	1	up-regulated
GO:0004400	histidinol-phosphate transaminase activity	Molecular Function	1	up-regulated
GO:0004407	histone deacetylase activity	Molecular Function	1	up-regulated
GO:0004413	homoserine kinase activity	Molecular Function	1	up-regulated
GO:0004414	homoserine O-acetyltransferase activity	Molecular Function	1	up-regulated
GO:0004415	hyalurononglucosaminidase activity	Molecular Function	1	up-regulated
GO:0004417	hydroxyethylthiazole kinase activity	Molecular Function	1	up-regulated
GO:0004422	hypoxanthine phosphoribosyltransferase activity	Molecular Function	1	up-regulated
GO:0004430	1-phosphatidylinositol 4-kinase activity	Molecular Function	1	up-regulated
GO:0004450	isocitrate dehydrogenase (NADP+) activity	Molecular Function	1	up-regulated
GO:0004455	ketol-acid reductoisomerase activity	Molecular Function	1	up-regulated
GO:0004460	L-lactate dehydrogenase (cytochrome) activity	Molecular Function	1	up-regulated
GO:0004473	malate dehydrogenase (decarboxylating) (NADP+) activity	Molecular Function	1	up-regulated
GO:0004476	mannose-6-phosphate isomerase activity	Molecular Function	1	up-regulated
GO:0004477	methenyltetrahydrofolate cyclohydrolase activity	Molecular Function	1	up-regulated
GO:0004485	methylcrotonoyl-CoA carboxylase activity	Molecular Function	1	up-regulated
GO:0004494	methylmalonyl-CoA mutase activity	Molecular Function	1	up-regulated
GO:0004497	monooxygenase activity	Molecular Function	1	up-regulated
GO:0004499	N,N-dimethylaniline monooxygenase activity	Molecular Function	1	up-regulated
GO:0004505	phenylalanine 4-monooxygenase activity	Molecular Function	1	up-regulated
GO:0004512	inositol-3-phosphate synthase activity	Molecular Function	1	up-regulated
GO:0004515	nicotinate-nucleotide adenylyltransferase activity	Molecular Function	1	up-regulated
GO:0004525	ribonuclease III activity	Molecular Function	1	up-regulated
GO:0004526	ribonuclease P activity	Molecular Function	1	up-regulated
GO:0004536	deoxyribonuclease activity	Molecular Function	1	up-regulated
GO:0004550	nucleoside diphosphate kinase activity	Molecular Function	1	up-regulated
GO:0004568	chitinase activity	Molecular Function	1	up-regulated
GO:0004582	dolichyl-phosphate beta-D-mannosyltransferase activity	Molecular Function	1	up-regulated
GO:0004588	orotate phosphoribosyltransferase activity	Molecular Function	1	up-regulated
GO:0004594	pantothenate kinase activity	Molecular Function	1	up-regulated
GO:0004602	glutathione peroxidase activity	Molecular Function	1	up-regulated
GO:0004605	phosphatidate cytidylyltransferase activity	Molecular Function	1	up-regulated
GO:0004609	phosphatidylserine decarboxylase activity	Molecular Function	1	up-regulated
GO:0004632	phosphopantothenate--cysteine ligase activity	Molecular Function	1	up-regulated
GO:0004633	phosphopantothenoylcysteine decarboxylase activity	Molecular Function	1	up-regulated
GO:0004634	phosphopyruvate hydratase activity	Molecular Function	1	up-regulated
GO:0004635	phosphoribosyl-AMP cyclohydrolase activity	Molecular Function	1	up-regulated
GO:0004636	phosphoribosyl-ATP diphosphatase activity	Molecular Function	1	up-regulated
GO:0004644	phosphoribosylglycinamide formyltransferase activity	Molecular Function	1	up-regulated
GO:0004650	polygalacturonase activity	Molecular Function	1	up-regulated
GO:0004659	prenyltransferase activity	Molecular Function	1	up-regulated
GO:0004683	calmodulin-dependent protein kinase activity	Molecular Function	1	up-regulated
GO:0004693	cyclin-dependent protein serine/threonine kinase activity	Molecular Function	1	up-regulated
GO:0004708	MAP kinase kinase activity	Molecular Function	1	up-regulated
GO:0004724	protein serine/threonine phosphatase activity	Molecular Function	1	up-regulated
GO:0004733	pyridoxamine-phosphate oxidase activity	Molecular Function	1	up-regulated
GO:0004747	ribokinase activity	Molecular Function	1	up-regulated
GO:0004750	ribulose-phosphate 3-epimerase activity	Molecular Function	1	up-regulated
GO:0004751	ribose-5-phosphate isomerase activity	Molecular Function	1	up-regulated
GO:0004758	serine C-palmitoyltransferase activity	Molecular Function	1	up-regulated
GO:0004766	spermidine synthase activity	Molecular Function	1	up-regulated
GO:0004783	sulfite reductase (NADPH) activity	Molecular Function	1	up-regulated
GO:0004788	thiamine diphosphokinase activity	Molecular Function	1	up-regulated
GO:0004792	thiosulfate sulfurtransferase activity	Molecular Function	1	up-regulated
GO:0004793	threonine aldolase activity	Molecular Function	1	up-regulated
GO:0004794	L-threonine ammonia-lyase activity	Molecular Function	1	up-regulated
GO:0004797	thymidine kinase activity	Molecular Function	1	up-regulated
GO:0004803	transposase activity	Molecular Function	1	up-regulated
GO:0004807	triose-phosphate isomerase activity	Molecular Function	1	up-regulated
GO:0004816	asparagine-tRNA ligase activity	Molecular Function	1	up-regulated
GO:0004819	glutamine-tRNA ligase activity	Molecular Function	1	up-regulated
GO:0004820	glycine-tRNA ligase activity	Molecular Function	1	up-regulated
GO:0004849	uridine kinase activity	Molecular Function	1	up-regulated
GO:0004851	uroporphyrin-III C-methyltransferase activity	Molecular Function	1	up-regulated
GO:0004856	xylulokinase activity	Molecular Function	1	up-regulated
GO:0004866	endopeptidase inhibitor activity	Molecular Function	1	up-regulated
GO:0004869	cysteine-type endopeptidase inhibitor activity	Molecular Function	1	up-regulated
GO:0005085	guanyl-nucleotide exchange factor activity	Molecular Function	1	up-regulated
GO:0005096	GTPase activator activity	Molecular Function	1	up-regulated
GO:0005179	hormone activity	Molecular Function	1	up-regulated
GO:0005242	inward rectifier potassium channel activity	Molecular Function	1	up-regulated
GO:0005267	potassium channel activity	Molecular Function	1	up-regulated
GO:0005344	oxygen carrier activity	Molecular Function	1	up-regulated
GO:0005451	monovalent cation:proton antiporter activity	Molecular Function	1	up-regulated
GO:0005471	ATP:ADP antiporter activity	Molecular Function	1	up-regulated
GO:0008092	cytoskeletal protein binding	Molecular Function	1	up-regulated
GO:0008097	5S rRNA binding	Molecular Function	1	up-regulated
GO:0008119	thiopurine S-methyltransferase activity	Molecular Function	1	up-regulated
GO:0008171	O-methyltransferase activity	Molecular Function	1	up-regulated
GO:0008173	RNA methyltransferase activity	Molecular Function	1	up-regulated
GO:0008177	succinate dehydrogenase (ubiquinone) activity	Molecular Function	1	up-regulated
GO:0008184	glycogen phosphorylase activity	Molecular Function	1	up-regulated
GO:0008198	ferrous iron binding	Molecular Function	1	up-regulated
GO:0008251	tRNA-specific adenosine deaminase activity	Molecular Function	1	up-regulated
GO:0008252	nucleotidase activity	Molecular Function	1	up-regulated
GO:0008379	thioredoxin peroxidase activity	Molecular Function	1	up-regulated
GO:0008410	CoA-transferase activity	Molecular Function	1	up-regulated
GO:0008460	dTDP-glucose 4,6-dehydratase activity	Molecular Function	1	up-regulated
GO:0008495	protoheme IX farnesyltransferase activity	Molecular Function	1	up-regulated
GO:0008559	ABC-type xenobiotic transporter activity	Molecular Function	1	up-regulated
GO:0008569	minus-end-directed microtubule motor activity	Molecular Function	1	up-regulated
GO:0008649	rRNA methyltransferase activity	Molecular Function	1	up-regulated
GO:0008659	(3R)-hydroxymyristoyl-[acyl-carrier-protein] dehydratase activity	Molecular Function	1	up-regulated
GO:0008666	2,3,4,5-tetrahydropyridine-2,6-dicarboxylate N-succinyltransferase activity	Molecular Function	1	up-regulated
GO:0008667	2,3-dihydro-2,3-dihydroxybenzoate dehydrogenase activity	Molecular Function	1	up-regulated
GO:0008676	3-deoxy-8-phosphooctulonate synthase activity	Molecular Function	1	up-regulated
GO:0008679	2-hydroxy-3-oxopropionate reductase activity	Molecular Function	1	up-regulated
GO:0008686	3,4-dihydroxy-2-butanone-4-phosphate synthase activity	Molecular Function	1	up-regulated
GO:0008689	3-demethylubiquinone-9 3-O-methyltransferase activity	Molecular Function	1	up-regulated
GO:0008693	3-hydroxydecanoyl-[acyl-carrier-protein] dehydratase activity	Molecular Function	1	up-regulated
GO:0008696	4-amino-4-deoxychorismate lyase activity	Molecular Function	1	up-regulated
GO:0008703	5-amino-6-(5-phosphoribosylamino)uracil reductase activity	Molecular Function	1	up-regulated
GO:0008705	methionine synthase activity	Molecular Function	1	up-regulated
GO:0008712	ADP-glyceromanno-heptose 6-epimerase activity	Molecular Function	1	up-regulated
GO:0008720	D-lactate dehydrogenase activity	Molecular Function	1	up-regulated
GO:0008734	L-aspartate oxidase activity	Molecular Function	1	up-regulated
GO:0008760	UDP-N-acetylglucosamine 1-carboxyvinyltransferase activity	Molecular Function	1	up-regulated
GO:0008764	UDP-N-acetylmuramoylalanine-D-glutamate ligase activity	Molecular Function	1	up-regulated
GO:0008765	UDP-N-acetylmuramoylalanyl-D-glutamate-2,6-diaminopimelate ligase activity	Molecular Function	1	up-regulated
GO:0008775	acetate CoA-transferase activity	Molecular Function	1	up-regulated
GO:0008777	acetylornithine deacetylase activity	Molecular Function	1	up-regulated
GO:0008780	acyl-[acyl-carrier-protein]-UDP-N-acetylglucosamine O-acyltransferase activity	Molecular Function	1	up-regulated
GO:0008789	altronate dehydratase activity	Molecular Function	1	up-regulated
GO:0008795	NAD+ synthase activity	Molecular Function	1	up-regulated
GO:0008797	aspartate ammonia-lyase activity	Molecular Function	1	up-regulated
GO:0008798	beta-aspartyl-peptidase activity	Molecular Function	1	up-regulated
GO:0008801	beta-phosphoglucomutase activity	Molecular Function	1	up-regulated
GO:0008802	betaine-aldehyde dehydrogenase activity	Molecular Function	1	up-regulated
GO:0008808	cardiolipin synthase activity	Molecular Function	1	up-regulated
GO:0008835	diaminohydroxyphosphoribosylaminopyrimidine deaminase activity	Molecular Function	1	up-regulated
GO:0008837	diaminopimelate epimerase activity	Molecular Function	1	up-regulated
GO:0008864	formyltetrahydrofolate deformylase activity	Molecular Function	1	up-regulated
GO:0008869	galactonate dehydratase activity	Molecular Function	1	up-regulated
GO:0008876	quinoprotein glucose dehydrogenase activity	Molecular Function	1	up-regulated
GO:0008879	glucose-1-phosphate thymidylyltransferase activity	Molecular Function	1	up-regulated
GO:0008880	glucuronate isomerase activity	Molecular Function	1	up-regulated
GO:0008883	glutamyl-tRNA reductase activity	Molecular Function	1	up-regulated
GO:0008886	glyceraldehyde-3-phosphate dehydrogenase (NADP+) (non-phosphorylating) activity	Molecular Function	1	up-regulated
GO:0008897	holo-[acyl-carrier-protein] synthase activity	Molecular Function	1	up-regulated
GO:0008902	hydroxymethylpyrimidine kinase activity	Molecular Function	1	up-regulated
GO:0008911	lactaldehyde dehydrogenase activity	Molecular Function	1	up-regulated
GO:0008928	mannose-1-phosphate guanylyltransferase (GDP) activity	Molecular Function	1	up-regulated
GO:0008929	methylglyoxal synthase activity	Molecular Function	1	up-regulated
GO:0008932	lytic endotransglycosylase activity	Molecular Function	1	up-regulated
GO:0008935	1,4-dihydroxy-2-naphthoyl-CoA synthase activity	Molecular Function	1	up-regulated
GO:0008941	nitric oxide dioxygenase activity	Molecular Function	1	up-regulated
GO:0008942	nitrite reductase [NAD(P)H] activity	Molecular Function	1	up-regulated
GO:0008948	oxaloacetate decarboxylase activity	Molecular Function	1	up-regulated
GO:0008955	peptidoglycan glycosyltransferase activity	Molecular Function	1	up-regulated
GO:0008961	phosphatidylglycerol-prolipoprotein diacylglyceryl transferase activity	Molecular Function	1	up-regulated
GO:0008972	phosphomethylpyrimidine kinase activity	Molecular Function	1	up-regulated
GO:0008976	polyphosphate kinase activity	Molecular Function	1	up-regulated
GO:0008983	protein-glutamate O-methyltransferase activity	Molecular Function	1	up-regulated
GO:0008993	rhamnulokinase activity	Molecular Function	1	up-regulated
GO:0009026	tagaturonate reductase activity	Molecular Function	1	up-regulated
GO:0009029	tetraacyldisaccharide 4'-kinase activity	Molecular Function	1	up-regulated
GO:0009034	tryptophanase activity	Molecular Function	1	up-regulated
GO:0010340	carboxyl-O-methyltransferase activity	Molecular Function	1	up-regulated
GO:0010997	anaphase-promoting complex binding	Molecular Function	1	up-regulated
GO:0015021	heparin-sulfate lyase activity	Molecular Function	1	up-regulated
GO:0015044	rubredoxin-NAD+ reductase activity	Molecular Function	1	up-regulated
GO:0015153	rhamnose transmembrane transporter activity	Molecular Function	1	up-regulated
GO:0015343	siderophore transmembrane transporter activity	Molecular Function	1	up-regulated
GO:0015415	ATPase-coupled phosphate ion transmembrane transporter activity	Molecular Function	1	up-regulated
GO:0015444	P-type magnesium transporter activity	Molecular Function	1	up-regulated
GO:0015535	fucose:proton symporter activity	Molecular Function	1	up-regulated
GO:0016040	glutamate synthase (NADH) activity	Molecular Function	1	up-regulated
GO:0016153	urocanate hydratase activity	Molecular Function	1	up-regulated
GO:0016286	small conductance calcium-activated potassium channel activity	Molecular Function	1	up-regulated
GO:0016307	phosphatidylinositol phosphate kinase activity	Molecular Function	1	up-regulated
GO:0016407	acetyltransferase activity	Molecular Function	1	up-regulated
GO:0016430	tRNA (adenine-N6-)-methyltransferase activity	Molecular Function	1	up-regulated
GO:0016631	enoyl-[acyl-carrier-protein] reductase activity	Molecular Function	1	up-regulated
GO:0016701	oxidoreductase activity, acting on single donors with incorporation of molecular oxygen	Molecular Function	1	up-regulated
GO:0016717	oxidoreductase activity, acting on paired donors, with oxidation of a pair of donors resulting in the reduction of molecular oxygen to two molecules of water	Molecular Function	1	up-regulated
GO:0016742	hydroxymethyl-, formyl- and related transferase activity	Molecular Function	1	up-regulated
GO:0016743	carboxyl- or carbamoyltransferase activity	Molecular Function	1	up-regulated
GO:0016747	acyltransferase activity, transferring groups other than amino-acyl groups	Molecular Function	1	up-regulated
GO:0016790	thiolester hydrolase activity	Molecular Function	1	up-regulated
GO:0016799	hydrolase activity, hydrolyzing N-glycosyl compounds	Molecular Function	1	up-regulated
GO:0016805	dipeptidase activity	Molecular Function	1	up-regulated
GO:0016812	hydrolase activity, acting on carbon-nitrogen (but not peptide) bonds, in cyclic amides	Molecular Function	1	up-regulated
GO:0016833	oxo-acid-lyase activity	Molecular Function	1	up-regulated
GO:0016835	carbon-oxygen lyase activity	Molecular Function	1	up-regulated
GO:0016836	hydro-lyase activity	Molecular Function	1	up-regulated
GO:0016840	carbon-nitrogen lyase activity	Molecular Function	1	up-regulated
GO:0016849	phosphorus-oxygen lyase activity	Molecular Function	1	up-regulated
GO:0016872	intramolecular lyase activity	Molecular Function	1	up-regulated
GO:0016879	ligase activity, forming carbon-nitrogen bonds	Molecular Function	1	up-regulated
GO:0016884	carbon-nitrogen ligase activity, with glutamine as amido-N-donor	Molecular Function	1	up-regulated
GO:0016888	endodeoxyribonuclease activity, producing 5'-phosphomonoesters	Molecular Function	1	up-regulated
GO:0016972	thiol oxidase activity	Molecular Function	1	up-regulated
GO:0016992	lipoate synthase activity	Molecular Function	1	up-regulated
GO:0017056	structural constituent of nuclear pore	Molecular Function	1	up-regulated
GO:0017111	nucleoside-triphosphatase activity	Molecular Function	1	up-regulated
GO:0018024	histone-lysine N-methyltransferase activity	Molecular Function	1	up-regulated
GO:0018548	pentaerythritol trinitrate reductase activity	Molecular Function	1	up-regulated
GO:0018741	alkyl sulfatase activity	Molecular Function	1	up-regulated
GO:0018799	4-hydroxybenzoate decarboxylase activity	Molecular Function	1	up-regulated
GO:0018838	mandelate racemase activity	Molecular Function	1	up-regulated
GO:0019003	GDP binding	Molecular Function	1	up-regulated
GO:0019143	3-deoxy-manno-octulosonate-8-phosphatase activity	Molecular Function	1	up-regulated
GO:0019146	arabinose-5-phosphate isomerase activity	Molecular Function	1	up-regulated
GO:0019172	glyoxalase III activity	Molecular Function	1	up-regulated
GO:0019205	nucleobase-containing compound kinase activity	Molecular Function	1	up-regulated
GO:0019825	oxygen binding	Molecular Function	1	up-regulated
GO:0019894	kinesin binding	Molecular Function	1	up-regulated
GO:0019899	enzyme binding	Molecular Function	1	up-regulated
GO:0019901	protein kinase binding	Molecular Function	1	up-regulated
GO:0030158	protein xylosyltransferase activity	Molecular Function	1	up-regulated
GO:0030247	polysaccharide binding	Molecular Function	1	up-regulated
GO:0030267	glyoxylate reductase (NADP+) activity	Molecular Function	1	up-regulated
GO:0030272	5-formyltetrahydrofolate cyclo-ligase activity	Molecular Function	1	up-regulated
GO:0030341	chondroitin AC lyase activity	Molecular Function	1	up-regulated
GO:0030570	pectate lyase activity	Molecular Function	1	up-regulated
GO:0030599	pectinesterase activity	Molecular Function	1	up-regulated
GO:0030604	1-deoxy-D-xylulose-5-phosphate reductoisomerase activity	Molecular Function	1	up-regulated
GO:0030729	acetoacetate-CoA ligase activity	Molecular Function	1	up-regulated
GO:0031132	serine 3-dehydrogenase activity	Molecular Function	1	up-regulated
GO:0031418	L-ascorbic acid binding	Molecular Function	1	up-regulated
GO:0031992	energy transducer activity	Molecular Function	1	up-regulated
GO:0032549	ribonucleoside binding	Molecular Function	1	up-regulated
GO:0032794	GTPase activating protein binding	Molecular Function	1	up-regulated
GO:0032977	membrane insertase activity	Molecular Function	1	up-regulated
GO:0033094	butane-1,4-diamine:2-oxoglutarate aminotransferase activity	Molecular Function	1	up-regulated
GO:0033711	4-phosphoerythronate dehydrogenase activity	Molecular Function	1	up-regulated
GO:0033720	(S)-mandelate dehydrogenase activity	Molecular Function	1	up-regulated
GO:0033721	aldehyde dehydrogenase (NADP+) activity	Molecular Function	1	up-regulated
GO:0033745	L-methionine-(R)-S-oxide reductase activity	Molecular Function	1	up-regulated
GO:0033757	glucoside 3-dehydrogenase activity	Molecular Function	1	up-regulated
GO:0033812	3-oxoadipyl-CoA thiolase activity	Molecular Function	1	up-regulated
GO:0033831	kojibiose phosphorylase activity	Molecular Function	1	up-regulated
GO:0033862	UMP kinase activity	Molecular Function	1	up-regulated
GO:0033919	glucan 1,3-alpha-glucosidase activity	Molecular Function	1	up-regulated
GO:0033930	keratan-sulfate endo-1,4-beta-galactosidase activity	Molecular Function	1	up-regulated
GO:0033940	glucuronoarabinoxylan endo-1,4-beta-xylanase activity	Molecular Function	1	up-regulated
GO:0033942	4-alpha-D-(1->4)-alpha-D-glucanotrehalose trehalohydrolase activity	Molecular Function	1	up-regulated
GO:0033971	hydroxyisourate hydrolase activity	Molecular Function	1	up-regulated
GO:0034784	pivalyl-CoA mutase activity	Molecular Function	1	up-regulated
GO:0035529	NADH pyrophosphatase activity	Molecular Function	1	up-regulated
GO:0035870	dITP diphosphatase activity	Molecular Function	1	up-regulated
GO:0036218	dTTP diphosphatase activity	Molecular Function	1	up-regulated
GO:0036222	XTP diphosphatase activity	Molecular Function	1	up-regulated
GO:0036355	2-iminoacetate synthase activity	Molecular Function	1	up-regulated
GO:0042132	fructose 1,6-bisphosphate 1-phosphatase activity	Molecular Function	1	up-regulated
GO:0042282	hydroxymethylglutaryl-CoA reductase (NADPH) activity	Molecular Function	1	up-regulated
GO:0042578	phosphoric ester hydrolase activity	Molecular Function	1	up-regulated
GO:0042781	3'-tRNA processing endoribonuclease activity	Molecular Function	1	up-regulated
GO:0042803	protein homodimerization activity	Molecular Function	1	up-regulated
GO:0042834	peptidoglycan binding	Molecular Function	1	up-regulated
GO:0043023	ribosomal large subunit binding	Molecular Function	1	up-regulated
GO:0043130	ubiquitin binding	Molecular Function	1	up-regulated
GO:0043138	3'-5' DNA helicase activity	Molecular Function	1	up-regulated
GO:0043214	ABC-type bacteriocin transporter activity	Molecular Function	1	up-regulated
GO:0043546	molybdopterin cofactor binding	Molecular Function	1	up-regulated
GO:0043768	S-ribosylhomocysteine lyase activity	Molecular Function	1	up-regulated
GO:0043770	demethylmenaquinone methyltransferase activity	Molecular Function	1	up-regulated
GO:0043772	acyl-phosphate glycerol-3-phosphate acyltransferase activity	Molecular Function	1	up-regulated
GO:0043908	Ser(Gly)-tRNA(Ala) hydrolase activity	Molecular Function	1	up-regulated
GO:0044318	L-aspartate:fumarate oxidoreductase activity	Molecular Function	1	up-regulated
GO:0044540	L-cystine L-cysteine-lyase (deaminating)	Molecular Function	1	up-regulated
GO:0045148	tripeptide aminopeptidase activity	Molecular Function	1	up-regulated
GO:0045301	tRNA-(2-methylthio-N-6-(cis-hydroxy)isopentenyl adenosine)-hydroxylase activity	Molecular Function	1	up-regulated
GO:0045484	L-lysine 6-transaminase activity	Molecular Function	1	up-regulated
GO:0045735	nutrient reservoir activity	Molecular Function	1	up-regulated
GO:0046421	methylisocitrate lyase activity	Molecular Function	1	up-regulated
GO:0046429	4-hydroxy-3-methylbut-2-en-1-yl diphosphate synthase activity	Molecular Function	1	up-regulated
GO:0046537	2,3-bisphosphoglycerate-independent phosphoglycerate mutase activity	Molecular Function	1	up-regulated
GO:0046538	2,3-bisphosphoglycerate-dependent phosphoglycerate mutase activity	Molecular Function	1	up-regulated
GO:0046558	arabinan endo-1,5-alpha-L-arabinosidase activity	Molecular Function	1	up-regulated
GO:0046820	4-amino-4-deoxychorismate synthase activity	Molecular Function	1	up-regulated
GO:0046912	acyltransferase, acyl groups converted into alkyl on transfer	Molecular Function	1	up-regulated
GO:0046975	histone methyltransferase activity (H3-K36 specific)	Molecular Function	1	up-regulated
GO:0046982	protein heterodimerization activity	Molecular Function	1	up-regulated
GO:0047154	methylmalonyl-CoA carboxytransferase activity	Molecular Function	1	up-regulated
GO:0047265	poly(glycerol-phosphate) alpha-glucosyltransferase activity	Molecular Function	1	up-regulated
GO:0047419	N-acetylgalactosamine-6-phosphate deacetylase activity	Molecular Function	1	up-regulated
GO:0047451	3-hydroxyoctanoyl-[acyl-carrier-protein] dehydratase activity	Molecular Function	1	up-regulated
GO:0047474	long-chain fatty acid luciferin component ligase activity	Molecular Function	1	up-regulated
GO:0047475	phenylacetate-CoA ligase activity	Molecular Function	1	up-regulated
GO:0047480	UDP-N-acetylmuramoyl-tripeptide-D-alanyl-D-alanine ligase activity	Molecular Function	1	up-regulated
GO:0047547	2-methylcitrate dehydratase activity	Molecular Function	1	up-regulated
GO:0047570	3-oxoadipate enol-lactonase activity	Molecular Function	1	up-regulated
GO:0047580	4-hydroxyproline epimerase activity	Molecular Function	1	up-regulated
GO:0047605	acetolactate decarboxylase activity	Molecular Function	1	up-regulated
GO:0047689	aspartate racemase activity	Molecular Function	1	up-regulated
GO:0047727	isobutyryl-CoA mutase activity	Molecular Function	1	up-regulated
GO:0047780	citrate dehydratase activity	Molecular Function	1	up-regulated
GO:0047804	cysteine-S-conjugate beta-lyase activity	Molecular Function	1	up-regulated
GO:0047964	glyoxylate reductase (NAD+) activity	Molecular Function	1	up-regulated
GO:0048487	beta-tubulin binding	Molecular Function	1	up-regulated
GO:0050023	L-fuconate dehydratase activity	Molecular Function	1	up-regulated
GO:0050049	leucine dehydrogenase activity	Molecular Function	1	up-regulated
GO:0050304	nitrous-oxide reductase activity	Molecular Function	1	up-regulated
GO:0050311	sulfite reductase (ferredoxin) activity	Molecular Function	1	up-regulated
GO:0050334	thiaminase activity	Molecular Function	1	up-regulated
GO:0050343	trans-2-enoyl-CoA reductase (NAD+) activity	Molecular Function	1	up-regulated
GO:0050415	formimidoylglutamase activity	Molecular Function	1	up-regulated
GO:0050440	2-methylcitrate synthase activity	Molecular Function	1	up-regulated
GO:0050446	azobenzene reductase activity	Molecular Function	1	up-regulated
GO:0050480	imidazolonepropionase activity	Molecular Function	1	up-regulated
GO:0050511	undecaprenyldiphospho-muramoylpentapeptide beta-N-acetylglucosaminyltransferase activity	Molecular Function	1	up-regulated
GO:0050515	4-(cytidine 5'-diphospho)-2-C-methyl-D-erythritol kinase activity	Molecular Function	1	up-regulated
GO:0050518	2-C-methyl-D-erythritol 4-phosphate cytidylyltransferase activity	Molecular Function	1	up-regulated
GO:0050577	GDP-L-fucose synthase activity	Molecular Function	1	up-regulated
GO:0051087	chaperone binding	Molecular Function	1	up-regulated
GO:0051499	D-aminoacyl-tRNA deacylase activity	Molecular Function	1	up-regulated
GO:0051538	3 iron, 4 sulfur cluster binding	Molecular Function	1	up-regulated
GO:0051669	fructan beta-fructosidase activity	Molecular Function	1	up-regulated
GO:0052588	diacetyl reductase ((S)-acetoin forming) activity	Molecular Function	1	up-regulated
GO:0052591	sn-glycerol-3-phosphate:ubiquinone-8 oxidoreductase activity	Molecular Function	1	up-regulated
GO:0052657	guanine phosphoribosyltransferase activity	Molecular Function	1	up-regulated
GO:0052693	epoxyqueuosine reductase activity	Molecular Function	1	up-regulated
GO:0052737	pyruvate dehydrogenase (quinone) activity	Molecular Function	1	up-regulated
GO:0052761	exo-1,4-beta-D-glucosaminidase activity	Molecular Function	1	up-regulated
GO:0052794	exo-alpha-(2->3)-sialidase activity	Molecular Function	1	up-regulated
GO:0052795	exo-alpha-(2->6)-sialidase activity	Molecular Function	1	up-regulated
GO:0052796	exo-alpha-(2->8)-sialidase activity	Molecular Function	1	up-regulated
GO:0052856	NADHX epimerase activity	Molecular Function	1	up-regulated
GO:0052857	NADPHX epimerase activity	Molecular Function	1	up-regulated
GO:0052866	phosphatidylinositol phosphate phosphatase activity	Molecular Function	1	up-regulated
GO:0052907	23S rRNA (adenine(1618)-N(6))-methyltransferase activity	Molecular Function	1	up-regulated
GO:0052908	16S rRNA (adenine(1518)-N(6)/adenine(1519)-N(6))-dimethyltransferase activity	Molecular Function	1	up-regulated
GO:0052913	16S rRNA (guanine(966)-N(2))-methyltransferase activity	Molecular Function	1	up-regulated
GO:0061631	ubiquitin conjugating enzyme activity	Molecular Function	1	up-regulated
GO:0061659	ubiquitin-like protein ligase activity	Molecular Function	1	up-regulated
GO:0061798	GTP 3',8'-cyclase activity	Molecular Function	1	up-regulated
GO:0061929	gamma-glutamylaminecyclotransferase activity	Molecular Function	1	up-regulated
GO:0070040	rRNA (adenine-C2-)-methyltransferase activity	Molecular Function	1	up-regulated
GO:0070063	RNA polymerase binding	Molecular Function	1	up-regulated
GO:0070191	methionine-R-sulfoxide reductase activity	Molecular Function	1	up-regulated
GO:0070290	N-acylphosphatidylethanolamine-specific phospholipase D activity	Molecular Function	1	up-regulated
GO:0070401	NADP+ binding	Molecular Function	1	up-regulated
GO:0070402	NADPH binding	Molecular Function	1	up-regulated
GO:0070677	rRNA (cytosine-2'-O-)-methyltransferase activity	Molecular Function	1	up-regulated
GO:0070737	protein-glycine ligase activity, elongating	Molecular Function	1	up-regulated
GO:0071160	cyanophycin synthetase activity (L-aspartate-adding)	Molecular Function	1	up-regulated
GO:0071161	cyanophycin synthetase activity (L-arginine-adding)	Molecular Function	1	up-regulated
GO:0071424	rRNA (cytosine-N4-)-methyltransferase activity	Molecular Function	1	up-regulated
GO:0080146	L-cysteine desulfhydrase activity	Molecular Function	1	up-regulated
GO:0097027	ubiquitin-protein transferase activator activity	Molecular Function	1	up-regulated
GO:0097159	organic cyclic compound binding	Molecular Function	1	up-regulated
GO:0099620	UDP-4-amino-4-deoxy-L-arabinose aminotransferase	Molecular Function	1	up-regulated
GO:0102008	dipeptidase activity	Molecular Function	1	up-regulated
GO:0102027	S-adenosylmethionine:2-demethylquinol-8 methyltransferase activity	Molecular Function	1	up-regulated
GO:0102094	S-adenosylmethionine:2-demethylmenaquinol methyltransferase activity	Molecular Function	1	up-regulated
GO:0102223	4,4'-diapophytoene desaturase activity	Molecular Function	1	up-regulated
GO:0102552	lipoyl synthase activity (acting on glycine-cleavage complex H protein	Molecular Function	1	up-regulated
GO:0102553	lipoyl synthase activity (acting on pyruvate dehydrogenase E2 protein)	Molecular Function	1	up-regulated
GO:0102555	octanoyl transferase activity (acting on glycine-cleavage complex H protein)	Molecular Function	1	up-regulated
GO:0102710	D-inositol-3-phosphate glycosyltransferase activity	Molecular Function	1	up-regulated
GO:0102786	stearoyl-[acp] desaturase activity	Molecular Function	1	up-regulated
GO:0102953	hypoglycin A gamma-glutamyl transpeptidase activity	Molecular Function	1	up-regulated
GO:0102955	S-adenosylmethionine:2-demethylmenaquinol-7 methyltransferase activity	Molecular Function	1	up-regulated
GO:0103046	alanylglutamate dipeptidase activity	Molecular Function	1	up-regulated
GO:0103068	leukotriene C4 gamma-glutamyl transferase activity	Molecular Function	1	up-regulated
GO:0103117	UDP-3-O-acyl-N-acetylglucosamine deacetylase activity	Molecular Function	1	up-regulated
GO:0106026	Gly-tRNA(Ala) hydrolase activity	Molecular Function	1	up-regulated
GO:0106141	flavin prenyltransferase activity	Molecular Function	1	up-regulated
GO:0120013	lipid transfer activity	Molecular Function	1	up-regulated
GO:0140306	lipoprotein releasing activity	Molecular Function	1	up-regulated
GO:1901363	heterocyclic compound binding	Molecular Function	1	up-regulated
GO:1901981	phosphatidylinositol phosphate binding	Molecular Function	1	up-regulated
GO:1904047	S-adenosyl-L-methionine binding	Molecular Function	1	up-regulated
GO:0055114	obsolete oxidation-reduction process	Biological Process	924	down-regulated
GO:0006468	protein phosphorylation	Biological Process	825	down-regulated
GO:0055085	transmembrane transport	Biological Process	709	down-regulated
GO:0009058	biosynthetic process	Biological Process	590	down-regulated
GO:0000160	phosphorelay signal transduction system	Biological Process	530	down-regulated
GO:0034641	cellular nitrogen compound metabolic process	Biological Process	466	down-regulated
GO:0006508	proteolysis	Biological Process	456	down-regulated
GO:0016310	phosphorylation	Biological Process	433	down-regulated
GO:0006464	cellular protein modification process	Biological Process	375	down-regulated
GO:0008150	biological_process	Biological Process	335	down-regulated
GO:0005975	carbohydrate metabolic process	Biological Process	315	down-regulated
GO:0007165	signal transduction	Biological Process	212	down-regulated
GO:0006355	regulation of transcription, DNA-templated	Biological Process	204	down-regulated
GO:0006412	translation	Biological Process	199	down-regulated
GO:0007155	cell adhesion	Biological Process	161	down-regulated
GO:0044281	small molecule metabolic process	Biological Process	156	down-regulated
GO:0006629	lipid metabolic process	Biological Process	155	down-regulated
GO:0009987	cellular process	Biological Process	143	down-regulated
GO:0016192	vesicle-mediated transport	Biological Process	136	down-regulated
GO:0006470	protein dephosphorylation	Biological Process	132	down-regulated
GO:0006950	response to stress	Biological Process	124	down-regulated
GO:0007018	microtubule-based movement	Biological Process	123	down-regulated
GO:0006259	DNA metabolic process	Biological Process	115	down-regulated
GO:0016567	protein ubiquitination	Biological Process	114	down-regulated
GO:0006886	intracellular protein transport	Biological Process	104	down-regulated
GO:0006281	DNA repair	Biological Process	103	down-regulated
GO:0006520	cellular amino acid metabolic process	Biological Process	99	down-regulated
GO:0015031	protein transport	Biological Process	98	down-regulated
GO:0009056	catabolic process	Biological Process	94	down-regulated
GO:0035556	intracellular signal transduction	Biological Process	93	down-regulated
GO:0006511	ubiquitin-dependent protein catabolic process	Biological Process	92	down-regulated
GO:0006749	glutathione metabolic process	Biological Process	91	down-regulated
GO:0042908	xenobiotic transport	Biological Process	91	down-regulated
GO:0006811	ion transport	Biological Process	86	down-regulated
GO:0006810	transport	Biological Process	84	down-regulated
GO:0006457	protein folding	Biological Process	83	down-regulated
GO:0044237	cellular metabolic process	Biological Process	76	down-regulated
GO:0016579	protein deubiquitination	Biological Process	74	down-regulated
GO:0044238	primary metabolic process	Biological Process	72	down-regulated
GO:0006813	potassium ion transport	Biological Process	71	down-regulated
GO:0000278	mitotic cell cycle	Biological Process	67	down-regulated
GO:0051276	chromosome organization	Biological Process	67	down-regulated
GO:0018105	peptidyl-serine phosphorylation	Biological Process	66	down-regulated
GO:0050794	regulation of cellular process	Biological Process	65	down-regulated
GO:0018106	peptidyl-histidine phosphorylation	Biological Process	64	down-regulated
GO:0006807	nitrogen compound metabolic process	Biological Process	61	down-regulated
GO:0090305	nucleic acid phosphodiester bond hydrolysis	Biological Process	60	down-regulated
GO:2000142	regulation of DNA-templated transcription, initiation	Biological Process	57	down-regulated
GO:0051301	cell division	Biological Process	52	down-regulated
GO:0016311	dephosphorylation	Biological Process	51	down-regulated
GO:0000226	microtubule cytoskeleton organization	Biological Process	49	down-regulated
GO:0044267	cellular protein metabolic process	Biological Process	49	down-regulated
GO:0006606	protein import into nucleus	Biological Process	48	down-regulated
GO:0006260	DNA replication	Biological Process	46	down-regulated
GO:0008152	metabolic process	Biological Process	45	down-regulated
GO:1902600	proton transmembrane transport	Biological Process	45	down-regulated
GO:0006091	generation of precursor metabolites and energy	Biological Process	43	down-regulated
GO:0032259	methylation	Biological Process	43	down-regulated
GO:0006310	DNA recombination	Biological Process	42	down-regulated
GO:0006471	protein ADP-ribosylation	Biological Process	42	down-regulated
GO:0007010	cytoskeleton organization	Biological Process	42	down-regulated
GO:0042254	ribosome biogenesis	Biological Process	41	down-regulated
GO:0065003	protein-containing complex assembly	Biological Process	40	down-regulated
GO:0022607	cellular component assembly	Biological Process	38	down-regulated
GO:0006099	tricarboxylic acid cycle	Biological Process	37	down-regulated
GO:0006357	regulation of transcription by RNA polymerase II	Biological Process	36	down-regulated
GO:0016042	lipid catabolic process	Biological Process	36	down-regulated
GO:0006790	sulfur compound metabolic process	Biological Process	35	down-regulated
GO:0044260	cellular macromolecule metabolic process	Biological Process	35	down-regulated
GO:0006364	rRNA processing	Biological Process	34	down-regulated
GO:0006633	fatty acid biosynthetic process	Biological Process	34	down-regulated
GO:0006812	cation transport	Biological Process	34	down-regulated
GO:0071596	ubiquitin-dependent protein catabolic process via the N-end rule pathway	Biological Process	34	down-regulated
GO:0006096	glycolytic process	Biological Process	32	down-regulated
GO:0007049	cell cycle	Biological Process	31	down-regulated
GO:0000398	mRNA splicing, via spliceosome	Biological Process	30	down-regulated
GO:0006897	endocytosis	Biological Process	30	down-regulated
GO:0010468	regulation of gene expression	Biological Process	30	down-regulated
GO:0043170	macromolecule metabolic process	Biological Process	30	down-regulated
GO:0046777	protein autophosphorylation	Biological Process	30	down-regulated
GO:0006979	response to oxidative stress	Biological Process	29	down-regulated
GO:0015914	phospholipid transport	Biological Process	29	down-regulated
GO:0006396	RNA processing	Biological Process	28	down-regulated
GO:0006397	mRNA processing	Biological Process	28	down-regulated
GO:0006413	translational initiation	Biological Process	27	down-regulated
GO:0006631	fatty acid metabolic process	Biological Process	27	down-regulated
GO:0006284	base-excision repair	Biological Process	26	down-regulated
GO:0006996	organelle organization	Biological Process	26	down-regulated
GO:0098869	cellular oxidant detoxification	Biological Process	26	down-regulated
GO:1901642	nucleoside transmembrane transport	Biological Process	26	down-regulated
GO:0006887	exocytosis	Biological Process	25	down-regulated
GO:0042147	retrograde transport, endosome to Golgi	Biological Process	25	down-regulated
GO:0048856	anatomical structure development	Biological Process	25	down-regulated
GO:0006352	DNA-templated transcription, initiation	Biological Process	24	down-regulated
GO:0007017	microtubule-based process	Biological Process	24	down-regulated
GO:0009116	nucleoside metabolic process	Biological Process	24	down-regulated
GO:0032508	DNA duplex unwinding	Biological Process	24	down-regulated
GO:0060271	cilium assembly	Biological Process	24	down-regulated
GO:0006351	transcription, DNA-templated	Biological Process	22	down-regulated
GO:0006399	tRNA metabolic process	Biological Process	22	down-regulated
GO:0022900	electron transport chain	Biological Process	22	down-regulated
GO:0048523	negative regulation of cellular process	Biological Process	22	down-regulated
GO:0006298	mismatch repair	Biological Process	21	down-regulated
GO:0006796	phosphate-containing compound metabolic process	Biological Process	21	down-regulated
GO:0006914	autophagy	Biological Process	21	down-regulated
GO:0008033	tRNA processing	Biological Process	21	down-regulated
GO:0034220	ion transmembrane transport	Biological Process	21	down-regulated
GO:0042592	homeostatic process	Biological Process	21	down-regulated
GO:0046488	phosphatidylinositol metabolic process	Biological Process	21	down-regulated
GO:0051716	cellular response to stimulus	Biological Process	21	down-regulated
GO:0098655	cation transmembrane transport	Biological Process	21	down-regulated
GO:0001522	pseudouridine synthesis	Biological Process	20	down-regulated
GO:0006605	protein targeting	Biological Process	20	down-regulated
GO:0071554	cell wall organization or biogenesis	Biological Process	20	down-regulated
GO:0006635	fatty acid beta-oxidation	Biological Process	19	down-regulated
GO:0006888	endoplasmic reticulum to Golgi vesicle-mediated transport	Biological Process	19	down-regulated
GO:0008654	phospholipid biosynthetic process	Biological Process	19	down-regulated
GO:0018095	protein polyglutamylation	Biological Process	19	down-regulated
GO:0030001	metal ion transport	Biological Process	19	down-regulated
GO:0043666	regulation of phosphoprotein phosphatase activity	Biological Process	19	down-regulated
GO:0046907	intracellular transport	Biological Process	19	down-regulated
GO:0006013	mannose metabolic process	Biological Process	18	down-regulated
GO:0006414	translational elongation	Biological Process	18	down-regulated
GO:0006890	retrograde vesicle-mediated transport, Golgi to endoplasmic reticulum	Biological Process	18	down-regulated
GO:0006913	nucleocytoplasmic transport	Biological Process	18	down-regulated
GO:0009306	protein secretion	Biological Process	18	down-regulated
GO:0070588	calcium ion transmembrane transport	Biological Process	18	down-regulated
GO:0051726	regulation of cell cycle	Biological Process	17	down-regulated
GO:0071897	DNA biosynthetic process	Biological Process	17	down-regulated
GO:1901564	organonitrogen compound metabolic process	Biological Process	17	down-regulated
GO:0000003	reproduction	Biological Process	16	down-regulated
GO:0000165	MAPK cascade	Biological Process	16	down-regulated
GO:0046854	phosphatidylinositol phosphate biosynthetic process	Biological Process	16	down-regulated
GO:0048870	cell motility	Biological Process	16	down-regulated
GO:0071805	potassium ion transmembrane transport	Biological Process	16	down-regulated
GO:0001510	RNA methylation	Biological Process	15	down-regulated
GO:0002181	cytoplasmic translation	Biological Process	15	down-regulated
GO:0006004	fucose metabolic process	Biological Process	15	down-regulated
GO:0006725	cellular aromatic compound metabolic process	Biological Process	15	down-regulated
GO:0007154	cell communication	Biological Process	15	down-regulated
GO:0007166	cell surface receptor signaling pathway	Biological Process	15	down-regulated
GO:0009190	cyclic nucleotide biosynthetic process	Biological Process	15	down-regulated
GO:0030163	protein catabolic process	Biological Process	15	down-regulated
GO:0048522	positive regulation of cellular process	Biological Process	15	down-regulated
GO:0060255	regulation of macromolecule metabolic process	Biological Process	15	down-regulated
GO:0006139	nucleobase-containing compound metabolic process	Biological Process	14	down-regulated
GO:0006265	DNA topological change	Biological Process	14	down-regulated
GO:0006400	tRNA modification	Biological Process	14	down-regulated
GO:0006814	sodium ion transport	Biological Process	14	down-regulated
GO:0006974	cellular response to DNA damage stimulus	Biological Process	14	down-regulated
GO:0007096	regulation of exit from mitosis	Biological Process	14	down-regulated
GO:0008360	regulation of cell shape	Biological Process	14	down-regulated
GO:0016998	cell wall macromolecule catabolic process	Biological Process	14	down-regulated
GO:0030154	cell differentiation	Biological Process	14	down-regulated
GO:0032196	transposition	Biological Process	14	down-regulated
GO:0032465	regulation of cytokinesis	Biological Process	14	down-regulated
GO:0043161	proteasome-mediated ubiquitin-dependent protein catabolic process	Biological Process	14	down-regulated
GO:0045454	cell redox homeostasis	Biological Process	14	down-regulated
GO:0000209	protein polyubiquitination	Biological Process	13	down-regulated
GO:0006541	glutamine metabolic process	Biological Process	13	down-regulated
GO:0006904	vesicle docking involved in exocytosis	Biological Process	13	down-regulated
GO:0007034	vacuolar transport	Biological Process	13	down-regulated
GO:0009229	thiamine diphosphate biosynthetic process	Biological Process	13	down-regulated
GO:0015986	ATP synthesis coupled proton transport	Biological Process	13	down-regulated
GO:0016226	iron-sulfur cluster assembly	Biological Process	13	down-regulated
GO:0017157	regulation of exocytosis	Biological Process	13	down-regulated
GO:0048015	phosphatidylinositol-mediated signaling	Biological Process	13	down-regulated
GO:0048193	Golgi vesicle transport	Biological Process	13	down-regulated
GO:0050789	regulation of biological process	Biological Process	13	down-regulated
GO:0051641	cellular localization	Biological Process	13	down-regulated
GO:0071586	CAAX-box protein processing	Biological Process	13	down-regulated
GO:0006289	nucleotide-excision repair	Biological Process	12	down-regulated
GO:0006338	chromatin remodeling	Biological Process	12	down-regulated
GO:0006816	calcium ion transport	Biological Process	12	down-regulated
GO:0007005	mitochondrion organization	Biological Process	12	down-regulated
GO:0007059	chromosome segregation	Biological Process	12	down-regulated
GO:0007264	small GTPase mediated signal transduction	Biological Process	12	down-regulated
GO:0009165	nucleotide biosynthetic process	Biological Process	12	down-regulated
GO:0009228	thiamine biosynthetic process	Biological Process	12	down-regulated
GO:0009252	peptidoglycan biosynthetic process	Biological Process	12	down-regulated
GO:0009435	NAD biosynthetic process	Biological Process	12	down-regulated
GO:0015074	DNA integration	Biological Process	12	down-regulated
GO:0019752	carboxylic acid metabolic process	Biological Process	12	down-regulated
GO:0022618	ribonucleoprotein complex assembly	Biological Process	12	down-regulated
GO:0045944	positive regulation of transcription by RNA polymerase II	Biological Process	12	down-regulated
GO:0046654	tetrahydrofolate biosynthetic process	Biological Process	12	down-regulated
GO:0061024	membrane organization	Biological Process	12	down-regulated
GO:0065007	biological regulation	Biological Process	12	down-regulated
GO:0071555	cell wall organization	Biological Process	12	down-regulated
GO:1904668	positive regulation of ubiquitin protein ligase activity	Biological Process	12	down-regulated
GO:0006406	mRNA export from nucleus	Biological Process	11	down-regulated
GO:0006506	GPI anchor biosynthetic process	Biological Process	11	down-regulated
GO:0007186	G protein-coupled receptor signaling pathway	Biological Process	11	down-regulated
GO:0009117	nucleotide metabolic process	Biological Process	11	down-regulated
GO:0017121	plasma membrane phospholipid scrambling	Biological Process	11	down-regulated
GO:0018107	peptidyl-threonine phosphorylation	Biological Process	11	down-regulated
GO:0032467	positive regulation of cytokinesis	Biological Process	11	down-regulated
GO:0034655	nucleobase-containing compound catabolic process	Biological Process	11	down-regulated
GO:0046394	carboxylic acid biosynthetic process	Biological Process	11	down-regulated
GO:0071850	regulation of cell cycle	Biological Process	11	down-regulated
GO:0106074	aminoacyl-tRNA metabolism involved in translational fidelity	Biological Process	11	down-regulated
GO:0000413	protein peptidyl-prolyl isomerization	Biological Process	10	down-regulated
GO:0000462	maturation of SSU-rRNA from tricistronic rRNA transcript (SSU-rRNA, 5.8S rRNA, LSU-rRNA)	Biological Process	10	down-regulated
GO:0006094	gluconeogenesis	Biological Process	10	down-regulated
GO:0006261	DNA-dependent DNA replication	Biological Process	10	down-regulated
[truncated: 3,353 more rows]

## Sheet: S7
Table S7. GO enrichment analysis of DEGs in revived trophonts (vs. resting cysts) of C. inflata RL4B.
ID	description	ontology	gene count	up-regulated or down-regulated
GO:0009058	biosynthetic process	Biological Process	50	up-regulated
GO:0006468	protein phosphorylation	Biological Process	46	up-regulated
GO:0055114	obsolete oxidation-reduction process	Biological Process	39	up-regulated
GO:0034641	cellular nitrogen compound metabolic process	Biological Process	38	up-regulated
GO:0055085	transmembrane transport	Biological Process	35	up-regulated
GO:0000160	phosphorelay signal transduction system	Biological Process	31	up-regulated
GO:0016310	phosphorylation	Biological Process	28	up-regulated
GO:0006464	cellular protein modification process	Biological Process	22	up-regulated
GO:0005975	carbohydrate metabolic process	Biological Process	19	up-regulated
GO:0006508	proteolysis	Biological Process	15	up-regulated
GO:0008150	biological_process	Biological Process	15	up-regulated
GO:0007165	signal transduction	Biological Process	14	up-regulated
GO:0044281	small molecule metabolic process	Biological Process	12	up-regulated
GO:0006886	intracellular protein transport	Biological Process	10	up-regulated
GO:0044238	primary metabolic process	Biological Process	10	up-regulated
GO:0006412	translation	Biological Process	9	up-regulated
GO:0006470	protein dephosphorylation	Biological Process	9	up-regulated
GO:0006259	DNA metabolic process	Biological Process	8	up-regulated
GO:0006355	regulation of transcription, DNA-templated	Biological Process	8	up-regulated
GO:0006396	RNA processing	Biological Process	8	up-regulated
GO:0006811	ion transport	Biological Process	8	up-regulated
GO:0016567	protein ubiquitination	Biological Process	8	up-regulated
GO:0006281	DNA repair	Biological Process	7	up-regulated
GO:0006606	protein import into nucleus	Biological Process	7	up-regulated
GO:0006813	potassium ion transport	Biological Process	7	up-regulated
GO:0009987	cellular process	Biological Process	7	up-regulated
GO:0042908	xenobiotic transport	Biological Process	7	up-regulated
GO:0044237	cellular metabolic process	Biological Process	7	up-regulated
GO:0006807	nitrogen compound metabolic process	Biological Process	6	up-regulated
GO:0007018	microtubule-based movement	Biological Process	6	up-regulated
GO:0009056	catabolic process	Biological Process	6	up-regulated
GO:0043170	macromolecule metabolic process	Biological Process	6	up-regulated
GO:0006351	transcription, DNA-templated	Biological Process	5	up-regulated
GO:0006520	cellular amino acid metabolic process	Biological Process	5	up-regulated
GO:0006629	lipid metabolic process	Biological Process	5	up-regulated
GO:0006950	response to stress	Biological Process	5	up-regulated
GO:0035556	intracellular signal transduction	Biological Process	5	up-regulated
GO:0042254	ribosome biogenesis	Biological Process	5	up-regulated
GO:0071596	ubiquitin-dependent protein catabolic process via the N-end rule pathway	Biological Process	5	up-regulated
GO:0006511	ubiquitin-dependent protein catabolic process	Biological Process	4	up-regulated
GO:0006810	transport	Biological Process	4	up-regulated
GO:0007010	cytoskeleton organization	Biological Process	4	up-regulated
GO:0009742	brassinosteroid mediated signaling pathway	Biological Process	4	up-regulated
GO:0010468	regulation of gene expression	Biological Process	4	up-regulated
GO:0016311	dephosphorylation	Biological Process	4	up-regulated
GO:0018105	peptidyl-serine phosphorylation	Biological Process	4	up-regulated
GO:0044267	cellular protein metabolic process	Biological Process	4	up-regulated
GO:0000278	mitotic cell cycle	Biological Process	3	up-regulated
GO:0002098	tRNA wobble uridine modification	Biological Process	3	up-regulated
GO:0006265	DNA topological change	Biological Process	3	up-regulated
GO:0006399	tRNA metabolic process	Biological Process	3	up-regulated
GO:0006790	sulfur compound metabolic process	Biological Process	3	up-regulated
GO:0006812	cation transport	Biological Process	3	up-regulated
GO:0006996	organelle organization	Biological Process	3	up-regulated
GO:0007049	cell cycle	Biological Process	3	up-regulated
GO:0015031	protein transport	Biological Process	3	up-regulated
GO:0016579	protein deubiquitination	Biological Process	3	up-regulated
GO:0030001	metal ion transport	Biological Process	3	up-regulated
GO:0060255	regulation of macromolecule metabolic process	Biological Process	3	up-regulated
GO:0071554	cell wall organization or biogenesis	Biological Process	3	up-regulated
GO:2000142	regulation of DNA-templated transcription, initiation	Biological Process	3	up-regulated
GO:0000724	double-strand break repair via homologous recombination	Biological Process	2	up-regulated
GO:0000902	cell morphogenesis	Biological Process	2	up-regulated
GO:0001510	RNA methylation	Biological Process	2	up-regulated
GO:0001522	pseudouridine synthesis	Biological Process	2	up-regulated
GO:0002943	tRNA dihydrouridine synthesis	Biological Process	2	up-regulated
GO:0006004	fucose metabolic process	Biological Process	2	up-regulated
GO:0006065	UDP-glucuronate biosynthetic process	Biological Process	2	up-regulated
GO:0006099	tricarboxylic acid cycle	Biological Process	2	up-regulated
GO:0006166	purine ribonucleoside salvage	Biological Process	2	up-regulated
GO:0006261	DNA-dependent DNA replication	Biological Process	2	up-regulated
GO:0006357	regulation of transcription by RNA polymerase II	Biological Process	2	up-regulated
GO:0006364	rRNA processing	Biological Process	2	up-regulated
GO:0006400	tRNA modification	Biological Process	2	up-regulated
GO:0006413	translational initiation	Biological Process	2	up-regulated
GO:0006419	alanyl-tRNA aminoacylation	Biological Process	2	up-regulated
GO:0006428	isoleucyl-tRNA aminoacylation	Biological Process	2	up-regulated
GO:0006457	protein folding	Biological Process	2	up-regulated
GO:0006605	protein targeting	Biological Process	2	up-regulated
GO:0006796	phosphate-containing compound metabolic process	Biological Process	2	up-regulated
GO:0006887	exocytosis	Biological Process	2	up-regulated
GO:0006897	endocytosis	Biological Process	2	up-regulated
GO:0007017	microtubule-based process	Biological Process	2	up-regulated
GO:0007155	cell adhesion	Biological Process	2	up-regulated
GO:0007346	regulation of mitotic cell cycle	Biological Process	2	up-regulated
GO:0008360	regulation of cell shape	Biological Process	2	up-regulated
GO:0009252	peptidoglycan biosynthetic process	Biological Process	2	up-regulated
GO:0015937	coenzyme A biosynthetic process	Biological Process	2	up-regulated
GO:0016192	vesicle-mediated transport	Biological Process	2	up-regulated
GO:0018106	peptidyl-histidine phosphorylation	Biological Process	2	up-regulated
GO:0022607	cellular component assembly	Biological Process	2	up-regulated
GO:0035601	protein deacylation	Biological Process	2	up-regulated
GO:0043666	regulation of phosphoprotein phosphatase activity	Biological Process	2	up-regulated
GO:0045454	cell redox homeostasis	Biological Process	2	up-regulated
GO:0046835	carbohydrate phosphorylation	Biological Process	2	up-regulated
GO:0050794	regulation of cellular process	Biological Process	2	up-regulated
GO:0051276	chromosome organization	Biological Process	2	up-regulated
GO:0051301	cell division	Biological Process	2	up-regulated
GO:0071704	organic substance metabolic process	Biological Process	2	up-regulated
GO:0090305	nucleic acid phosphodiester bond hydrolysis	Biological Process	2	up-regulated
GO:1901564	organonitrogen compound metabolic process	Biological Process	2	up-regulated
GO:1901566	organonitrogen compound biosynthetic process	Biological Process	2	up-regulated
GO:0000027	ribosomal large subunit assembly	Biological Process	1	up-regulated
GO:0000054	ribosomal subunit export from nucleus	Biological Process	1	up-regulated
GO:0000184	nuclear-transcribed mRNA catabolic process, nonsense-mediated decay	Biological Process	1	up-regulated
GO:0000209	protein polyubiquitination	Biological Process	1	up-regulated
GO:0000245	spliceosomal complex assembly	Biological Process	1	up-regulated
GO:0000290	deadenylation-dependent decapping of nuclear-transcribed mRNA	Biological Process	1	up-regulated
GO:0000381	regulation of alternative mRNA splicing, via spliceosome	Biological Process	1	up-regulated
GO:0000413	protein peptidyl-prolyl isomerization	Biological Process	1	up-regulated
GO:0000469	cleavage involved in rRNA processing	Biological Process	1	up-regulated
GO:0000470	maturation of LSU-rRNA	Biological Process	1	up-regulated
GO:0000725	recombinational repair	Biological Process	1	up-regulated
GO:0000956	nuclear-transcribed mRNA catabolic process	Biological Process	1	up-regulated
GO:0001889	liver development	Biological Process	1	up-regulated
GO:0002184	cytoplasmic translational termination	Biological Process	1	up-regulated
GO:0002926	tRNA wobble base 5-methoxycarbonylmethyl-2-thiouridinylation	Biological Process	1	up-regulated
GO:0005991	trehalose metabolic process	Biological Process	1	up-regulated
GO:0005992	trehalose biosynthetic process	Biological Process	1	up-regulated
GO:0006002	fructose 6-phosphate metabolic process	Biological Process	1	up-regulated
GO:0006012	galactose metabolic process	Biological Process	1	up-regulated
GO:0006021	inositol biosynthetic process	Biological Process	1	up-regulated
GO:0006091	generation of precursor metabolites and energy	Biological Process	1	up-regulated
GO:0006098	pentose-phosphate shunt	Biological Process	1	up-regulated
GO:0006106	fumarate metabolic process	Biological Process	1	up-regulated
GO:0006139	nucleobase-containing compound metabolic process	Biological Process	1	up-regulated
GO:0006203	dGTP catabolic process	Biological Process	1	up-regulated
GO:0006260	DNA replication	Biological Process	1	up-regulated
GO:0006278	RNA-dependent DNA biosynthetic process	Biological Process	1	up-regulated
GO:0006284	base-excision repair	Biological Process	1	up-regulated
GO:0006287	base-excision repair, gap-filling	Biological Process	1	up-regulated
GO:0006289	nucleotide-excision repair	Biological Process	1	up-regulated
GO:0006303	double-strand break repair via nonhomologous end joining	Biological Process	1	up-regulated
GO:0006310	DNA recombination	Biological Process	1	up-regulated
GO:0006334	nucleosome assembly	Biological Process	1	up-regulated
GO:0006338	chromatin remodeling	Biological Process	1	up-regulated
GO:0006397	mRNA processing	Biological Process	1	up-regulated
GO:0006401	RNA catabolic process	Biological Process	1	up-regulated
GO:0006414	translational elongation	Biological Process	1	up-regulated
GO:0006415	translational termination	Biological Process	1	up-regulated
GO:0006417	regulation of translation	Biological Process	1	up-regulated
GO:0006424	glutamyl-tRNA aminoacylation	Biological Process	1	up-regulated
GO:0006425	glutaminyl-tRNA aminoacylation	Biological Process	1	up-regulated
GO:0006430	lysyl-tRNA aminoacylation	Biological Process	1	up-regulated
GO:0006433	prolyl-tRNA aminoacylation	Biological Process	1	up-regulated
GO:0006436	tryptophanyl-tRNA aminoacylation	Biological Process	1	up-regulated
GO:0006437	tyrosyl-tRNA aminoacylation	Biological Process	1	up-regulated
GO:0006438	valyl-tRNA aminoacylation	Biological Process	1	up-regulated
GO:0006446	regulation of translational initiation	Biological Process	1	up-regulated
GO:0006541	glutamine metabolic process	Biological Process	1	up-regulated
GO:0006546	glycine catabolic process	Biological Process	1	up-regulated
GO:0006562	proline catabolic process	Biological Process	1	up-regulated
GO:0006621	protein retention in ER lumen	Biological Process	1	up-regulated
GO:0006633	fatty acid biosynthetic process	Biological Process	1	up-regulated
GO:0006635	fatty acid beta-oxidation	Biological Process	1	up-regulated
GO:0006654	phosphatidic acid biosynthetic process	Biological Process	1	up-regulated
GO:0006659	phosphatidylserine biosynthetic process	Biological Process	1	up-regulated
GO:0006662	glycerol ether metabolic process	Biological Process	1	up-regulated
GO:0006885	regulation of pH	Biological Process	1	up-regulated
GO:0006888	endoplasmic reticulum to Golgi vesicle-mediated transport	Biological Process	1	up-regulated
GO:0006890	retrograde vesicle-mediated transport, Golgi to endoplasmic reticulum	Biological Process	1	up-regulated
GO:0006904	vesicle docking involved in exocytosis	Biological Process	1	up-regulated
GO:0006914	autophagy	Biological Process	1	up-regulated
GO:0007020	microtubule nucleation	Biological Process	1	up-regulated
GO:0007021	tubulin complex assembly	Biological Process	1	up-regulated
GO:0007023	post-chaperonin tubulin folding pathway	Biological Process	1	up-regulated
GO:0007033	vacuole organization	Biological Process	1	up-regulated
GO:0007131	reciprocal meiotic recombination	Biological Process	1	up-regulated
GO:0007154	cell communication	Biological Process	1	up-regulated
GO:0007264	small GTPase mediated signal transduction	Biological Process	1	up-regulated
GO:0007568	aging	Biological Process	1	up-regulated
GO:0008033	tRNA processing	Biological Process	1	up-regulated
GO:0008152	metabolic process	Biological Process	1	up-regulated
GO:0008217	regulation of blood pressure	Biological Process	1	up-regulated
GO:0008218	bioluminescence	Biological Process	1	up-regulated
GO:0008219	cell death	Biological Process	1	up-regulated
GO:0008380	RNA splicing	Biological Process	1	up-regulated
GO:0008615	pyridoxine biosynthetic process	Biological Process	1	up-regulated
GO:0008654	phospholipid biosynthetic process	Biological Process	1	up-regulated
GO:0009072	aromatic amino acid family metabolic process	Biological Process	1	up-regulated
GO:0009088	threonine biosynthetic process	Biological Process	1	up-regulated
GO:0009089	lysine biosynthetic process via diaminopimelate	Biological Process	1	up-regulated
GO:0009150	purine ribonucleotide metabolic process	Biological Process	1	up-regulated
GO:0009234	menaquinone biosynthetic process	Biological Process	1	up-regulated
GO:0009245	lipid A biosynthetic process	Biological Process	1	up-regulated
GO:0009249	protein lipoylation	Biological Process	1	up-regulated
GO:0009253	peptidoglycan catabolic process	Biological Process	1	up-regulated
GO:0009263	deoxyribonucleotide biosynthetic process	Biological Process	1	up-regulated
GO:0009306	protein secretion	Biological Process	1	up-regulated
GO:0009311	oligosaccharide metabolic process	Biological Process	1	up-regulated
GO:0009314	response to radiation	Biological Process	1	up-regulated
GO:0009405	obsolete pathogenesis	Biological Process	1	up-regulated
GO:0009607	response to biotic stimulus	Biological Process	1	up-regulated
GO:0009966	regulation of signal transduction	Biological Process	1	up-regulated
GO:0010138	pyrimidine ribonucleotide salvage	Biological Process	1	up-regulated
GO:0010265	SCF complex assembly	Biological Process	1	up-regulated
GO:0010389	regulation of G2/M transition of mitotic cell cycle	Biological Process	1	up-regulated
GO:0010608	posttranscriptional regulation of gene expression	Biological Process	1	up-regulated
GO:0010667	negative regulation of cardiac muscle cell apoptotic process	Biological Process	1	up-regulated
GO:0010965	regulation of mitotic sister chromatid separation	Biological Process	1	up-regulated
GO:0015672	inorganic cation transmembrane transport	Biological Process	1	up-regulated
GO:0015914	phospholipid transport	Biological Process	1	up-regulated
GO:0015941	pantothenate catabolic process	Biological Process	1	up-regulated
GO:0015977	carbon fixation	Biological Process	1	up-regulated
GO:0015986	ATP synthesis coupled proton transport	Biological Process	1	up-regulated
GO:0016042	lipid catabolic process	Biological Process	1	up-regulated
GO:0016043	cellular component organization	Biological Process	1	up-regulated
GO:0016126	sterol biosynthetic process	Biological Process	1	up-regulated
GO:0016226	iron-sulfur cluster assembly	Biological Process	1	up-regulated
GO:0016570	histone modification	Biological Process	1	up-regulated
GO:0016998	cell wall macromolecule catabolic process	Biological Process	1	up-regulated
GO:0017000	antibiotic biosynthetic process	Biological Process	1	up-regulated
GO:0017157	regulation of exocytosis	Biological Process	1	up-regulated
GO:0019242	methylglyoxal biosynthetic process	Biological Process	1	up-regulated
GO:0019277	UDP-N-acetylgalactosamine biosynthetic process	Biological Process	1	up-regulated
GO:0019318	hexose metabolic process	Biological Process	1	up-regulated
GO:0019354	siroheme biosynthetic process	Biological Process	1	up-regulated
GO:0019379	sulfate assimilation, phosphoadenylyl sulfate reduction by phosphoadenylyl-sulfate reductase (thioredoxin)	Biological Process	1	up-regulated
GO:0019432	triglyceride biosynthetic process	Biological Process	1	up-regulated
GO:0019538	protein metabolic process	Biological Process	1	up-regulated
GO:0019752	carboxylic acid metabolic process	Biological Process	1	up-regulated
GO:0019919	peptidyl-arginine methylation, to asymmetrical-dimethyl arginine	Biological Process	1	up-regulated
GO:0022618	ribonucleoprotein complex assembly	Biological Process	1	up-regulated
GO:0022900	electron transport chain	Biological Process	1	up-regulated
GO:0030163	protein catabolic process	Biological Process	1	up-regulated
GO:0030198	extracellular matrix organization	Biological Process	1	up-regulated
GO:0031123	RNA 3'-end processing	Biological Process	1	up-regulated
GO:0031167	rRNA methylation	Biological Process	1	up-regulated
GO:0031323	regulation of cellular metabolic process	Biological Process	1	up-regulated
GO:0031564	transcription antitermination	Biological Process	1	up-regulated
GO:0032091	negative regulation of protein binding	Biological Process	1	up-regulated
GO:0032196	transposition	Biological Process	1	up-regulated
GO:0032259	methylation	Biological Process	1	up-regulated
GO:0032264	IMP salvage	Biological Process	1	up-regulated
GO:0032265	XMP salvage	Biological Process	1	up-regulated
GO:0032270	positive regulation of cellular protein metabolic process	Biological Process	1	up-regulated
GO:0032465	regulation of cytokinesis	Biological Process	1	up-regulated
GO:0032508	DNA duplex unwinding	Biological Process	1	up-regulated
GO:0032784	regulation of DNA-templated transcription, elongation	Biological Process	1	up-regulated
GO:0032869	cellular response to insulin stimulus	Biological Process	1	up-regulated
GO:0033014	tetrapyrrole biosynthetic process	Biological Process	1	up-regulated
GO:0033045	regulation of sister chromatid segregation	Biological Process	1	up-regulated
GO:0033554	cellular response to stress	Biological Process	1	up-regulated
GO:0034258	nicotinamide riboside transport	Biological Process	1	up-regulated
GO:0034645	cellular macromolecule biosynthetic process	Biological Process	1	up-regulated
GO:0034655	nucleobase-containing compound catabolic process	Biological Process	1	up-regulated
GO:0034755	iron ion transmembrane transport	Biological Process	1	up-regulated
GO:0035335	peptidyl-tyrosine dephosphorylation	Biological Process	1	up-regulated
GO:0035429	gluconate transmembrane transport	Biological Process	1	up-regulated
GO:0035725	sodium ion transmembrane transport	Biological Process	1	up-regulated
GO:0042147	retrograde transport, endosome to Golgi	Biological Process	1	up-regulated
GO:0042273	ribosomal large subunit biogenesis	Biological Process	1	up-regulated
GO:0042274	ribosomal small subunit biogenesis	Biological Process	1	up-regulated
GO:0042594	response to starvation	Biological Process	1	up-regulated
GO:0042823	pyridoxal phosphate biosynthetic process	Biological Process	1	up-regulated
GO:0043087	regulation of GTPase activity	Biological Process	1	up-regulated
GO:0043161	proteasome-mediated ubiquitin-dependent protein catabolic process	Biological Process	1	up-regulated
GO:0043461	proton-transporting ATP synthase complex assembly	Biological Process	1	up-regulated
GO:0043631	RNA polyadenylation	Biological Process	1	up-regulated
GO:0043952	protein transport by the Sec complex	Biological Process	1	up-regulated
GO:0044182	filamentous growth of a population of unicellular organisms	Biological Process	1	up-regulated
GO:0044249	cellular biosynthetic process	Biological Process	1	up-regulated
GO:0044271	cellular nitrogen compound biosynthetic process	Biological Process	1	up-regulated
GO:0044782	cilium organization	Biological Process	1	up-regulated
GO:0045292	mRNA cis splicing, via spliceosome	Biological Process	1	up-regulated
GO:0045493	xylan catabolic process	Biological Process	1	up-regulated
GO:0045732	positive regulation of protein catabolic process	Biological Process	1	up-regulated
GO:0045892	negative regulation of transcription, DNA-templated	Biological Process	1	up-regulated
GO:0046110	xanthine metabolic process	Biological Process	1	up-regulated
GO:0046488	phosphatidylinositol metabolic process	Biological Process	1	up-regulated
GO:0046677	response to antibiotic	Biological Process	1	up-regulated
GO:0046777	protein autophosphorylation	Biological Process	1	up-regulated
GO:0046854	phosphatidylinositol phosphate biosynthetic process	Biological Process	1	up-regulated
GO:0046856	phosphatidylinositol dephosphorylation	Biological Process	1	up-regulated
GO:0046907	intracellular transport	Biological Process	1	up-regulated
GO:0048015	phosphatidylinositol-mediated signaling	Biological Process	1	up-regulated
GO:0048017	inositol lipid-mediated signaling	Biological Process	1	up-regulated
GO:0048193	Golgi vesicle transport	Biological Process	1	up-regulated
GO:0048210	Golgi vesicle fusion to target membrane	Biological Process	1	up-regulated
GO:0048511	rhythmic process	Biological Process	1	up-regulated
GO:0048522	positive regulation of cellular process	Biological Process	1	up-regulated
GO:0048856	anatomical structure development	Biological Process	1	up-regulated
GO:0050684	regulation of mRNA processing	Biological Process	1	up-regulated
GO:0050708	regulation of protein secretion	Biological Process	1	up-regulated
GO:0050789	regulation of biological process	Biological Process	1	up-regulated
GO:0050896	response to stimulus	Biological Process	1	up-regulated
GO:0051171	regulation of nitrogen compound metabolic process	Biological Process	1	up-regulated
GO:0051701	biological process involved in interaction with host	Biological Process	1	up-regulated
GO:0055072	iron ion homeostasis	Biological Process	1	up-regulated
GO:0055086	nucleobase-containing small molecule metabolic process	Biological Process	1	up-regulated
GO:0055088	lipid homeostasis	Biological Process	1	up-regulated
GO:0060070	canonical Wnt signaling pathway	Biological Process	1	up-regulated
GO:0060271	cilium assembly	Biological Process	1	up-regulated
GO:0060546	negative regulation of necroptotic process	Biological Process	1	up-regulated
GO:0061051	positive regulation of cell growth involved in cardiac muscle cell development	Biological Process	1	up-regulated
GO:0061191	positive regulation of vacuole fusion, non-autophagic	Biological Process	1	up-regulated
GO:0061615	glycolytic process through fructose-6-phosphate	Biological Process	1	up-regulated
GO:0065002	intracellular protein transmembrane transport	Biological Process	1	up-regulated
GO:0065007	biological regulation	Biological Process	1	up-regulated
GO:0070555	response to interleukin-1	Biological Process	1	up-regulated
GO:0070588	calcium ion transmembrane transport	Biological Process	1	up-regulated
GO:0070887	cellular response to chemical stimulus	Biological Process	1	up-regulated
GO:0070940	dephosphorylation of RNA polymerase II C-terminal domain	Biological Process	1	up-regulated
GO:0071555	cell wall organization	Biological Process	1	up-regulated
GO:0071897	DNA biosynthetic process	Biological Process	1	up-regulated
GO:0072511	inorganic cation transmembrane transport	Biological Process	1	up-regulated
GO:0072659	protein localization to plasma membrane	Biological Process	1	up-regulated
GO:0080090	regulation of primary metabolic process	Biological Process	1	up-regulated
GO:0097711	ciliary basal body-plasma membrane docking	Biological Process	1	up-regulated
GO:0097746	blood vessel diameter maintenance	Biological Process	1	up-regulated
GO:0098655	cation transmembrane transport	Biological Process	1	up-regulated
GO:0098662	inorganic cation transmembrane transport	Biological Process	1	up-regulated
GO:0106074	aminoacyl-tRNA metabolism involved in translational fidelity	Biological Process	1	up-regulated
GO:0140021	mitochondrial ADP transmembrane transport	Biological Process	1	up-regulated
GO:1901135	carbohydrate derivative metabolic process	Biological Process	1	up-regulated
GO:1901137	carbohydrate derivative biosynthetic process	Biological Process	1	up-regulated
GO:1901576	organic substance biosynthetic process	Biological Process	1	up-regulated
GO:1901642	nucleoside transmembrane transport	Biological Process	1	up-regulated
GO:1902109	negative regulation of mitochondrial membrane permeability involved in apoptotic process	Biological Process	1	up-regulated
GO:1902476	chloride transmembrane transport	Biological Process	1	up-regulated
GO:1903827	regulation of protein localization	Biological Process	1	up-regulated
GO:1904668	positive regulation of ubiquitin protein ligase activity	Biological Process	1	up-regulated
GO:1990426	mitotic recombination-dependent replication fork processing	Biological Process	1	up-regulated
GO:1990544	mitochondrial ATP transmembrane transport	Biological Process	1	up-regulated
GO:2000052	positive regulation of non-canonical Wnt signaling pathway	Biological Process	1	up-regulated
GO:2000277	positive regulation of oxidative phosphorylation uncoupler activity	Biological Process	1	up-regulated
GO:0005575	cellular_component	Cellular Component	62	up-regulated
GO:0016021	integral component of membrane	Cellular Component	62	up-regulated
GO:0005737	cytoplasm	Cellular Component	60	up-regulated
GO:0005634	nucleus	Cellular Component	33	up-regulated
GO:0016020	membrane	Cellular Component	31	up-regulated
GO:0110165	cellular anatomical entity	Cellular Component	26	up-regulated
GO:0005886	plasma membrane	Cellular Component	18	up-regulated
GO:0005622	intracellular anatomical structure	Cellular Component	17	up-regulated
GO:0043226	organelle	Cellular Component	12	up-regulated
GO:0032991	protein-containing complex	Cellular Component	9	up-regulated
GO:0009279	cell outer membrane	Cellular Component	7	up-regulated
GO:0005856	cytoskeleton	Cellular Component	5	up-regulated
GO:0005576	extracellular region	Cellular Component	4	up-regulated
GO:0005829	cytosol	Cellular Component	4	up-regulated
GO:0005840	ribosome	Cellular Component	4	up-regulated
GO:0015630	microtubule cytoskeleton	Cellular Component	4	up-regulated
GO:0033588	elongator holoenzyme complex	Cellular Component	4	up-regulated
GO:0043229	intracellular organelle	Cellular Component	4	up-regulated
GO:0043231	intracellular membrane-bounded organelle	Cellular Component	4	up-regulated
GO:0000922	spindle pole	Cellular Component	3	up-regulated
GO:0005871	kinesin complex	Cellular Component	3	up-regulated
GO:0015934	large ribosomal subunit	Cellular Component	3	up-regulated
GO:0015935	small ribosomal subunit	Cellular Component	3	up-regulated
GO:0000228	nuclear chromosome	Cellular Component	2	up-regulated
GO:0005618	cell wall	Cellular Component	2	up-regulated
GO:0005654	nucleoplasm	Cellular Component	2	up-regulated
GO:0005694	chromosome	Cellular Component	2	up-regulated
GO:0005730	nucleolus	Cellular Component	2	up-regulated
GO:0005739	mitochondrion	Cellular Component	2	up-regulated
GO:0005773	vacuole	Cellular Component	2	up-regulated
GO:0005777	peroxisome	Cellular Component	2	up-regulated
GO:0005794	Golgi apparatus	Cellular Component	2	up-regulated
GO:0005813	centrosome	Cellular Component	2	up-regulated
GO:0005815	microtubule organizing center	Cellular Component	2	up-regulated
GO:0005819	spindle	Cellular Component	2	up-regulated
GO:0005852	eukaryotic translation initiation factor 3 complex	Cellular Component	2	up-regulated
GO:0012505	endomembrane system	Cellular Component	2	up-regulated
GO:0016607	nuclear speck	Cellular Component	2	up-regulated
GO:0030176	integral component of endoplasmic reticulum membrane	Cellular Component	2	up-regulated
GO:0030312	external encapsulating structure	Cellular Component	2	up-regulated
GO:0031464	Cul4A-RING E3 ubiquitin ligase complex	Cellular Component	2	up-regulated
GO:0043227	membrane-bounded organelle	Cellular Component	2	up-regulated
GO:0000145	exocyst	Cellular Component	1	up-regulated
GO:0000164	protein phosphatase type 1 complex	Cellular Component	1	up-regulated
GO:0000932	P-body	Cellular Component	1	up-regulated
GO:0000938	GARP complex	Cellular Component	1	up-regulated
GO:0005665	RNA polymerase II, core complex	Cellular Component	1	up-regulated
GO:0005669	transcription factor TFIID complex	Cellular Component	1	up-regulated
GO:0005681	spliceosomal complex	Cellular Component	1	up-regulated
GO:0005741	mitochondrial outer membrane	Cellular Component	1	up-regulated
GO:0005743	mitochondrial inner membrane	Cellular Component	1	up-regulated
GO:0005759	mitochondrial matrix	Cellular Component	1	up-regulated
GO:0005768	endosome	Cellular Component	1	up-regulated
GO:0005774	vacuolar membrane	Cellular Component	1	up-regulated
GO:0005783	endoplasmic reticulum	Cellular Component	1	up-regulated
GO:0005789	endoplasmic reticulum membrane	Cellular Component	1	up-regulated
GO:0005801	cis-Golgi network	Cellular Component	1	up-regulated
GO:0005845	mRNA cap binding complex	Cellular Component	1	up-regulated
GO:0005851	eukaryotic translation initiation factor 2B complex	Cellular Component	1	up-regulated
GO:0005869	dynactin complex	Cellular Component	1	up-regulated
GO:0005874	microtubule	Cellular Component	1	up-regulated
GO:0005905	clathrin-coated pit	Cellular Component	1	up-regulated
GO:0005929	cilium	Cellular Component	1	up-regulated
GO:0005971	ribonucleoside-diphosphate reductase complex	Cellular Component	1	up-regulated
GO:0008021	synaptic vesicle	Cellular Component	1	up-regulated
GO:0010008	endosome membrane	Cellular Component	1	up-regulated
GO:0010494	cytoplasmic stress granule	Cellular Component	1	up-regulated
GO:0018444	translation release factor complex	Cellular Component	1	up-regulated
GO:0019867	outer membrane	Cellular Component	1	up-regulated
GO:0030014	CCR4-NOT complex	Cellular Component	1	up-regulated
GO:0030117	membrane coat	Cellular Component	1	up-regulated
GO:0030131	clathrin adaptor complex	Cellular Component	1	up-regulated
GO:0030140	trans-Golgi network transport vesicle	Cellular Component	1	up-regulated
GO:0030663	COPI-coated vesicle membrane	Cellular Component	1	up-regulated
GO:0030687	preribosome, large subunit precursor	Cellular Component	1	up-regulated
GO:0031011	Ino80 complex	Cellular Component	1	up-regulated
GO:0031012	extracellular matrix	Cellular Component	1	up-regulated
GO:0031090	organelle membrane	Cellular Component	1	up-regulated
GO:0031410	cytoplasmic vesicle	Cellular Component	1	up-regulated
GO:0031965	nuclear membrane	Cellular Component	1	up-regulated
GO:0032299	ribonuclease H2 complex	Cellular Component	1	up-regulated
GO:0032592	integral component of mitochondrial membrane	Cellular Component	1	up-regulated
GO:0034464	BBSome	Cellular Component	1	up-regulated
GO:0036064	ciliary basal body	Cellular Component	1	up-regulated
GO:0036396	RNA N6-methyladenosine methyltransferase complex	Cellular Component	1	up-regulated
GO:0045121	membrane raft	Cellular Component	1	up-regulated
GO:0045239	tricarboxylic acid cycle enzyme complex	Cellular Component	1	up-regulated
GO:0045263	proton-transporting ATP synthase complex, coupling factor F(o)	Cellular Component	1	up-regulated
GO:0048476	Holliday junction resolvase complex	Cellular Component	1	up-regulated
GO:0072357	PTW/PP1 phosphatase complex	Cellular Component	1	up-regulated
GO:0098552	side of membrane	Cellular Component	1	up-regulated
GO:0098745	Dcp1-Dcp2 complex	Cellular Component	1	up-regulated
GO:1902911	protein kinase complex	Cellular Component	1	up-regulated
GO:0005515	protein binding	Molecular Function	167	up-regulated
GO:0005524	ATP binding	Molecular Function	112	up-regulated
GO:0003677	DNA binding	Molecular Function	61	up-regulated
GO:0003674	molecular_function	Molecular Function	41	up-regulated
GO:0008270	zinc ion binding	Molecular Function	33	up-regulated
GO:0043167	ion binding	Molecular Function	33	up-regulated
GO:0005525	GTP binding	Molecular Function	28	up-regulated
GO:0000155	phosphorelay sensor kinase activity	Molecular Function	26	up-regulated
GO:0004672	protein kinase activity	Molecular Function	26	up-regulated
GO:0016491	oxidoreductase activity	Molecular Function	25	up-regulated
GO:0003700	DNA-binding transcription factor activity	Molecular Function	23	up-regulated
GO:0003924	GTPase activity	Molecular Function	22	up-regulated
GO:0003723	RNA binding	Molecular Function	21	up-regulated
GO:0016887	ATP hydrolysis activity	Molecular Function	20	up-regulated
GO:0003676	nucleic acid binding	Molecular Function	19	up-regulated
GO:0004674	protein serine/threonine kinase activity	Molecular Function	19	up-regulated
GO:0016746	acyltransferase activity	Molecular Function	17	up-regulated
GO:0003824	catalytic activity	Molecular Function	15	up-regulated
GO:0016301	kinase activity	Molecular Function	15	up-regulated
GO:0008233	peptidase activity	Molecular Function	14	up-regulated
GO:0022857	transmembrane transporter activity	Molecular Function	14	up-regulated
GO:0004842	ubiquitin-protein transferase activity	Molecular Function	13	up-regulated
GO:0008168	methyltransferase activity	Molecular Function	13	up-regulated
GO:0016787	hydrolase activity	Molecular Function	13	up-regulated
GO:0016829	lyase activity	Molecular Function	12	up-regulated
GO:0016810	hydrolase activity, acting on carbon-nitrogen (but not peptide) bonds	Molecular Function	10	up-regulated
GO:0046872	metal ion binding	Molecular Function	10	up-regulated
GO:0016757	glycosyltransferase activity	Molecular Function	9	up-regulated
GO:0016779	nucleotidyltransferase activity	Molecular Function	9	up-regulated
GO:0016874	ligase activity	Molecular Function	9	up-regulated
GO:0008017	microtubule binding	Molecular Function	8	up-regulated
GO:0019843	rRNA binding	Molecular Function	8	up-regulated
GO:0004518	nuclease activity	Molecular Function	7	up-regulated
GO:0004722	protein serine/threonine phosphatase activity	Molecular Function	7	up-regulated
GO:0008559	ABC-type xenobiotic transporter activity	Molecular Function	7	up-regulated
GO:0016853	isomerase activity	Molecular Function	7	up-regulated
GO:0000049	tRNA binding	Molecular Function	6	up-regulated
GO:0003735	structural constituent of ribosome	Molecular Function	6	up-regulated
GO:0005509	calcium ion binding	Molecular Function	6	up-regulated
GO:0016740	transferase activity	Molecular Function	6	up-regulated
GO:0030170	pyridoxal phosphate binding	Molecular Function	6	up-regulated
GO:0047834	D-threo-aldose 1-dehydrogenase activity	Molecular Function	6	up-regulated
GO:0061630	ubiquitin protein ligase activity	Molecular Function	6	up-regulated
GO:1990939	microtubule motor activity	Molecular Function	6	up-regulated
GO:0003950	NAD+ ADP-ribosyltransferase activity	Molecular Function	5	up-regulated
GO:0004725	protein tyrosine phosphatase activity	Molecular Function	5	up-regulated
GO:0005216	ion channel activity	Molecular Function	5	up-regulated
GO:0005249	voltage-gated potassium channel activity	Molecular Function	5	up-regulated
GO:0005488	binding	Molecular Function	5	up-regulated
GO:0008080	N-acetyltransferase activity	Molecular Function	5	up-regulated
GO:0031267	small GTPase binding	Molecular Function	5	up-regulated
GO:0042626	ATPase-coupled transmembrane transporter activity	Molecular Function	5	up-regulated
GO:0000166	nucleotide binding	Molecular Function	4	up-regulated
GO:0002161	aminoacyl-tRNA editing activity	Molecular Function	4	up-regulated
GO:0004190	aspartic-type endopeptidase activity	Molecular Function	4	up-regulated
GO:0004386	helicase activity	Molecular Function	4	up-regulated
GO:0005198	structural molecule activity	Molecular Function	4	up-regulated
GO:0005506	iron ion binding	Molecular Function	4	up-regulated
GO:0016791	phosphatase activity	Molecular Function	4	up-regulated
GO:0016798	hydrolase activity, acting on glycosyl bonds	Molecular Function	4	up-regulated
GO:0020037	heme binding	Molecular Function	4	up-regulated
GO:0050660	flavin adenine dinucleotide binding	Molecular Function	4	up-regulated
GO:0070403	NAD+ binding	Molecular Function	4	up-regulated
GO:0106306	protein serine phosphatase activity	Molecular Function	4	up-regulated
GO:0106307	protein threonine phosphatase activity	Molecular Function	4	up-regulated
GO:0000287	magnesium ion binding	Molecular Function	3	up-regulated
GO:0003729	mRNA binding	Molecular Function	3	up-regulated
GO:0003743	translation initiation factor activity	Molecular Function	3	up-regulated
GO:0003899	DNA-directed 5'-3' RNA polymerase activity	Molecular Function	3	up-regulated
GO:0004222	metalloendopeptidase activity	Molecular Function	3	up-regulated
GO:0004252	serine-type endopeptidase activity	Molecular Function	3	up-regulated
GO:0004843	thiol-dependent deubiquitinase	Molecular Function	3	up-regulated
GO:0009002	serine-type D-Ala-D-Ala carboxypeptidase activity	Molecular Function	3	up-regulated
GO:0010181	FMN binding	Molecular Function	3	up-regulated
GO:0016409	palmitoyltransferase activity	Molecular Function	3	up-regulated
GO:0016705	oxidoreductase activity, acting on paired donors, with incorporation or reduction of molecular oxygen	Molecular Function	3	up-regulated
GO:0016765	transferase activity, transferring alkyl or aryl (other than methyl) groups	Molecular Function	3	up-regulated
GO:0016987	sigma factor activity	Molecular Function	3	up-regulated
GO:0043565	sequence-specific DNA binding	Molecular Function	3	up-regulated
GO:0051287	NAD binding	Molecular Function	3	up-regulated
GO:0140096	catalytic activity, acting on a protein	Molecular Function	3	up-regulated
GO:0003724	RNA helicase activity	Molecular Function	2	up-regulated
GO:0003755	peptidyl-prolyl cis-trans isomerase activity	Molecular Function	2	up-regulated
GO:0003918	DNA topoisomerase type II (double strand cut, ATP-hydrolyzing) activity	Molecular Function	2	up-regulated
GO:0003979	UDP-glucose 6-dehydrogenase activity	Molecular Function	2	up-regulated
GO:0003995	acyl-CoA dehydrogenase activity	Molecular Function	2	up-regulated
GO:0004560	alpha-L-fucosidase activity	Molecular Function	2	up-regulated
GO:0004649	poly(ADP-ribose) glycohydrolase activity	Molecular Function	2	up-regulated
GO:0004707	MAP kinase activity	Molecular Function	2	up-regulated
GO:0004813	alanine-tRNA ligase activity	Molecular Function	2	up-regulated
GO:0004822	isoleucine-tRNA ligase activity	Molecular Function	2	up-regulated
GO:0005049	nuclear export signal receptor activity	Molecular Function	2	up-regulated
GO:0005085	guanyl-nucleotide exchange factor activity	Molecular Function	2	up-regulated
GO:0008094	ATP-dependent activity, acting on DNA	Molecular Function	2	up-regulated
GO:0008138	protein tyrosine/serine/threonine phosphatase activity	Molecular Function	2	up-regulated
GO:0008236	serine-type peptidase activity	Molecular Function	2	up-regulated
GO:0008289	lipid binding	Molecular Function	2	up-regulated
GO:0008324	cation transmembrane transporter activity	Molecular Function	2	up-regulated
GO:0008483	transaminase activity	Molecular Function	2	up-regulated
GO:0016772	transferase activity, transferring phosphorus-containing groups	Molecular Function	2	up-regulated
GO:0016811	hydrolase activity, acting on carbon-nitrogen (but not peptide) bonds, in linear amides	Molecular Function	2	up-regulated
GO:0017150	tRNA dihydrouridine synthase activity	Molecular Function	2	up-regulated
GO:0019903	protein phosphatase binding	Molecular Function	2	up-regulated
GO:0030145	manganese ion binding	Molecular Function	2	up-regulated
GO:0030246	carbohydrate binding	Molecular Function	2	up-regulated
GO:0035091	phosphatidylinositol binding	Molecular Function	2	up-regulated
GO:0051536	iron-sulfur cluster binding	Molecular Function	2	up-regulated
GO:0061608	nuclear import signal receptor activity	Molecular Function	2	up-regulated
GO:0071949	FAD binding	Molecular Function	2	up-regulated
GO:0106029	tRNA pseudouridine synthase activity	Molecular Function	2	up-regulated
GO:2001070	starch binding	Molecular Function	2	up-regulated
GO:0000150	DNA strand exchange activity	Molecular Function	1	up-regulated
GO:0000179	rRNA (adenine-N6,N6-)-dimethyltransferase activity	Molecular Function	1	up-regulated
GO:0000310	xanthine phosphoribosyltransferase activity	Molecular Function	1	up-regulated
GO:0000340	RNA 7-methylguanosine cap binding	Molecular Function	1	up-regulated
GO:0000978	RNA polymerase II cis-regulatory region sequence-specific DNA binding	Molecular Function	1	up-regulated
GO:0003678	DNA helicase activity	Molecular Function	1	up-regulated
GO:0003684	damaged DNA binding	Molecular Function	1	up-regulated
GO:0003690	double-stranded DNA binding	Molecular Function	1	up-regulated
GO:0003697	single-stranded DNA binding	Molecular Function	1	up-regulated
GO:0003714	transcription corepressor activity	Molecular Function	1	up-regulated
GO:0003727	single-stranded RNA binding	Molecular Function	1	up-regulated
GO:0003746	translation elongation factor activity	Molecular Function	1	up-regulated
GO:0003747	translation release factor activity	Molecular Function	1	up-regulated
GO:0003796	lysozyme activity	Molecular Function	1	up-regulated
GO:0003872	6-phosphofructokinase activity	Molecular Function	1	up-regulated
GO:0003887	DNA-directed DNA polymerase activity	Molecular Function	1	up-regulated
GO:0003908	methylated-DNA-[protein]-cysteine S-methyltransferase activity	Molecular Function	1	up-regulated
GO:0003910	DNA ligase (ATP) activity	Molecular Function	1	up-regulated
GO:0003917	DNA topoisomerase type I (single strand cut, ATP-independent) activity	Molecular Function	1	up-regulated
GO:0003963	RNA-3'-phosphate cyclase activity	Molecular Function	1	up-regulated
GO:0003964	RNA-directed DNA polymerase activity	Molecular Function	1	up-regulated
GO:0003992	N2-acetyl-L-ornithine:2-oxoglutarate 5-aminotransferase activity	Molecular Function	1	up-regulated
GO:0003997	acyl-CoA oxidase activity	Molecular Function	1	up-regulated
GO:0004034	aldose 1-epimerase activity	Molecular Function	1	up-regulated
GO:0004072	aspartate kinase activity	Molecular Function	1	up-regulated
GO:0004114	3',5'-cyclic-nucleotide phosphodiesterase activity	Molecular Function	1	up-regulated
GO:0004144	diacylglycerol O-acyltransferase activity	Molecular Function	1	up-regulated
GO:0004148	dihydrolipoyl dehydrogenase activity	Molecular Function	1	up-regulated
GO:0004176	ATP-dependent peptidase activity	Molecular Function	1	up-regulated
GO:0004177	aminopeptidase activity	Molecular Function	1	up-regulated
GO:0004315	3-oxoacyl-[acyl-carrier-protein] synthase activity	Molecular Function	1	up-regulated
GO:0004333	fumarate hydratase activity	Molecular Function	1	up-regulated
GO:0004335	galactokinase activity	Molecular Function	1	up-regulated
GO:0004360	glutamine-fructose-6-phosphate transaminase (isomerizing) activity	Molecular Function	1	up-regulated
GO:0004370	glycerol kinase activity	Molecular Function	1	up-regulated
GO:0004375	glycine dehydrogenase (decarboxylating) activity	Molecular Function	1	up-regulated
GO:0004412	homoserine dehydrogenase activity	Molecular Function	1	up-regulated
GO:0004422	hypoxanthine phosphoribosyltransferase activity	Molecular Function	1	up-regulated
GO:0004430	1-phosphatidylinositol 4-kinase activity	Molecular Function	1	up-regulated
GO:0004488	methylenetetrahydrofolate dehydrogenase (NADP+) activity	Molecular Function	1	up-regulated
GO:0004497	monooxygenase activity	Molecular Function	1	up-regulated
GO:0004505	phenylalanine 4-monooxygenase activity	Molecular Function	1	up-regulated
GO:0004512	inositol-3-phosphate synthase activity	Molecular Function	1	up-regulated
GO:0004519	endonuclease activity	Molecular Function	1	up-regulated
GO:0004521	endoribonuclease activity	Molecular Function	1	up-regulated
GO:0004525	ribonuclease III activity	Molecular Function	1	up-regulated
GO:0004526	ribonuclease P activity	Molecular Function	1	up-regulated
GO:0004555	alpha,alpha-trehalase activity	Molecular Function	1	up-regulated
GO:0004556	alpha-amylase activity	Molecular Function	1	up-regulated
GO:0004565	beta-galactosidase activity	Molecular Function	1	up-regulated
GO:0004573	Glc3Man9GlcNAc2 oligosaccharide glucosidase activity	Molecular Function	1	up-regulated
GO:0004591	oxoglutarate dehydrogenase (succinyl-transferring) activity	Molecular Function	1	up-regulated
GO:0004594	pantothenate kinase activity	Molecular Function	1	up-regulated
GO:0004604	phosphoadenylyl-sulfate reductase (thioredoxin) activity	Molecular Function	1	up-regulated
GO:0004620	phospholipase activity	Molecular Function	1	up-regulated
GO:0004630	phospholipase D activity	Molecular Function	1	up-regulated
GO:0004632	phosphopantothenate--cysteine ligase activity	Molecular Function	1	up-regulated
GO:0004633	phosphopantothenoylcysteine decarboxylase activity	Molecular Function	1	up-regulated
GO:0004652	polynucleotide adenylyltransferase activity	Molecular Function	1	up-regulated
GO:0004657	proline dehydrogenase activity	Molecular Function	1	up-regulated
GO:0004683	calmodulin-dependent protein kinase activity	Molecular Function	1	up-regulated
GO:0004693	cyclin-dependent protein serine/threonine kinase activity	Molecular Function	1	up-regulated
GO:0004712	protein serine/threonine/tyrosine kinase activity	Molecular Function	1	up-regulated
GO:0004733	pyridoxamine-phosphate oxidase activity	Molecular Function	1	up-regulated
GO:0004748	ribonucleoside-diphosphate reductase activity, thioredoxin disulfide as acceptor	Molecular Function	1	up-regulated
GO:0004780	sulfate adenylyltransferase (ADP) activity	Molecular Function	1	up-regulated
GO:0004781	sulfate adenylyltransferase (ATP) activity	Molecular Function	1	up-regulated
GO:0004792	thiosulfate sulfurtransferase activity	Molecular Function	1	up-regulated
GO:0004801	transaldolase activity	Molecular Function	1	up-regulated
GO:0004806	triglyceride lipase activity	Molecular Function	1	up-regulated
GO:0004812	aminoacyl-tRNA ligase activity	Molecular Function	1	up-regulated
GO:0004818	glutamate-tRNA ligase activity	Molecular Function	1	up-regulated
GO:0004819	glutamine-tRNA ligase activity	Molecular Function	1	up-regulated
GO:0004824	lysine-tRNA ligase activity	Molecular Function	1	up-regulated
GO:0004827	proline-tRNA ligase activity	Molecular Function	1	up-regulated
GO:0004830	tryptophan-tRNA ligase activity	Molecular Function	1	up-regulated
GO:0004831	tyrosine-tRNA ligase activity	Molecular Function	1	up-regulated
GO:0004832	valine-tRNA ligase activity	Molecular Function	1	up-regulated
GO:0004852	uroporphyrinogen-III synthase activity	Molecular Function	1	up-regulated
GO:0005096	GTPase activator activity	Molecular Function	1	up-regulated
GO:0005179	hormone activity	Molecular Function	1	up-regulated
GO:0005200	structural constituent of cytoskeleton	Molecular Function	1	up-regulated
GO:0005247	voltage-gated chloride channel activity	Molecular Function	1	up-regulated
GO:0005261	cation channel activity	Molecular Function	1	up-regulated
GO:0005262	calcium channel activity	Molecular Function	1	up-regulated
GO:0005337	nucleoside transmembrane transporter activity	Molecular Function	1	up-regulated
GO:0005388	P-type calcium transporter activity	Molecular Function	1	up-regulated
GO:0005471	ATP:ADP antiporter activity	Molecular Function	1	up-regulated
GO:0005507	copper ion binding	Molecular Function	1	up-regulated
GO:0005516	calmodulin binding	Molecular Function	1	up-regulated
GO:0005543	phospholipid binding	Molecular Function	1	up-regulated
GO:0008135	translation factor activity, RNA binding	Molecular Function	1	up-regulated
GO:0008173	RNA methyltransferase activity	Molecular Function	1	up-regulated
GO:0008234	cysteine-type peptidase activity	Molecular Function	1	up-regulated
GO:0008237	metallopeptidase activity	Molecular Function	1	up-regulated
GO:0008374	O-acyltransferase activity	Molecular Function	1	up-regulated
GO:0008408	3'-5' exonuclease activity	Molecular Function	1	up-regulated
GO:0008420	RNA polymerase II CTD heptapeptide repeat phosphatase activity	Molecular Function	1	up-regulated
GO:0008465	glycerate dehydrogenase activity	Molecular Function	1	up-regulated
GO:0008658	penicillin binding	Molecular Function	1	up-regulated
GO:0008710	8-amino-7-oxononanoate synthase activity	Molecular Function	1	up-regulated
GO:0008725	DNA-3-methyladenine glycosylase activity	Molecular Function	1	up-regulated
GO:0008760	UDP-N-acetylglucosamine 1-carboxyvinyltransferase activity	Molecular Function	1	up-regulated
GO:0008832	dGTPase activity	Molecular Function	1	up-regulated
GO:0008853	exodeoxyribonuclease III activity	Molecular Function	1	up-regulated
GO:0008929	methylglyoxal synthase activity	Molecular Function	1	up-regulated
GO:0008955	peptidoglycan glycosyltransferase activity	Molecular Function	1	up-regulated
GO:0008964	phosphoenolpyruvate carboxylase activity	Molecular Function	1	up-regulated
GO:0009055	electron transfer activity	Molecular Function	1	up-regulated
GO:0009931	calcium-dependent protein serine/threonine kinase activity	Molecular Function	1	up-regulated
GO:0010997	anaphase-promoting complex binding	Molecular Function	1	up-regulated
GO:0015035	protein-disulfide reductase activity	Molecular Function	1	up-regulated
GO:0015081	sodium ion transmembrane transporter activity	Molecular Function	1	up-regulated
GO:0015093	ferrous iron transmembrane transporter activity	Molecular Function	1	up-regulated
GO:0015128	gluconate transmembrane transporter activity	Molecular Function	1	up-regulated
GO:0015297	antiporter activity	Molecular Function	1	up-regulated
GO:0015299	solute:proton antiporter activity	Molecular Function	1	up-regulated
GO:0015562	efflux transmembrane transporter activity	Molecular Function	1	up-regulated
GO:0015643	toxic substance binding	Molecular Function	1	up-regulated
GO:0016149	translation release factor activity, codon specific	Molecular Function	1	up-regulated
GO:0016274	protein-arginine N-methyltransferase activity	Molecular Function	1	up-regulated
GO:0016286	small conductance calcium-activated potassium channel activity	Molecular Function	1	up-regulated
GO:0016307	phosphatidylinositol phosphate kinase activity	Molecular Function	1	up-regulated
GO:0016410	N-acyltransferase activity	Molecular Function	1	up-regulated
GO:0016597	amino acid binding	Molecular Function	1	up-regulated
GO:0016627	oxidoreductase activity, acting on the CH-CH group of donors	Molecular Function	1	up-regulated
GO:0016628	oxidoreductase activity, acting on the CH-CH group of donors, NAD or NADP as acceptor	Molecular Function	1	up-regulated
GO:0016715	oxidoreductase activity, acting on paired donors, with incorporation or reduction of molecular oxygen, reduced ascorbate as one donor, and incorporation of one atom of oxygen	Molecular Function	1	up-regulated
GO:0016780	phosphotransferase activity, for other substituted phosphate groups	Molecular Function	1	up-regulated
GO:0016783	sulfurtransferase activity	Molecular Function	1	up-regulated
GO:0016832	aldehyde-lyase activity	Molecular Function	1	up-regulated
GO:0016836	hydro-lyase activity	Molecular Function	1	up-regulated
GO:0016881	acid-amino acid ligase activity	Molecular Function	1	up-regulated
GO:0016891	endoribonuclease activity, producing 5'-phosphomonoesters	Molecular Function	1	up-regulated
GO:0016895	exodeoxyribonuclease activity, producing 5'-phosphomonoesters	Molecular Function	1	up-regulated
GO:0016971	flavin-linked sulfhydryl oxidase activity	Molecular Function	1	up-regulated
GO:0017056	structural constituent of nuclear pore	Molecular Function	1	up-regulated
GO:0019829	ATPase-coupled cation transmembrane transporter activity	Molecular Function	1	up-regulated
GO:0019899	enzyme binding	Molecular Function	1	up-regulated
GO:0030234	enzyme regulator activity	Molecular Function	1	up-regulated
GO:0030341	chondroitin AC lyase activity	Molecular Function	1	up-regulated
GO:0031176	endo-1,4-beta-xylanase activity	Molecular Function	1	up-regulated
GO:0031216	neopullulanase activity	Molecular Function	1	up-regulated
GO:0031369	translation initiation factor binding	Molecular Function	1	up-regulated
GO:0032549	ribonucleoside binding	Molecular Function	1	up-regulated
GO:0033817	3-oxoacyl-[acyl-carrier-protein] synthase activity	Molecular Function	1	up-regulated
GO:0033819	lipoyl(octanoyl) transferase activity	Molecular Function	1	up-regulated
GO:0034257	nicotinamide riboside transmembrane transporter activity	Molecular Function	1	up-regulated
GO:0042972	licheninase activity	Molecular Function	1	up-regulated
GO:0043015	gamma-tubulin binding	Molecular Function	1	up-regulated
GO:0043130	ubiquitin binding	Molecular Function	1	up-regulated
GO:0043169	cation binding	Molecular Function	1	up-regulated
GO:0043750	phosphatidylinositol alpha-mannosyltransferase activity	Molecular Function	1	up-regulated
GO:0043813	phosphatidylinositol-3,5-bisphosphate 5-phosphatase activity	Molecular Function	1	up-regulated
GO:0046558	arabinan endo-1,5-alpha-L-arabinosidase activity	Molecular Function	1	up-regulated
GO:0046873	metal ion transmembrane transporter activity	Molecular Function	1	up-regulated
GO:0046923	ER retention sequence binding	Molecular Function	1	up-regulated
GO:0046933	proton-transporting ATP synthase activity, rotational mechanism	Molecular Function	1	up-regulated
GO:0047265	poly(glycerol-phosphate) alpha-glucosyltransferase activity	Molecular Function	1	up-regulated
GO:0047627	adenylylsulfatase activity	Molecular Function	1	up-regulated
GO:0047798	cyclomaltodextrinase activity	Molecular Function	1	up-regulated
GO:0048487	beta-tubulin binding	Molecular Function	1	up-regulated
GO:0050049	leucine dehydrogenase activity	Molecular Function	1	up-regulated
GO:0050072	m7G(5')pppN diphosphatase activity	Molecular Function	1	up-regulated
GO:0050304	nitrous-oxide reductase activity	Molecular Function	1	up-regulated
GO:0050661	NADP binding	Molecular Function	1	up-regulated
GO:0051082	unfolded protein binding	Molecular Function	1	up-regulated
GO:0051575	5'-deoxyribose-5-phosphate lyase activity	Molecular Function	1	up-regulated
GO:0052601	(S)-limonene 1,2-monooxygenase activity	Molecular Function	1	up-regulated
GO:0052657	guanine phosphoribosyltransferase activity	Molecular Function	1	up-regulated
GO:0061929	gamma-glutamylaminecyclotransferase activity	Molecular Function	1	up-regulated
GO:0070615	ATP-dependent chromatin remodeler activity	Molecular Function	1	up-regulated
GO:0097027	ubiquitin-protein transferase activator activity	Molecular Function	1	up-regulated
GO:0097159	organic cyclic compound binding	Molecular Function	1	up-regulated
GO:0097367	carbohydrate derivative binding	Molecular Function	1	up-regulated
GO:0106245	L-serine-phosphatidylethanolamine phosphatidyltransferase activity	Molecular Function	1	up-regulated
GO:0106310	protein serine kinase activity	Molecular Function	1	up-regulated
GO:0106311	protein serine/threonine kinase activity	Molecular Function	1	up-regulated
GO:0106319	(R)-limonene 1,2-monooxygenase NADH activity	Molecular Function	1	up-regulated
GO:0106320	(R)-limonene 1,2-monooxygenase NADPH activity	Molecular Function	1	up-regulated
GO:0120159	rRNA pseudouridine synthase activity	Molecular Function	1	up-regulated
GO:0140098	catalytic activity, acting on RNA	Molecular Function	1	up-regulated
GO:0140326	ATPase-coupled intramembrane lipid transporter activity	Molecular Function	1	up-regulated
GO:1901363	heterocyclic compound binding	Molecular Function	1	up-regulated
GO:0006412	translation	Biological Process	101	down-regulated
GO:0055114	obsolete oxidation-reduction process	Biological Process	70	down-regulated
GO:0006468	protein phosphorylation	Biological Process	41	down-regulated
GO:0006464	cellular protein modification process	Biological Process	30	down-regulated
GO:0006508	proteolysis	Biological Process	29	down-regulated
GO:0008150	biological_process	Biological Process	28	down-regulated
GO:0006749	glutathione metabolic process	Biological Process	22	down-regulated
GO:0055085	transmembrane transport	Biological Process	22	down-regulated
GO:0034641	cellular nitrogen compound metabolic process	Biological Process	21	down-regulated
GO:0009058	biosynthetic process	Biological Process	19	down-regulated
GO:0006470	protein dephosphorylation	Biological Process	18	down-regulated
GO:0051276	chromosome organization	Biological Process	15	down-regulated
GO:0016192	vesicle-mediated transport	Biological Process	14	down-regulated
GO:0000278	mitotic cell cycle	Biological Process	13	down-regulated
GO:0005975	carbohydrate metabolic process	Biological Process	13	down-regulated
GO:0002181	cytoplasmic translation	Biological Process	12	down-regulated
GO:0007018	microtubule-based movement	Biological Process	12	down-regulated
GO:0009987	cellular process	Biological Process	12	down-regulated
GO:0000226	microtubule cytoskeleton organization	Biological Process	10	down-regulated
GO:0016567	protein ubiquitination	Biological Process	10	down-regulated
GO:0044281	small molecule metabolic process	Biological Process	10	down-regulated
GO:0006950	response to stress	Biological Process	9	down-regulated
GO:0015031	protein transport	Biological Process	9	down-regulated
GO:0016310	phosphorylation	Biological Process	9	down-regulated
GO:0042254	ribosome biogenesis	Biological Process	9	down-regulated
GO:0006096	glycolytic process	Biological Process	8	down-regulated
GO:0006099	tricarboxylic acid cycle	Biological Process	8	down-regulated
GO:0006457	protein folding	Biological Process	8	down-regulated
GO:0006629	lipid metabolic process	Biological Process	8	down-regulated
GO:0006810	transport	Biological Process	8	down-regulated
GO:0007017	microtubule-based process	Biological Process	8	down-regulated
GO:0065003	protein-containing complex assembly	Biological Process	8	down-regulated
GO:0006091	generation of precursor metabolites and energy	Biological Process	7	down-regulated
GO:0006631	fatty acid metabolic process	Biological Process	7	down-regulated
GO:0048870	cell motility	Biological Process	7	down-regulated
GO:0000028	ribosomal small subunit assembly	Biological Process	6	down-regulated
GO:0000160	phosphorelay signal transduction system	Biological Process	6	down-regulated
GO:0000462	maturation of SSU-rRNA from tricistronic rRNA transcript (SSU-rRNA, 5.8S rRNA, LSU-rRNA)	Biological Process	6	down-regulated
GO:0006355	regulation of transcription, DNA-templated	Biological Process	6	down-regulated
GO:0006511	ubiquitin-dependent protein catabolic process	Biological Process	6	down-regulated
GO:0007010	cytoskeleton organization	Biological Process	6	down-regulated
GO:0007165	signal transduction	Biological Process	6	down-regulated
GO:0009056	catabolic process	Biological Process	6	down-regulated
GO:0034599	cellular response to oxidative stress	Biological Process	6	down-regulated
GO:0042908	xenobiotic transport	Biological Process	6	down-regulated
GO:1902600	proton transmembrane transport	Biological Process	6	down-regulated
GO:0000027	ribosomal large subunit assembly	Biological Process	5	down-regulated
GO:0019941	modification-dependent protein catabolic process	Biological Process	5	down-regulated
GO:0022618	ribonucleoprotein complex assembly	Biological Process	5	down-regulated
GO:0044237	cellular metabolic process	Biological Process	5	down-regulated
GO:2000582	obsolete positive regulation of microtubule motor activity, plus-end-directed	Biological Process	5	down-regulated
GO:0006094	gluconeogenesis	Biological Process	4	down-regulated
GO:0006397	mRNA processing	Biological Process	4	down-regulated
GO:0006635	fatty acid beta-oxidation	Biological Process	4	down-regulated
GO:0006790	sulfur compound metabolic process	Biological Process	4	down-regulated
GO:0006979	response to oxidative stress	Biological Process	4	down-regulated
GO:0008152	metabolic process	Biological Process	4	down-regulated
GO:0015986	ATP synthesis coupled proton transport	Biological Process	4	down-regulated
GO:0019430	removal of superoxide radicals	Biological Process	4	down-regulated
GO:0022607	cellular component assembly	Biological Process	4	down-regulated
[truncated: 752 more rows]

## Sheet: S8
Table S8. GO enrichment analysis of DEGs in reproductive cysts (vs. trophonts) of C. inflata RL4B.
[truncated: 2,399 more rows]

[truncated: 8 more sheets: S9, S10, S11, S12, S13, S14, S15, S16]
