# Supplementary material for: Integrative analyses on the ciliates Colpoda illuminate the life history evolution of soil microorganisms
Source: mSystems. 2024 May 31;9(6):e01379-23. doi: 10.1128/msystems.01379-23 (PMC11237667; doi:10.1128/msystems.01379-23)
Supplement: Table S3 — Differential gene expression analysis. [file msystems.01379-23-s0006.xlsx]

## Sheet: S3
Table S3. Differential gene expression analyses of revived trophonts (vs. resting cysts) of C. steinii RZ4A. Columns 'B' to 'H' represent the normalized-FPKM of each replicate.
gene ID	rest cyst1_normalized-FPKM	rest cyst2_normalized-FPKM	rest cyst3_normalized-FPKM	rest cyst4_normalized-FPKM	revived trophont1_normalized_counts	revived trophont2_normalized_counts	revived trophont3_normalized_counts	log2FoldChange	pvalue	padj
g1.t1	82.1214	95.7856	92.5281	60.5235	58.0905	44.4067	79.273	-0.385423	0.196197	0.384029
g7.t1	82.1214	104.115	112.551	78.3924	164.02	241.462	163.831	0.996617	8.52e-05	0.00129083
g11.t1	46.7112	49.9751	60.9775	43.2311	51.2563	49.9576	81.9154	0.344541	0.253218	0.450392
g12.t1	75.3407	79.1272	87.3708	81.2744	78.593	41.6313	92.4852	-0.137356	0.621526	0.773959
g13.t1	107.737	107.238	91.0112	100.873	95.6785	113.792	76.6306	-0.129203	0.589272	0.750549
g14.t1	51.9851	83.2918	70.382	107.213	816.684	47.1821	18.497	1.90681	NA	NA
g15.t1	207.94	207.188	233.596	213.85	119.598	208.157	351.444	0.0965808	0.783264	0.88083
g16.t1	152.188	152.008	167.157	155.055	2012.66	10679.8	233.415	4.7818	1.09e-05	0.000245306
g17.t1	168.01	113.485	101.629	118.165	112.764	69.3855	125.075	-0.261807	0.359153	0.559499
g18.t1	51.2317	22.9052	70.9888	47.266	34.1709	41.6313	56.3719	-0.0993256	0.802548	0.892128
g19.t1	78.3543	102.032	79.7865	66.2877	27.3367	91.5889	51.087	-0.516905	0.113245	0.267598
g20.t1	61.026	91.621	72.5056	64.5584	41.0051	83.2626	63.4184	-0.18547	0.518143	0.696483
g21.t1	109.997	159.296	132.27	136.034	123.015	124.894	104.817	-0.21035	0.367604	0.568017
g22.t1	36.1635	22.9052	24.2697	32.2792	13.6684	49.9576	17.6162	-0.148548	0.739698	0.853916
g23.t1	80.6146	113.485	82.8202	100.873	105.93	77.7118	113.625	0.101133	0.687976	0.820245
g24.t1	60.2726	112.444	75.236	63.982	123.015	66.6101	82.7962	0.207139	0.499567	0.681712
g25.t1	81.368	76.0038	64.9214	71.4754	61.5076	66.6101	55.4911	-0.280783	0.273988	0.474541
g26.t1	70.0669	72.8803	100.416	78.3924	136.684	180.402	139.168	0.896978	0.000205443	0.00260295
g27.t1	27.1227	59.3454	30.6405	32.8556	82.0101	88.8135	77.5114	1.16574	0.000276492	0.00330988
g28.t1	22.6022	35.399	46.1124	15.5632	47.8392	63.8347	31.7092	0.620103	0.155101	0.329033
g29.t1	12.0545	35.399	33.0674	27.0915	54.6734	27.7542	53.7295	0.770717	0.0651233	0.184778
g30.t1	52.7385	28.111	40.3483	31.1264	75.1759	141.546	91.6043	1.41996	5.7e-06	0.000145222
g31.t1	43.6976	68.7157	65.2247	49.5716	68.3418	124.894	85.4387	0.707009	0.0138887	0.0629226
g32.t1	142.394	97.8679	117.405	113.554	167.437	249.788	199.944	0.803819	0.000776483	0.0074112
g33.t1	102.463	116.609	101.326	83.0037	102.513	227.584	98.6508	0.486927	0.118803	0.275772
g35.t1	111.504	55.1808	58.5506	77.2395	71.7589	44.4067	44.9214	-0.536257	0.115348	0.270982
g36.t1	48.2181	19.7818	66.1348	62.8292	44.4221	8.32626	36.1133	-0.733521	0.134272	0.298886
g37.t1	86.6418	74.9626	82.2135	49.5716	37.588	24.9788	95.1276	-0.376916	0.351349	0.552037
g38.t1	44.451	63.51	70.382	63.982	54.6734	13.8771	83.677	-0.183175	0.65729	0.799764
g39.t1	83.6282	54.1397	78.573	53.0301	37.588	58.2838	49.3254	-0.470139	0.129193	0.291453
g40.t1	395.539	337.332	337.348	347.578	187.94	205.381	255.435	-0.69991	0.0179344	0.0756757
g41.t1	73.8339	73.9215	63.4045	49.5716	13.6684	27.7542	51.087	-0.911862	0.0154307	0.0680145
g42.t1	158.215	228.011	209.326	200.592	208.442	28642.3	165.592	5.60271	NA	NA
g43.t1	72.3271	54.1397	64.9214	68.5933	174.271	152.648	115.386	1.13818	2.55e-06	7.51e-05
g44.t1	179.311	192.612	157.146	152.75	9523.42	144.322	184.09	4.26778	NA	NA
g45.t1	247.871	220.723	313.989	307.229	365.628	227.584	291.548	0.108785	0.733682	0.85009
g46.t1	126.572	131.185	152.596	118.165	88.8443	2195.36	96.8892	2.58554	NA	NA
g47.t1	143.147	185.324	201.742	187.911	44572.5	34967.5	517.036	7.21555	3.87e-10	4.31e-08
g48.t1	77.6009	73.9215	89.7978	48.9952	92.2614	77.7118	1151.22	2.60572	NA	NA
g50.t1	27.8761	32.2756	33.9775	20.7509	85.4272	621.694	60.776	3.15268	0.000291287	0.00344798
g51.t1	32.3965	29.1521	37.3146	36.8905	47.8392	47.1821	19.3778	0.0334924	0.930568	0.964918
g52.t1	30.8897	45.8105	37.9214	34.5849	362.211	24.9788	38.7557	1.9182	0.04183	0.136668
g53.t1	36.1635	51.0162	30.9438	31.1264	34.1709	41.6313	51.087	0.26191	0.438315	0.631342
g54.t1	90.4088	66.6334	102.539	66.8641	123.015	160.974	153.261	0.83543	0.00102948	0.00919995
g55.t1	34.6567	65.5923	33.6742	19.5981	75.1759	111.017	51.9679	1.04285	0.0106398	0.0521671
g57.t1	56.5055	46.8516	91.3146	57.065	78.593	72.1609	88.9619	0.340013	0.262828	0.462017
g62.t1	106.984	91.621	110.73	88.1914	47.8392	155.424	9707.42	5.05518	NA	NA
g63.t1	60.2726	28.111	51.573	25.3622	34.1709	49.9576	223.726	1.3353	0.0788332	0.210255
g64.t1	177.804	147.843	184.753	135.457	228.945	3311.08	172.639	2.93746	NA	NA
g66.t1	163.489	218.641	173.225	148.715	184.523	183.178	300.357	0.36739	0.193165	0.380091
g68.t1	394.032	446.652	418.955	291.089	232.362	369.131	1345.88	0.748547	0.267819	0.467481
g69.t1	54.9987	110.362	55.8202	53.6065	61.5076	94.3643	120.671	0.481924	0.159052	0.334305
g70.t1	121.299	152.008	93.1348	84.1565	126.432	144.322	121.552	0.220906	0.413976	0.610293
g74.t1	30.1363	48.9339	48.8427	21.9037	17.0854	61.0593	54.6103	0.293137	0.489693	0.673946
g76.t1	104.724	129.102	97.0787	58.2179	34.1709	58.2838	57.2527	-0.914514	0.00645491	0.0360473
g78.t1	97.9429	58.3043	86.4607	79.5452	3.41709	19.4279	38.7557	-1.74266	4.5e-05	0.000769597
g79.t1	46.7112	47.8928	31.8539	32.8556	30.7538	13.8771	36.1133	-0.468318	0.226832	0.419836
g80.t1	198.146	189.489	227.528	226.531	242.613	294.195	243.985	0.300366	0.211853	0.403049
g81.t1	69.3134	79.1272	90.4045	77.8159	6817.09	6608.28	108.34	5.832	1.44e-07	6.8e-06
g82.t1	59.5192	31.2344	56.7303	63.4056	58.0905	74.9364	57.2527	0.234355	0.452637	0.643252
g85.t1	38.4238	23.9464	28.2135	43.2311	17.0854	44.4067	5.28487	-0.720272	0.198284	0.386444
g86.t1	61.7794	85.3741	59.1573	39.1962	13.6684	5.55084	14.093	-2.36636	3.55e-07	1.48e-05
g87.t1	68.56	99.9502	87.6742	80.698	17.0854	63.8347	44.0406	-0.972	0.0023464	0.0171724
g88.t1	225.269	137.431	199.011	157.361	3666.54	36.0805	127.718	2.82714	NA	NA
g90.t1	61.026	20.823	28.5169	44.3839	0	5.55084	7.04649	-2.90355	1.35e-05	0.000290652
g91.t1	33.9033	35.399	35.4944	21.3273	13.6684	19.4279	7.9273	-1.35893	0.00523843	0.0308824
g92.t1	20.342	22.9052	35.191	28.8207	23.9196	0	14.093	-1.10985	0.0376009	0.127114
g93.t1	21.0954	29.1521	55.5169	39.1962	23.9196	61.0593	9.68892	-0.296973	0.58624	0.748336
g94.t1	33.9033	60.3866	35.7978	36.3141	3.41709	49.9576	20.2587	-0.747662	0.116594	0.272771
g95.t1	33.9033	64.5512	32.1573	25.3622	41.0051	52.733	56.3719	0.415641	0.268896	0.468798
g96.t1	51.9851	38.5225	27.9101	24.2094	34.1709	49.9576	63.4184	0.539746	0.147989	0.31879
g97.t1	21.0954	32.2756	20.6292	15.5632	23.9196	83.2626	31.7092	1.04365	0.0186058	0.0775614
g98.t1	30.8897	14.5761	21.236	31.1264	6.83418	30.5296	35.2324	0.0881796	0.85353	0.920876
g99.t1	27.1227	39.5636	40.3483	21.9037	13.6684	19.4279	19.3778	-0.839262	0.0556825	0.165884
g100.t1	31.6431	24.9875	34.5843	26.5151	30.7538	27.7542	61.6568	0.53968	0.151663	0.324071
g101.t1	35.4101	31.2344	8.19101	122.776	27.3367	33.305	43.1597	-0.501363	0.576389	0.741296
g104.t1	75.3407	56.222	67.3483	70.899	6.83418	44.4067	32.59	-1.19116	0.000640352	0.00637726
g105.t1	67.0532	136.39	93.1348	71.4754	23.9196	52.733	74.8689	-0.771001	0.0388517	0.129927
g107.t1	73.0805	64.5512	69.4719	65.7112	44.4221	49.9576	86.3195	-0.0829213	0.774961	0.87546
g108.t1	71.5737	59.3454	54.9101	62.2528	51.2563	105.466	120.671	0.638543	0.0269163	0.100403
g109.t1	85.8884	40.6048	77.3596	64.5584	78.593	94.3643	58.1335	0.148412	0.640347	0.78808
g110.t1	37.6704	38.5225	41.8652	31.1264	3.41709	55.5084	18.497	-0.551783	0.247083	0.443102
g111.t1	49.7249	59.3454	32.1573	36.3141	44.4221	88.8135	48.4446	0.449661	0.194623	0.382018
g114.t1	32.3965	14.5761	59.764	37.4669	6.83418	27.7542	20.2587	-0.957463	0.0713237	0.196595
g115.t1	45.2044	67.6746	68.8652	52.4537	20.5025	5.55084	51.9679	-1.00223	0.0325715	0.114959
g117.t1	33.9033	17.6995	47.3258	44.9603	23.9196	33.305	22.9011	-0.485598	0.256425	0.454505
g119.t1	51.2317	39.5636	39.7416	40.349	64.9247	24.9788	49.3254	0.119233	0.712848	0.837084
g120.t1	51.9851	56.222	75.5393	58.7943	51.2563	41.6313	54.6103	-0.290729	0.319068	0.520221
g121.t1	57.2589	43.7282	67.0449	70.899	30.7538	38.8559	41.3981	-0.665742	0.0358841	0.123136
g122.t1	33.9033	29.1521	39.7416	39.7726	30.7538	24.9788	22.9011	-0.510906	0.157176	0.331808
g123.t1	54.9987	59.3454	54	66.8641	37.588	11.1017	28.186	-1.1872	0.00056203	0.00576692
g124.t1	44.451	47.8928	60.9775	35.1613	30.7538	38.8559	27.3051	-0.595578	0.0916057	0.232744
g126.t1	91.9157	82.2507	53.0899	63.982	10.2513	24.9788	51.9679	-1.14516	0.00552874	0.0322112
g127.t1	58.7658	56.222	40.9551	35.1613	3.41709	16.6525	24.6627	-1.45101	0.00125735	0.0107244
g131.t1	44.451	61.4277	44.5955	51.8773	6.83418	38.8559	22.0203	-1.12662	0.00323861	0.0217236
g132.t1	773.749	823.548	732.337	731.47	32889.5	131602	548.745	6.16766	5.29e-07	2.06e-05
g136.t1	55.7521	28.111	29.427	42.6547	27.3367	19.4279	23.7819	-0.731241	0.0736786	0.200905
g137.t1	229.036	218.641	201.742	240.365	324.623	535.656	302.118	0.79662	0.0169937	0.0729747
g138.t1	279.514	334.208	266.966	276.679	392.965	460.72	533.771	0.681875	0.0475076	0.148834
g139.t1	81.368	67.6746	94.6517	58.2179	112.764	97.1397	94.2468	0.39928	0.128444	0.290321
g140.t1	89.6554	97.8679	106.483	97.9904	112.764	166.525	112.744	0.393359	0.0896784	0.22957
g141.t1	52.7385	59.3454	35.7978	54.7594	44.4221	74.9364	69.5841	0.365092	0.230836	0.424366
g143.t1	48.9715	59.3454	35.191	59.9471	44.4221	58.2838	47.5638	-0.0110747	0.972229	0.986088
g144.t1	87.3952	69.7569	73.4157	93.9555	153.769	119.343	162.95	0.855067	0.000259178	0.00312993
g145.t1	143.901	152.008	125.596	148.715	177.689	407.987	200.825	0.875089	0.00562257	0.0326218
g147.t1	155.202	110.362	121.045	126.811	17898.7	91.5889	90.7235	5.55306	NA	NA
g150.t1	29.3829	19.7818	26.6966	24.2094	13.6684	2.77542	18.497	-0.943234	0.0612025	0.177143
g157.t1	101.71	110.362	109.213	131.422	109.347	88.8135	155.904	0.106579	0.677442	0.81337
g158.t1	27.1227	16.6584	35.191	32.8556	41.0051	8.32626	51.9679	0.320654	0.500648	0.682743
g164.t1	97.9429	108.279	107.393	127.964	119.598	213.707	164.712	0.594353	0.0148231	0.0659873
g167.t1	202.667	195.736	162.91	189.064	157.186	208.157	160.308	-0.102238	0.654652	0.797858
g168.t1	60.2726	48.9339	39.1348	73.781	37.588	49.9576	61.6568	-0.0982562	0.768074	0.870997
g169.t1	145.408	176.995	152.292	155.632	15674.2	308.072	206.11	5.09764	NA	NA
g170.t1	260.679	315.468	278.798	261.116	290.452	202.606	298.595	-0.074297	0.796687	0.888488
g574.t1	259.925	281.11	305.798	327.98	5381.91	460.72	458.903	2.83748	NA	NA
g575.t1	303.623	352.949	303.978	389.656	492.061	580.063	375.225	0.511989	0.185053	0.369483
g576.t1	144.654	78.0861	142.584	89.9206	99.0956	61.0593	51.9679	-0.748241	0.0238374	0.0925665
g577.t1	214.721	242.587	206.899	195.981	54.6734	144.322	110.101	-1.03588	0.000285319	0.00338944
g578.t1	385.744	380.019	479.023	317.028	235.779	457.944	405.173	-0.0887928	0.831541	0.909188
g579.t1	93.4225	109.32	116.494	89.3442	396.382	102.691	64.2992	0.851008	0.0753373	0.203802
g580.t1	216.228	176.995	188.697	227.107	167.437	208.157	280.098	0.135581	0.611685	0.767285
g581.t1	79.1077	77.0449	91.0112	80.698	2877.19	88.8135	103.055	3.63976	NA	NA
g582.t1	302.87	289.439	347.663	354.495	317.789	255.339	302.118	-0.150465	0.614761	0.769301
g583.t1	58.7658	65.5923	45.809	50.7245	3642.62	521.779	41.3981	4.66595	9.16e-06	0.000214227
g584.t1	30.8897	68.7157	50.0562	36.3141	27.3367	22.2034	79.273	3.71e-05	0.999935	0.999935
g587.t1	82.8748	71.8392	61.2809	46.6896	20.5025	27.7542	11.4505	-1.8685	5.14e-06	0.000134461
g588.t1	122.052	131.185	86.1573	134.305	68.3418	102.691	64.2992	-0.614685	0.028542	0.104661
g589.t1	89.6554	97.8679	98.5955	75.5103	58.0905	147.097	134.764	0.362936	0.207439	0.39749
g590.t1	100.203	93.7033	81	86.4622	64.9247	63.8347	118.909	-0.047087	0.867096	0.928197
g591.t1	120.545	141.596	174.438	140.069	8918.6	130.445	152.38	4.41059	NA	NA
g592.t1	101.71	105.156	88.8876	114.706	16412.3	99.9151	131.241	5.75653	NA	NA
g593.t1	91.9157	98.909	86.4607	48.4188	116.181	66.6101	107.459	0.262289	0.399791	0.597822
g594.t1	24.8624	44.7693	40.9551	31.7028	2029.75	52.733	43.1597	4.3138	NA	NA
g595.t1	44.451	45.8105	34.5843	52.4537	10.2513	13.8771	39.6365	-0.846853	0.0536219	0.16179
g596.t1	124.312	113.485	118.921	102.025	71.7589	27.7542	96.0084	-0.745987	0.0202029	0.082185
g597.t1	99.4497	102.032	93.4382	62.2528	47.8392	72.1609	81.0346	-0.358399	0.217089	0.408828
g598.t1	139.38	159.296	133.18	138.339	215.277	80.4872	130.36	-0.0232584	0.936684	0.968088
g599.t1	307.39	251.958	287.292	1047.92	3116.38	169.301	148.857	1.27197	NA	NA
g600.t1	41.4374	48.9339	45.2023	34.5849	5730.46	147.097	184.97	5.56972	NA	NA
g601.t1	143.901	166.584	185.663	130.846	129.849	149.873	195.54	0.0441648	0.86039	0.925066
g602.t1	129.586	130.143	108	103.755	1093.47	111.017	106.578	1.88424	NA	NA
g604.t1	176.297	252.999	205.079	215.003	184.523	294.195	206.991	0.105573	0.699657	0.828797
g605.t1	132.6	153.049	175.348	172.924	4619.9	205.381	162.069	3.38988	NA	NA
g606.t1	71.5737	80.1684	93.4382	73.781	1346.33	52.733	128.598	2.66963	0.000601707	0.00606813
g607.t1	114.518	168.666	164.73	163.125	99.0956	58.2838	105.697	-0.772773	0.00475684	0.0288736
g609.t1	342.8	287.357	270.91	294.548	181.106	352.478	470.353	0.174525	0.664185	0.804582
g611.t1	151.435	121.814	221.764	198.863	246.03	188.729	282.74	0.465528	0.116528	0.272703
g613.t1	61.7794	32.2756	39.7416	54.7594	0	8.32626	14.093	-2.31834	1.17e-05	0.000260079
g614.t1	131.093	157.213	166.854	155.055	31843.8	321.949	6694.16	6.40772	8.42e-08	4.38e-06
g615.t1	97.9429	138.473	137.73	155.632	28549.8	183.178	214.037	6.18677	NA	NA
g616.t1	130.339	129.102	115.584	186.758	157.186	202.606	183.209	0.370666	0.145473	0.315112
g617.t1	673.546	574.713	648.303	760.867	12219.5	699.406	730.192	2.77543	NA	NA
g618.t1	101.71	71.8392	72.809	70.3226	123.015	11.1017	43.1597	-0.471665	0.316911	0.518089
g619.t1	264.446	326.92	270.303	262.845	20010.5	22128.4	5006.53	5.80488	4.26e-13	8.75e-11
g620.t1	195.886	158.254	176.258	170.042	4941.11	11390.3	15033.7	5.89979	1.3e-15	4.14e-13
g621.t1	649.437	797.519	577.618	659.418	11590.8	68511.3	6978.67	5.435	1.12e-08	7.79e-07
g622.t1	183.078	266.534	136.517	223.072	66527.3	17382.5	238.7	7.11559	1.94e-08	1.26e-06
g623.t1	190.612	204.065	175.348	202.321	847.438	11093.4	120.671	4.37999	0.000275238	0.00329892
g624.t1	61.026	107.238	84.3371	70.3226	5638.2	30.5296	34.3516	4.55727	NA	NA
g625.t1	196.639	164.501	166.247	189.064	109.347	155.424	151.499	-0.346635	0.127447	0.288875
g626.t1	87.3952	56.222	103.753	136.61	41.0051	72.1609	88.9619	-0.467059	0.183046	0.366857
g627.t1	265.953	264.451	320.056	249.587	174.271	371.906	266.886	-0.0186814	0.955873	0.978173
g628.t1	432.456	294.645	376.483	339.508	526.232	446.843	473.876	0.417613	0.271479	0.471891
g629.t1	1043.47	1018.24	876.742	866.927	16590	7882.19	1062.26	3.16124	0.00107013	0.0094635
g630.t1	77.6009	68.7157	47.0225	33.432	635.578	38.8559	38.7557	2.06379	NA	NA
g631.t1	253.898	198.859	234.506	251.317	878.192	224.809	210.514	0.892226	0.101603	0.248556
g632.t1	116.025	96.8267	136.82	103.755	51.2563	135.996	98.6508	-0.236647	0.414282	0.6106
g633.t1	202.667	186.365	234.506	221.343	160.603	244.237	216.68	-0.0219108	0.929419	0.964234
g634.t1	406.84	335.25	373.146	329.133	703.92	202.606	175.281	-0.010407	0.985014	0.992468
g635.t1	356.362	207.188	203.865	301.465	389.548	149.873	129.479	-0.27844	0.52428	0.701474
g636.t1	119.038	85.3741	130.753	76.6631	8658.9	38.8559	94.2468	4.8305	NA	NA
g638.t1	218.488	267.575	160.787	231.719	95.6785	80.4872	86.3195	-1.32776	8.63e-07	3.07e-05
g639.t1	233.556	204.065	210.236	241.518	717.589	94.3643	138.287	0.500518	0.397291	0.595652
g640.t1	153.695	165.542	167.157	146.409	12209.3	63.8347	71.3457	4.70078	NA	NA
g641.t1	35.4101	34.3579	43.0787	41.5018	64.9247	19.4279	36.1133	-0.00536959	0.987934	0.993768
g642.t1	131.093	108.279	128.933	179.841	11857.3	116.568	129.479	4.87934	NA	NA
g644.t1	108.491	98.909	81	84.7329	3902.31	380.233	320.615	4.03927	NA	NA
g647.t1	438.483	456.023	493.584	380.433	495.478	660.55	688.794	0.477722	0.259177	0.457802
g649.t1	369.169	449.776	351.607	392.538	201.608	308.072	277.455	-0.569115	0.0948956	0.237999
g650.t1	118.285	128.061	90.4045	114.706	136.684	138.771	169.116	0.425631	0.0672508	0.188832
g651.t1	122.052	109.32	184.753	154.479	181.106	180.402	186.732	0.348813	0.173648	0.354578
g652.t1	137.12	127.02	142.584	103.178	11782.1	66.6101	125.075	4.96828	NA	NA
g653.t1	84.3816	57.2631	71.8989	65.7112	3560.61	55.5084	75.7497	4.13837	NA	NA
g654.t1	85.135	113.485	86.1573	99.1433	78.593	83.2626	117.148	0.0149881	0.952838	0.976481
g655.t1	136.367	113.485	157.449	171.195	6184.93	149.873	184.97	3.90859	NA	NA
g656.t1	111.504	186.365	129.843	145.256	297.287	135.996	121.552	0.343715	0.311507	0.513109
g657.t1	300.609	166.584	211.449	334.32	215.277	319.173	255.435	0.0559397	0.872396	0.931252
g658.t1	554.508	578.878	616.449	628.292	1254.07	766.016	741.643	0.629202	0.214082	0.405668
g659.t1	143.901	138.473	168.978	151.597	3311.16	7707.34	330.304	4.64889	1.77e-06	5.51e-05
g660.t1	458.071	473.722	526.045	553.358	611.659	2583.92	1402.25	1.60802	0.0169863	0.0729616
g661.t1	162.736	146.802	166.854	304.923	208.442	213.707	212.275	0.112611	0.721972	0.842317
g662.t1	96.4361	54.1397	74.6292	83.0037	78.593	399.661	169.116	1.48265	0.000497287	0.0052721
g663.t1	661.491	558.055	580.045	606.964	15462.3	3638.58	828.843	3.4647	0.000573114	0.00584664
g664.t1	38.4238	36.4402	55.2135	37.4669	11792.4	2442.37	570.766	6.87856	1.3e-11	1.99e-09
g665.t1	456.565	561.179	478.112	401.761	1383.92	416.313	347.04	0.590382	0.355754	0.556143
g667.t1	461.839	380.019	408.944	381.586	317.789	679.978	460.664	0.253122	0.571476	0.737571
g668.t1	92.6691	108.279	92.8315	94.532	133.266	124.894	103.055	0.283325	0.201665	0.390512
g669.t1	154.448	279.028	151.382	200.016	75.1759	172.076	155.023	-0.524079	0.117229	0.273596
g671.t1	257.665	451.858	255.135	391.385	388906	24498.6	4261.36	8.68199	3.86e-13	8.03e-11
g672.t1	320.198	327.961	354.337	361.412	932.865	288.644	417.504	0.676396	0.194212	0.381458
g673.t1	157.462	232.176	236.629	150.444	160.603	122.119	160.308	-0.388958	0.158694	0.333823
g674.t1	122.052	125.979	100.416	95.1084	68.3418	271.991	97.77	0.391088	0.311835	0.513309
g675.t1	144.654	143.678	148.652	158.514	85.4272	144.322	103.055	-0.429929	0.0625249	0.179684
g676.t1	74.5873	76.0038	103.146	84.7329	8043.83	91.5889	143.572	5.02658	NA	NA
g677.t1	96.4361	90.5798	82.2135	114.706	7005.03	135.996	77.5114	4.64737	NA	NA
g678.t1	329.992	288.398	255.438	261.116	7958.4	3302.75	197.302	3.75049	0.000309125	0.00361584
g679.t1	279.514	257.163	266.663	236.33	198.191	158.199	212.275	-0.444938	0.0702753	0.1946
g681.t1	198.146	178.036	156.539	192.522	4288.45	333.05	173.52	3.13914	0.0017833	0.0139827
g682.t1	91.1623	132.226	93.1348	91.0735	88.8443	138.771	106.578	0.1397	0.583941	0.746681
g683.t1	98.6963	100.991	93.4382	97.9904	105.93	144.322	63.4184	0.0425407	0.881621	0.936598
g685.t1	48.9715	38.5225	52.7865	63.4056	351.96	849.279	74.8689	3.05289	1.08e-07	5.39e-06
g686.t1	189.859	124.938	193.247	246.705	3116.38	396.885	285.383	2.74448	0.00154476	0.0125346
g687.t1	265.953	301.933	277.584	284.749	2658.49	8612.13	218.441	3.76044	0.000311636	0.00363633
g688.t1	108.491	48.9339	81.6067	74.3575	20.5025	86.038	69.5841	-0.377953	0.322368	0.52375
g689.t1	128.079	112.444	133.787	139.492	1718.8	63.8347	107.459	2.29069	NA	NA
g691.t1	372.183	359.196	385.281	380.433	1486.43	385.783	411.339	1.02118	0.103246	0.251342
g692.t1	241.844	320.673	246.034	254.775	362.211	391.334	400.769	0.537195	0.0772777	0.207356
g693.t1	129.586	86.4153	126.506	123.353	338.292	52.733	177.043	0.689152	0.116843	0.273076
g695.t1	186.845	164.501	243.91	206.356	228.945	260.89	308.284	0.415501	0.11963	0.276848
g698.t1	140.887	121.814	131.36	138.339	1288.24	63.8347	74.8689	1.83218	NA	NA
g699.t1	73.0805	77.0449	73.1124	81.2744	27.3367	24.9788	45.8022	-1.08927	0.000370368	0.00418327
g700.t1	223.008	216.559	242.393	186.182	3878.4	91.5889	294.191	2.71027	0.00950142	0.048067
g701.t1	268.966	288.398	300.64	257.081	9841.21	235.911	147.976	3.61158	NA	NA
g703.t1	65.5464	68.7157	80.6966	76.0867	1995.58	69.3855	51.9679	3.27457	NA	NA
g779.t1	136.367	97.8679	106.787	96.2612	37.588	30.5296	44.0406	-1.49316	3.36e-07	1.41e-05
g780.t1	91.9157	60.3866	78.2697	68.0169	34.1709	41.6313	4268.41	4.27877	NA	NA
g783.t1	178.557	162.419	143.798	168.889	6109.75	69.3855	97.77	3.67801	NA	NA
g785.t1	296.089	274.863	269.393	270.915	15810.9	6627.7	2384.36	4.89629	8.59e-09	6.25e-07
g786.t1	288.555	297.768	320.056	393.115	556.985	846.503	207.871	0.720812	0.189043	0.374533
g787.t1	317.938	335.25	328.854	314.722	10531.5	17052.2	5468.96	5.08674	4.93e-12	8.14e-10
g788.t1	61.026	48.9339	61.8876	57.065	4797.59	111.017	118.909	4.87076	NA	NA
g789.t1	42.9442	60.3866	58.8539	56.4886	58.0905	72.1609	78.3922	0.380292	0.156048	0.330333
g790.t1	85.135	70.798	90.4045	65.1348	61.5076	105.466	106.578	0.262054	0.325266	0.526977
g791.t1	55.7521	57.2631	86.1573	106.637	61.5076	124.894	98.6508	0.316327	0.326077	0.527666
g792.t1	102.463	99.9502	101.022	174.077	140.101	44.4067	83.677	-0.441094	0.209567	0.400171
g793.t1	143.901	154.09	211.753	141.222	283.618	352.478	292.429	0.920886	0.000636637	0.0063497
g794.t1	19.5886	31.2344	24.2697	34.5849	54.6734	36.0805	29.9476	0.486194	0.192603	0.379477
g795.t1	35.4101	89.5387	36.7079	65.1348	34.1709	36.0805	36.1133	-0.654507	0.105359	0.254784
g796.t1	256.158	215.518	253.618	235.753	225.528	335.826	399.888	0.426618	0.167296	0.345952
g797.t1	355.608	310.262	327.944	422.512	474.975	255.339	3473.92	1.98633	0.0273269	0.101486
g798.t1	129.586	277.986	107.393	188.488	187014	18051.3	8573.81	8.66221	1.57e-15	4.83e-13
g799.t1	439.236	490.381	451.112	380.433	6082.42	2492.33	928.375	2.84643	0.000389002	0.00435412
g800.t1	88.1486	77.0449	55.5169	57.6414	20.5025	1365.51	26.4243	2.75797	NA	NA
g801.t1	114.518	135.349	94.3483	99.7197	2381.71	30.5296	107.459	2.9186	NA	NA
g803.t1	75.3407	94.7444	135.303	111.824	99.0956	91.5889	153.261	0.167892	0.567752	0.734671
g804.t1	42.9442	31.2344	37.618	63.4056	44.4221	102.691	51.087	0.565756	0.118775	0.275746
g805.t1	43.6976	32.2756	40.9551	41.5018	41.0051	49.9576	47.5638	0.224222	0.451216	0.642169
g806.t1	26.3692	51.0162	41.5618	61.0999	10.2513	13.8771	23.7819	-1.34429	0.00323126	0.0216923
g807.t1	39.1772	41.6459	31.2472	37.4669	17.0854	58.2838	49.3254	0.229877	0.511092	0.691163
g808.t1	203.42	162.419	160.787	170.042	126.432	149.873	180.566	-0.162639	0.48676	0.671233
g809.t1	208.694	219.682	274.854	295.701	297.287	302.521	260.72	0.192269	0.49632	0.678854
g810.t1	171.023	127.02	156.236	220.19	225.528	2006.63	187.613	2.25662	NA	NA
g813.t1	94.9293	115.567	99.5056	104.907	143.518	119.343	197.302	0.605492	0.0124038	0.0582671
g815.t1	128.079	140.555	141.371	125.658	51.2563	111.017	66.0608	-0.829515	0.00148245	0.0121526
g818.t1	47.4646	43.7282	52.1798	34.5849	82.0101	33.305	42.2789	0.171128	0.612454	0.767818
g821.t1	78.3543	109.32	83.1236	81.8508	85.4272	77.7118	51.087	-0.366342	0.187281	0.37212
g822.t1	149.175	142.637	116.494	113.554	146.935	124.894	145.334	0.104696	0.64333	0.790267
g824.t1	46.7112	49.9751	44.8989	615.034	85.4272	66.6101	55.4911	-1.45527	NA	NA
g827.t1	168.763	161.378	196.281	251.317	225.528	119.343	173.52	-0.179566	0.533058	0.708854
g828.t1	195.132	153.049	142.281	131.422	198.191	960.295	197.302	1.53704	0.00617026	0.0348816
g830.t1	63.2862	62.4689	70.0787	73.2046	64.9247	47.1821	66.0608	-0.160557	0.536937	0.711615
g831.t1	45.2044	65.5923	85.2472	43.2311	47.8392	41.6313	51.087	-0.345243	0.316016	0.517358
g832.t1	295.336	234.258	284.258	272.068	454.473	588.389	521.44	0.941558	0.0069409	0.0380009
g833.t1	183.078	188.448	187.787	147.562	1038.79	233.135	203.467	1.47019	0.0106224	0.0521046
g835.t1	230.543	272.781	212.966	274.373	194.774	241.462	248.389	-0.106485	0.680491	0.815161
g836.t1	263.692	326.92	282.135	271.491	201.608	285.868	218.441	-0.282491	0.308893	0.510437
g837.t1	112.258	222.806	98.5955	91.0735	140.101	224.809	194.659	0.524108	0.132341	0.296319
g838.t1	31.6431	24.9875	44.8989	53.6065	109.347	36.0805	76.6306	0.903267	0.0166532	0.0719734
g839.t1	171.777	203.024	185.056	182.147	126.432	230.36	210.514	0.0473614	0.851902	0.919954
g840.t1	146.161	154.09	177.775	224.225	102.513	152.648	126.837	-0.461489	0.0744902	0.202377
g841.t1	118.285	124.938	147.438	162.549	68.3418	86.038	99.5316	-0.670843	0.00722994	0.0392586
g843.t1	15.8215	17.6995	15.7753	22.4802	34.1709	41.6313	53.7295	1.32864	0.000246436	0.00300639
g844.t1	116.778	121.814	94.3483	119.318	201.608	197.055	254.554	0.971899	1.8e-05	0.000369505
g845.t1	81.368	90.5798	99.2023	106.06	222.111	155.424	284.502	1.24458	1.58e-06	5.03e-05
g846.t1	104.724	108.279	108	176.959	652.664	166.525	199.063	1.43503	0.00190838	0.0147493
g847.t1	54.2453	81.2095	105.573	88.1914	789.347	113.792	103.936	2.01473	NA	NA
g848.t1	165.75	135.349	165.034	155.632	126.432	185.953	169.116	0.0565699	0.801487	0.891422
g849.t1	132.6	162.419	153.202	170.042	273.367	291.419	300.357	0.904149	5.83e-05	0.000947218
g850.t1	152.942	169.707	180.506	206.356	427.136	260.89	289.787	0.867494	0.00244328	0.0176845
g851.t1	61.7794	71.8392	77.3596	51.3009	61.5076	111.017	111.863	0.568761	0.0418911	0.136781
g852.t1	80.6146	65.5923	81	89.3442	987.538	69.3855	126.837	2.31333	0.0111526	0.0538847
g853.t1	9.04088	28.111	21.5393	27.6679	3926.23	99.9151	2371.14	6.6266	8.38e-11	1.11e-08
g854.t1	90.4088	94.7444	74.0225	81.8508	82.0101	152.648	90.7235	0.33905	0.197919	0.385935
g856.t1	122.052	160.337	149.865	189.064	225.528	113.792	251.912	0.357396	0.241183	0.436211
g858.t1	70.8203	87.4564	82.2135	71.4754	133.266	86.038	120.671	0.545985	0.0214698	0.0858689
g859.t1	53.4919	48.9339	37.9214	35.1613	30.7538	38.8559	46.683	-0.102492	0.755798	0.863946
g860.t1	84.3816	67.6746	74.0225	57.065	75.1759	52.733	82.7962	0.0230749	0.932738	0.966123
g862.t1	171.777	230.094	197.191	213.85	143.518	185.953	213.156	-0.143158	0.561163	0.72995
g864.t1	73.8339	68.7157	94.045	73.781	454.473	144.322	46.683	1.45889	0.0464462	0.146563
g867.t1	111.504	104.115	97.382	115.859	71.7589	127.669	94.2468	-0.125618	0.600857	0.75896
g868.t1	43.6976	67.6746	62.191	68.0169	30.7538	88.8135	47.5638	-0.125861	0.706865	0.832927
g871.t1	31.6431	68.7157	34.5843	24.2094	10.2513	5.55084	24.6627	-1.35087	0.0132156	0.0608187
g872.t1	36.9169	20.823	14.5618	44.3839	13.6684	5.55084	152.38	1.00143	0.367647	0.568031
g873.t1	65.5464	73.9215	37.3146	53.0301	1828.14	11.1017	35.2324	3.44257	NA	NA
g874.t1	64.0396	49.9751	43.382	72.0518	82.0101	83.2626	59.0143	0.343903	0.245743	0.441738
g875.t1	83.6282	86.4153	83.1236	72.0518	232.362	44.4067	74.8689	0.491397	0.239802	0.434556
g876.t1	100.957	162.419	103.449	108.366	160.603	116.568	155.023	0.294288	0.258797	0.457426
g877.t1	44.451	33.3167	55.8202	60.5235	85.4272	66.6101	103.055	0.819701	0.00567582	0.0328332
g878.t1	28.6295	17.6995	41.8652	23.633	30.7538	41.6313	34.3516	0.311737	0.434175	0.627947
g879.t1	98.6963	97.8679	61.8876	48.4188	64.9247	124.894	106.578	0.396005	0.228391	0.421537
g880.t1	424.168	262.369	338.865	423.665	25652.1	5839.48	442.167	4.87673	2.05e-05	0.00040732
g881.t1	155.202	183.242	216.607	228.837	64.9247	72.1609	52.8487	-1.67514	6.51e-10	6.74e-08
g882.t1	207.94	148.884	155.629	153.903	123.015	138.771	157.665	-0.230289	0.335012	0.536557
g884.t1	54.9987	37.4813	46.7191	42.6547	30.7538	19.4279	49.3254	-0.344923	0.339057	0.540623
g885.t1	35.4101	44.7693	41.8652	54.183	54.6734	36.0805	61.6568	0.248136	0.425536	0.619862
g886.t1	53.4919	51.0162	85.2472	51.3009	3639.2	263.665	97.77	4.46519	1.23e-05	0.000267963
g887.t1	57.2589	72.8803	92.5281	74.3575	44.4221	97.1397	44.9214	-0.302463	0.353905	0.554351
g888.t1	153.695	162.419	214.787	160.243	1937.49	874.257	85.4387	2.48013	0.00282161	0.0196504
g891.t1	21.0954	15.6172	46.4157	43.2311	23.9196	86.038	17.6162	0.365258	0.507656	0.688461
g986.t1	152.188	121.814	112.551	112.977	133.266	160.974	107.459	0.0758286	0.75709	0.864568
g987.t1	112.258	112.444	111.034	141.222	109.347	144.322	133.883	0.126444	0.574784	0.739892
g988.t1	113.764	98.909	120.135	125.082	119.598	97.1397	184.97	0.268671	0.311521	0.513109
g991.t1	80.6146	56.222	45.2023	58.2179	10.2513	38.8559	165.592	0.287381	0.7335	0.849938
g992.t1	58.0123	53.0985	50.0562	48.4188	13.6684	16.6525	30.8284	-1.18059	0.00129336	0.0109591
g994.t1	154.448	96.8267	140.764	159.09	64.9247	177.627	96.8892	-0.291167	0.367361	0.567745
g995.t1	151.435	120.773	151.382	158.514	88.8443	166.525	130.36	-0.170897	0.491991	0.67553
g996.t1	138.627	87.4564	162.91	940.132	13900.7	102.691	80.1538	3.82016	NA	NA
g997.t1	35.4101	57.2631	54.6067	36.3141	9168.05	1762.39	113.625	6.32546	2.84e-08	1.74e-06
g998.t1	126.572	117.65	117.101	89.9206	64.9247	108.241	104.817	-0.246334	0.332907	0.53454
g1020.t1	85.135	71.8392	72.809	95.1084	116.181	124.894	158.546	0.745834	0.00169746	0.0134895
g1021.t1	49.7249	54.1397	49.4494	68.5933	75.1759	52.733	56.3719	0.117577	0.675706	0.812233
g1022.t1	42.1908	68.7157	38.5281	64.5584	99.0956	19.4279	44.0406	-0.0212409	0.959812	0.980079
g1023.t1	52.7385	67.6746	61.8876	80.1216	71.7589	36.0805	83.677	0.0101798	0.973793	0.986809
g1024.t1	70.0669	39.5636	43.0787	48.9952	102.513	69.3855	76.6306	0.697301	0.0175518	0.0746172
g1025.t1	48.9715	110.362	62.191	71.4754	47.8392	69.3855	84.5579	-0.0636343	0.849668	0.918788
g1026.t1	20.342	26.0287	28.2135	22.4802	17.0854	55.5084	34.3516	0.562451	0.145048	0.314536
g1030.t1	61.026	64.5512	59.4607	90.4971	47.8392	80.4872	88.9619	0.124452	0.671073	0.809365
g1031.t1	133.353	136.39	76.7528	75.5103	71.7589	105.466	66.0608	-0.389002	0.227463	0.420366
g1033.t1	118.285	120.773	120.742	135.457	58.0905	99.9151	105.697	-0.440402	0.0715187	0.19697
g1034.t1	137.12	92.6621	96.7753	135.457	119.598	105.466	88.0811	-0.177351	0.497878	0.680218
g1035.t1	84.3816	91.621	123.775	146.409	133.266	122.119	86.3195	-0.0139357	0.961211	0.980671
g1036.t1	12.8079	24.9875	20.6292	9.79904	0	13.8771	12.3314	-0.8033	0.20676	0.396664
g1037.t1	85.8884	108.279	80.3933	90.4971	92.2614	97.1397	66.9416	-0.135032	0.595437	0.75573
g1038.t1	155.202	141.596	129.843	136.61	119.598	224.809	75.7497	-0.0380344	0.908872	0.952649
g1039.t1	95.6827	116.609	121.348	219.037	85.4272	130.445	96.0084	-0.416371	0.205029	0.394591
g1042.t1	123.559	154.09	157.449	104.331	54.6734	47.1821	72.2265	-1.15997	4.06e-05	0.000710182
g1043.t1	70.8203	38.5225	54.3034	124.506	34.1709	22.2034	28.186	-1.36864	0.00171295	0.0135708
g1045.t1	180.064	205.106	166.854	216.732	129.849	119.343	181.447	-0.383987	0.125385	0.285891
g1046.t1	102.463	209.271	115.888	100.873	95.6785	163.75	176.162	0.165999	0.616614	0.770429
g1047.t1	89.6554	159.296	84.0337	102.602	126.432	80.4872	126.837	0.0550496	0.854008	0.920997
g1056.t1	99.4497	80.1684	90.1011	89.9206	41.0051	27.7542	50.2062	-1.1047	0.000102786	0.00150206
g1057.t1	84.3816	54.1397	129.843	78.3924	58.0905	44.4067	56.3719	-0.720083	0.0349452	0.120817
g1058.t1	36.1635	18.7407	44.5955	52.4537	37.588	5.55084	95.1276	0.343792	0.553814	0.724694
g1059.t1	25.6158	22.9052	24.573	29.9735	10.2513	11.1017	30.8284	-0.369099	0.428201	0.622364
g1060.t1	31.6431	52.0574	40.6517	46.1132	61.5076	27.7542	34.3516	-0.105035	0.761462	0.867569
g1061.t1	39.9306	87.4564	77.0562	62.2528	58.0905	5040.16	83.677	4.69512	NA	NA
g1062.t1	20.342	12.4938	22.7528	16.1396	37.588	38.8559	61.6568	1.39355	0.000235505	0.00289837
g1063.t1	50.4783	71.8392	72.809	64.5584	75.1759	113.792	73.1073	0.400296	0.139138	0.305797
g1064.t1	104.724	98.909	69.4719	106.06	11389.2	105.466	59.8951	5.34454	NA	NA
g1065.t1	129.586	77.0449	68.2584	108.942	61.5076	99.9151	73.1073	-0.294641	0.340419	0.541825
g1066.t1	33.1499	12.4938	23.6629	13.8339	17.0854	61.0593	5.28487	0.341868	0.603801	0.761156
g1067.t1	15.8215	9.37033	32.4607	19.0217	10.2513	30.5296	22.9011	0.13915	0.792356	0.885941
g1068.t1	54.9987	45.8105	35.7978	49.5716	44.4221	116.568	29.0668	0.399566	0.33842	0.540193
g1069.t1	133.353	182.201	169.584	170.042	4343.12	194.279	181.447	3.26258	NA	NA
g1070.t1	168.01	144.72	188.697	188.488	126.432	174.851	164.712	-0.142575	0.537481	0.711975
g1071.t1	42.1908	42.6871	50.9663	63.4056	34.1709	47.1821	68.7033	0.082941	0.798345	0.889429
g1072.t1	290.062	353.99	279.101	362.565	478.392	688.304	611.283	0.884382	0.0269016	0.100359
g1073.t1	101.71	52.0574	99.5056	58.7943	82.0101	74.9364	78.3922	-0.00519122	0.986782	0.993064
g1075.t1	87.3952	122.855	77.6629	85.3093	68.3418	55.5084	84.5579	-0.368697	0.187383	0.372278
g1077.t1	58.7658	65.5923	114.978	87.615	54.6734	2148.18	95.1276	3.22598	NA	NA
g1078.t1	158.969	108.279	147.135	146.409	205.025	144.322	162.069	0.264705	0.269159	0.469087
g1079.t1	74.5873	122.855	138.944	103.178	123.015	130.445	133.002	0.229539	0.39079	0.589571
g1080.t1	89.6554	94.7444	71.2921	73.781	95.6785	91.5889	66.9416	0.0030415	0.990607	0.995062
g1081.t1	82.1214	48.9339	77.6629	72.6282	75.1759	108.241	81.9154	0.310206	0.25246	0.449554
g1082.t1	165.75	191.571	158.36	168.889	102.513	86.038	77.5114	-0.981384	2.03e-05	0.000405509
g1083.t1	81.368	63.51	82.2135	79.5452	41.0051	74.9364	96.8892	-0.038601	0.893992	0.943961
g1084.t1	211.707	272.781	209.326	244.4	14047.6	2292.5	235.177	4.55791	6.26e-05	0.000999397
g1085.t1	51.2317	52.0574	57.3371	58.7943	222.111	38.8559	55.4911	0.898247	0.0493126	0.15269
g1086.t1	96.4361	53.0985	65.2247	114.706	2948.95	2056.59	163.831	4.38537	8.14e-07	2.93e-05
g1087.t1	274.994	346.702	314.292	336.05	2255.28	399.661	394.603	1.67452	0.0241827	0.0934428
g1088.t1	537.933	396.677	417.438	453.638	1732.46	407.987	413.981	0.91307	0.18035	0.363761
g1089.t1	221.502	198.859	229.652	2562.16	177.689	380.233	273.932	-1.53381	NA	NA
g1090.t1	294.582	228.011	229.045	280.137	3376.08	302.521	269.528	2.34975	NA	NA
g1091.t1	116.025	96.8267	122.258	99.7197	64.9247	83.2626	128.598	-0.1708	0.531608	0.707864
g1092.t1	99.4497	68.7157	69.4719	63.4056	41.0051	77.7118	100.412	0.0298418	0.924171	0.961212
g1093.t1	161.983	123.897	119.831	122.776	102.513	152.648	250.15	0.393127	0.197317	0.385185
g1094.t1	85.8884	143.678	108	81.2744	310.955	41.6313	50.2062	0.344943	0.657707	0.800039
g1095.t1	70.0669	69.7569	65.8315	68.5933	1148.14	52.733	64.2992	2.61777	NA	NA
g1096.t1	152.188	197.818	153.202	166.584	187.94	160.974	153.261	-0.0107093	0.961978	0.981035
g1097.t1	237.323	213.435	253.011	246.705	208.442	10038.7	275.694	3.88356	NA	NA
g1099.t1	256.158	270.698	287.899	270.338	143.518	280.317	190.255	-0.405865	0.167946	0.346842
g1100.t1	454.304	484.134	551.225	500.328	444.221	768.791	581.335	0.266006	0.5548	0.7257
g1101.t1	193.626	155.131	148.652	160.243	123.015	119.343	138.287	-0.354951	0.114016	0.268736
g1103.t1	54.9987	54.1397	80.0899	97.9904	95.6785	208.157	155.904	1.09123	0.000516585	0.00541458
g1104.t1	164.996	121.814	143.798	229.989	181.106	327.5	221.964	0.557438	0.0770246	0.206881
g1105.t1	90.4088	70.798	73.7191	110.672	102.513	111.017	107.459	0.308484	0.222985	0.415459
g1106.t1	64.0396	81.2095	68.2584	90.4971	64.9247	74.9364	62.5376	-0.184304	0.483546	0.668741
g1107.t1	172.53	158.254	189.91	196.557	392.965	208.157	358.49	0.834874	0.0052733	0.0310359
g1108.t1	260.679	263.41	251.494	341.814	2948.95	202.606	235.177	2.01323	NA	NA
g1109.t1	125.066	136.39	174.135	157.361	136.684	174.851	261.601	0.394724	0.155577	0.329688
g1110.t1	6.78066	19.7818	15.1685	29.3971	17.0854	13.8771	25.5435	0.150227	0.786948	0.883283
g1111.t1	201.16	309.221	277.281	304.347	211.859	185.953	210.514	-0.427003	0.126054	0.286938
g1112.t1	199.653	231.135	205.382	248.435	198.191	108.241	162.069	-0.504523	0.0532589	0.160943
g1113.t1	24.109	30.1933	9.4045	23.0566	17.0854	61.0593	29.9476	0.760108	0.126805	0.287979
g1114.t1	24.8624	37.4813	26.3933	21.3273	13.6684	13.8771	34.3516	-0.238527	0.599669	0.758239
g1117.t1	233.556	210.312	224.191	273.797	164.02	177.627	206.991	-0.349489	0.14825	0.319085
g1118.t1	149.175	164.501	167.461	153.326	1011.46	2203.68	201.706	2.8427	0.000154478	0.00209722
g1119.t1	229.789	185.324	196.584	208.662	194.774	155.424	262.482	0.0168731	0.948781	0.974278
g1120.t1	154.448	155.131	184.753	176.383	3434.17	8201.37	627.137	4.60696	3.76e-07	1.55e-05
g1121.t1	182.325	146.802	200.831	190.217	331.458	266.44	273.051	0.678195	0.00635574	0.03562
g1124.t1	107.737	120.773	82.2135	75.5103	30.7538	41.6313	82.7962	-0.781911	0.024052	0.093202
g1125.t1	187.598	274.863	230.865	266.88	362.211	277.542	333.827	0.435557	0.14091	0.308537
g1126.t1	100.203	109.32	67.3483	78.9688	92.2614	97.1397	177.043	0.518207	0.0886191	0.227832
g1127.t1	85.8884	131.185	94.6517	183.3	9677.19	1171.23	5667.14	5.47533	7.15e-10	7.26e-08
g1128.t1	76.0941	36.4402	73.7191	107.789	71.7589	124.894	83.677	0.330519	0.34886	0.549719
g1129.t1	78.3543	93.7033	73.1124	85.8857	4363.62	66.6101	62.5376	4.17697	NA	NA
g1130.t1	61.7794	63.51	32.4607	283.019	47586.4	4554.47	19168.2	7.75266	1.29e-12	2.44e-10
g1131.t1	100.203	133.267	98.2921	106.637	54.6734	52.733	69.5841	-0.835074	0.00138656	0.0115358
g1132.t1	61.026	123.897	74.0225	65.1348	47.8392	41.6313	66.0608	-0.57986	0.0874558	0.225828
g1133.t1	125.819	83.2918	140.157	91.6499	47.8392	127.669	127.718	-0.091991	0.780134	0.878962
g1134.t1	152.942	137.431	153.506	151.597	44.4221	160.974	115.386	-0.454641	0.146254	0.316174
g1135.t1	153.695	135.349	180.506	141.222	116.181	163.75	783.922	1.22898	0.0273904	0.101586
g1138.t1	199.653	156.172	186.876	1475.04	170.854	235.911	237.819	-1.23021	NA	NA
g1139.t1	122.805	104.115	91.618	131.422	82.0101	47.1821	58.1335	-0.877625	0.00133277	0.0111996
g1140.t1	57.2589	91.621	68.8652	53.6065	6031.16	116.568	59.0143	4.93062	NA	NA
g1141.t1	56.5055	24.9875	34.5843	29.9735	23.9196	36.0805	46.683	0.0318116	0.935989	0.967725
g1142.t1	66.2998	26.0287	23.3596	24.7858	41.0051	44.4067	23.7819	0.004179	0.992871	0.9962
g1143.t1	27.1227	81.2095	33.6742	17.2924	13.6684	27.7542	35.2324	-0.550842	0.306835	0.508238
g1144.t1	631.355	713.186	559.719	582.179	8142.92	24840	10664.9	4.5489	1.39e-09	1.29e-07
g1145.t1	105.477	152.008	88.2809	199.439	53477.4	5770.1	1755.46	7.22118	2e-10	2.38e-08
g1146.t1	134.86	220.723	143.494	166.584	15277.8	138.771	252.793	4.97209	NA	NA
g1147.t1	31.6431	32.2756	29.427	25.9386	20.5025	16.6525	40.5173	-0.0562001	0.888052	0.940148
g1148.t1	78.3543	58.3043	68.8652	89.9206	75.1759	99.9151	96.8892	0.309392	0.226968	0.419874
g1149.t1	73.0805	72.8803	77.0562	83.0037	64.9247	47.1821	81.9154	-0.18367	0.486476	0.671006
g1150.t1	74.5873	77.0449	53.6966	69.1697	23.9196	488.474	51.9679	1.45312	0.143772	0.312681
g1151.t1	201.913	220.723	211.449	201.745	717.589	15578.4	255.435	4.72257	NA	NA
g1152.t1	64.793	23.9464	54	48.4188	23.9196	19.4279	51.087	-0.501816	0.250903	0.447771
g1153.t1	36.1635	54.1397	34.8876	29.3971	34.1709	47.1821	28.186	-0.11385	0.753515	0.862442
g1154.t1	123.559	125.979	113.764	89.3442	78.593	277.542	227.249	0.799424	0.0225943	0.0889754
g1155.t1	180.064	330.044	211.753	235.177	331.458	363.58	281.86	0.443019	0.177528	0.359998
g1156.t1	166.503	221.764	129.539	204.051	273.367	296.97	193.778	0.488674	0.0988739	0.244158
g1160.t1	121.299	166.584	91.0112	91.6499	16477.2	1790.15	131.241	5.7046	4.38e-06	0.000118203
g1161.t1	145.408	112.444	128.022	77.8159	61.5076	83.2626	72.2265	-0.674743	0.0196153	0.0805574
g1162.t1	51.2317	34.3579	50.0562	46.6896	235.779	30.5296	27.3051	1.0807	0.192226	0.379001
g1163.t1	44.451	16.6584	37.0112	32.2792	0	13.8771	27.3051	-1.02915	0.0724404	0.198627
g1164.t1	62.5328	73.9215	54.9101	35.1613	17.0854	16.6525	37.8749	-1.08953	0.00833053	0.0435187
g1165.t1	39.9306	41.6459	65.8315	53.6065	17.0854	16.6525	14.093	-1.72294	3.42e-05	0.000616941
g1166.t1	21.8488	9.37033	33.9775	24.2094	6.83418	11.1017	10.5697	-1.22039	0.0391392	0.130537
g1167.t1	64.793	53.0985	45.5056	51.3009	10.2513	33.305	22.0203	-1.25768	0.000592069	0.00599076
g1168.t1	75.3407	51.0162	60.6742	54.7594	20.5025	41.6313	22.9011	-1.14301	0.000936625	0.00860185
g1169.t1	46.7112	35.399	63.1011	58.2179	41.0051	33.305	24.6627	-0.727225	0.0423081	0.13776
g1171.t1	157.462	182.201	164.73	163.702	9584.93	1332.2	885.215	4.55762	1.66e-06	5.26e-05
g1172.t1	103.217	114.526	96.7753	101.449	68.3418	77.7118	90.7235	-0.34853	0.136084	0.301597
g1173.t1	70.8203	107.238	138.034	89.9206	136.684	61.0593	1748.41	2.67973	0.00216209	0.0161372
g1174.t1	132.6	143.678	170.494	144.104	246.03	213.707	843.817	1.56718	0.00134504	0.0112687
g1175.t1	120.545	114.526	132.27	122.776	239.196	133.22	117.148	0.370954	0.174358	0.35555
g1176.t1	54.9987	81.2095	80.3933	71.4754	51.2563	72.1609	48.4446	-0.365443	0.200271	0.388868
g1177.t1	115.271	96.8267	141.067	110.095	68.3418	74.9364	83.677	-0.597032	0.0177498	0.0751997
g1178.t1	246.364	188.448	257.258	251.893	198.191	241.462	195.54	-0.164842	0.515541	0.694461
g1179.t1	64.793	103.074	63.1011	90.4971	13.6684	55.5084	57.2527	-0.832747	0.0224429	0.0885663
g1181.t1	52.7385	66.6334	58.8539	53.0301	17.0854	47.1821	37.8749	-0.701559	0.0277943	0.102593
g1182.t1	72.3271	51.0162	59.764	45.5367	23.9196	38.8559	4648.04	4.78071	NA	NA
g1183.t1	26.3692	58.3043	23.0562	43.2311	37.588	30.5296	18.497	-0.452295	0.314801	0.516277
g1184.t1	75.3407	94.7444	69.7753	32.2792	34.1709	49.9576	59.0143	-0.456372	0.23584	0.430016
g1186.t1	78.3543	125.979	55.2135	74.9339	290.452	38.8559	41.3981	0.550813	0.501247	0.683254
g1187.t1	42.9442	30.1933	33.6742	29.9735	6.83418	16.6525	7.04649	-1.86299	0.00017778	0.00233556
g1188.t1	122.805	182.201	141.978	136.61	177.689	219.258	216.68	0.502113	0.0331622	0.116376
g1189.t1	156.709	235.299	178.989	123.929	208.442	130.445	97.77	-0.285961	0.377313	0.576984
g1203.t1	138.627	157.213	144.101	124.506	85.4272	130.445	134.764	-0.233252	0.320878	0.522129
g1216.t1	27.8761	33.3167	46.1124	42.0782	17.0854	11.1017	22.9011	-1.04278	0.0137145	0.0623187
g1217.t1	69.3134	45.8105	44.2921	37.4669	23.9196	41.6313	44.0406	-0.361163	0.306741	0.508137
g1218.t1	68.56	92.6621	85.5506	93.3791	47.8392	108.241	42.2789	-0.412054	0.20999	0.400728
g1220.t1	73.0805	84.333	67.9551	78.3924	215.277	88.8135	120.671	0.875343	0.002387	0.0173898
g1221.t1	15.0681	0	17.5955	4.0349	3.41709	24.9788	0	0.0103227	0.995693	0.997577
g1222.t1	42.9442	44.7693	57.3371	48.4188	23.9196	160.974	95.1276	0.958848	0.0195888	0.0804782
g1223.t1	213.968	163.46	189.91	232.871	119.598	119.343	114.505	-0.771797	0.00111689	0.00977006
g1224.t1	243.35	163.46	249.067	207.509	471.558	349.703	149.738	0.568942	0.169342	0.348736
g1226.t1	140.134	178.036	131.966	126.235	6762.42	97.1397	100.412	4.00881	NA	NA
g1227.t1	102.463	127.02	101.933	80.698	30.7538	41.6313	36.9941	-1.47797	7.06e-07	2.61e-05
g1228.t1	71.5737	37.4813	59.1573	34.5849	13.6684	33.305	39.6365	-0.720382	0.0797863	0.211954
g1229.t1	131.846	141.596	140.157	126.811	58.0905	77.7118	68.7033	-0.976791	2.44e-05	0.000472571
g1230.t1	75.3407	65.5923	72.2023	91.6499	2385.13	55.5084	59.8951	3.44917	NA	NA
g1231.t1	77.6009	129.102	91.0112	98.5669	75.1759	47.1821	73.9881	-0.568991	0.0447339	0.142964
g1232.t1	168.763	150.966	147.135	148.715	123.015	163.75	172.639	0.0203887	0.925848	0.962346
g1233.t1	94.9293	102.032	92.2247	145.833	64.9247	52.733	54.6103	-0.939339	0.000983451	0.00891705
g1234.t1	192.119	255.081	191.427	198.863	133.266	108.241	165.592	-0.593561	0.0193163	0.0796711
g1238.t1	89.6554	53.0985	55.8202	53.6065	23.9196	1393.26	29.9476	2.93504	NA	NA
g1239.t1	88.902	71.8392	68.5618	52.4537	17.0854	30.5296	17.6162	-1.74766	2.32e-06	6.91e-05
g1242.t1	128.833	108.279	106.18	121.623	560.402	2608.9	135.645	3.24368	0.000128001	0.0017948
g1246.t1	112.258	72.8803	113.461	74.3575	444.221	124.894	2941.91	3.65113	5.6e-05	0.000918893
g1247.t1	266.706	272.781	297	236.33	16333.7	24462.6	263.362	5.67319	1.17e-06	3.93e-05
g1248.t1	105.477	94.7444	120.135	118.741	14990.8	2353.56	106.578	5.7272	2.63e-06	7.72e-05
g1250.t1	246.364	239.464	212.663	1194.91	167.437	8087.58	311.807	2.59259	NA	NA
g1251.t1	115.271	85.3741	111.944	96.2612	105.93	55.5084	67.8224	-0.466153	0.0810838	0.21428
g1256.t1	123.559	105.156	101.326	102.602	140.101	210.932	138.287	0.580086	0.0142352	0.0641197
g1257.t1	120.545	95.7856	114.978	99.7197	95.6785	144.322	112.744	0.12153	0.600269	0.758559
g1258.t1	360.882	347.743	394.685	391.385	351.96	505.127	412.22	0.179303	0.622119	0.774212
g1259.t1	124.312	94.7444	139.551	108.942	95.6785	108.241	99.5316	-0.219693	0.361109	0.561522
g1260.t1	166.503	171.789	147.742	167.16	150.352	105.466	105.697	-0.467657	0.0396745	0.131811
g1261.t1	120.545	87.4564	115.888	127.964	58.0905	94.3643	60.776	-0.698991	0.00918011	0.0468256
g1262.t1	89.6554	146.802	101.022	90.4971	44.4221	83.2626	63.4184	-0.727249	0.0135328	0.061761
g1263.t1	336.773	265.493	422.596	366.023	433.97	388.559	354.967	0.170302	0.640419	0.78808
g1264.t1	98.6963	78.0861	122.562	86.4622	133.266	135.996	158.546	0.567786	0.0208931	0.0841854
g1265.t1	122.052	118.691	91.0112	92.2263	293.87	102.691	125.075	0.690918	0.0435331	0.14021
g1266.t1	194.379	222.806	178.685	222.496	99.0956	197.055	185.851	-0.322867	0.237751	0.432125
g1267.t1	192.872	155.131	166.854	143.527	150.352	233.135	185.851	0.208853	0.386514	0.585467
g1268.t1	157.462	117.65	143.798	156.208	109.347	158.199	90.7235	-0.303206	0.241726	0.436817
g1269.t1	63.2862	61.4277	55.2135	80.1216	27.3367	38.8559	49.3254	-0.6662	0.0331859	0.116394
g1270.t1	97.1895	120.773	99.5056	102.025	263.116	47.1821	57.2527	0.187008	0.68765	0.820148
g1273.t1	91.9157	100.991	118.011	76.6631	88.8443	130.445	141.811	0.341634	0.18832	0.373477
g1274.t1	52.7385	36.4402	53.0899	62.2528	980.704	27.7542	23.7819	2.74665	NA	NA
g1276.t1	45.2044	60.3866	58.5506	62.8292	6079	149.873	90.7235	5.21363	NA	NA
g1277.t1	138.627	117.65	115.584	142.951	143.518	133.22	110.982	-0.0227414	0.919892	0.959041
g1278.t1	81.368	104.115	105.27	65.1348	75.1759	77.7118	110.101	0.0239271	0.932325	0.965934
g1279.t1	62.5328	73.9215	82.5169	95.6848	10.2513	66.6101	56.3719	-0.75333	0.039818	0.132156
g1281.t1	120.545	124.938	128.629	112.401	3365.83	97.1397	59.8951	3.27	NA	NA
g1283.t1	68.56	60.3866	76.4494	62.8292	13.6684	44.4067	39.6365	-0.958835	0.00294331	0.0202372
g1288.t1	33.1499	47.8928	26.3933	9.79904	41.0051	55.5084	94.2468	1.18675	0.0117247	0.055852
g1289.t1	50.4783	44.7693	33.0674	40.349	82.0101	99.9151	123.314	1.32924	1.21e-06	4.04e-05
g1291.t1	132.6	102.032	137.124	118.741	222.111	83.2626	114.505	0.157068	0.611015	0.766817
g1292.t1	195.886	201.983	205.079	221.92	1961.41	72.1609	82.7962	1.77183	NA	NA
g1293.t1	30.1363	33.3167	49.7528	26.5151	246.03	4260.27	15.8546	5.42969	7.13e-06	0.000174431
g1297.t1	12.8079	27.0698	28.8202	17.2924	75.1759	255.339	52.8487	2.54833	1.93e-07	8.76e-06
g1298.t1	77.6009	68.7157	54.9101	88.7678	85.4272	66.6101	34.3516	-0.310299	0.361385	0.561775
g1299.t1	71.5737	82.2507	61.5843	87.615	54.6734	91.5889	81.0346	0.0344827	0.897381	0.945865
g1300.t1	13.5613	13.5349	18.2022	28.2443	6.83418	38.8559	29.0668	0.479018	0.336598	0.538171
g1301.t1	221.502	161.378	214.18	181.571	174.271	191.504	177.043	-0.110647	0.634084	0.783331
g1302.t1	650.944	693.404	746.292	704.955	5347.74	20407.7	567.242	3.65001	0.000729158	0.00704601
g1303.t1	181.571	184.283	210.843	201.745	105.93	219.258	179.685	-0.196194	0.459887	0.649489
g1304.t1	216.981	240.505	236.022	180.994	205.025	255.339	268.647	0.163926	0.5178	0.696196
g1305.t1	173.284	163.46	114.978	139.492	191.357	213.707	233.415	0.544878	0.0250035	0.0956037
g1307.t1	161.983	90.5798	124.382	128.54	174.271	166.525	309.165	0.801265	0.00893884	0.0459093
g1308.t1	40.684	39.5636	77.3596	72.0518	64.9247	49.9576	446.571	1.71459	NA	NA
g1309.t1	237.323	199.9	247.551	198.863	194.774	280.317	249.27	0.132351	0.605945	0.762974
g1310.t1	288.555	347.743	316.719	294.548	324.623	349.703	347.04	0.12825	0.666303	0.805902
g1311.t1	68.56	56.222	61.8876	65.7112	54.6734	27.7542	24.6627	-0.950358	0.00370305	0.0240264
g1312.t1	516.084	598.66	543.64	593.707	474.975	588.389	561.957	-0.0544906	0.896688	0.945527
g1313.t1	157.462	142.637	124.989	144.104	129.849	269.216	214.037	0.536283	0.0443206	0.141955
g1314.t1	116.778	134.308	124.685	125.082	252.865	122.119	200.825	0.613957	0.0175305	0.0745792
g1315.t1	52.7385	66.6334	53.3933	79.5452	112.764	130.445	54.6103	0.602154	0.0672394	0.188816
g1316.t1	39.1772	60.3866	42.7753	38.6198	34.1709	44.4067	46.683	-0.060561	0.849571	0.918788
g1317.t1	52.7385	86.4153	67.6517	43.8075	20.5025	69.3855	66.9416	-0.192136	0.604508	0.761817
g1318.t1	155.955	185.324	122.865	130.27	99.0956	111.017	124.194	-0.383337	0.123594	0.283187
g1319.t1	51.9851	39.5636	55.8202	34.5849	17.0854	41.6313	51.9679	-0.207452	0.575586	0.740737
g1320.t1	101.71	66.6334	124.079	131.422	82.0101	74.9364	68.7033	-0.525831	0.0739512	0.201471
g1321.t1	119.792	180.119	89.191	142.951	75.1759	144.322	121.552	-0.201219	0.514411	0.693513
g1322.t1	85.8884	45.8105	60.9775	58.2179	6.83418	97.1397	58.1335	-0.187631	0.683942	0.817399
g1323.t1	80.6146	89.5387	68.2584	69.7461	13.6684	77.7118	73.1073	-0.410152	0.253792	0.451103
g1324.t1	52.7385	62.4689	44.2921	42.0782	3.41709	5.55084	36.9941	-1.42338	0.00795772	0.0421061
g1331.t1	75.3407	57.2631	104.056	80.1216	68.3418	30.5296	12.3314	-1.24999	0.00543441	0.0318054
g1342.t1	51.9851	48.9339	72.5056	43.2311	6.83418	33.305	32.59	-1.05148	0.007943	0.0420581
g1348.t1	114.518	125.979	157.449	119.894	85.4272	199.83	129.479	0.0940167	0.740408	0.854251
g1349.t1	12.8079	18.7407	19.4157	29.9735	3.41709	24.9788	39.6365	0.296917	0.5851	0.747564
g1355.t1	467.866	332.126	410.157	526.843	457.89	352.478	347.92	-0.172911	0.666858	0.806382
g1356.t1	263.692	231.135	225.405	259.963	266.533	283.093	2008.25	1.80239	NA	NA
g1358.t1	572.589	524.738	465.067	589.095	2757.59	2711.59	373.464	1.85553	0.0205482	0.0832057
g1359.t1	90.4088	139.514	92.8315	109.519	85.4272	208.157	154.142	0.485289	0.104258	0.252858
g1362.t1	149.928	100.991	100.416	115.283	37.588	116.568	146.215	-0.165465	0.638293	0.786502
g1364.t1	244.857	490.381	181.719	3986.48	319341	70434.6	23630.4	6.8126	3.67e-08	2.17e-06
g1365.t1	114.518	99.9502	160.18	144.68	30883.6	635.571	155.023	6.34513	NA	NA
g1366.t1	174.79	90.5798	152.292	127.964	187.94	52.733	69.5841	-0.443635	0.256577	0.454633
g1367.t1	153.695	171.789	162.91	177.536	82.0101	77.7118	94.2468	-0.945733	2.48e-05	0.00047801
g1370.t1	162.736	192.612	198.405	205.78	109.347	138.771	143.572	-0.519993	0.0222036	0.0879682
g1371.t1	300.609	268.616	290.629	265.151	1346.33	9522.47	131.241	3.70435	0.00114898	0.00998301
g1373.t1	178.557	215.518	205.989	192.522	140.101	147.097	134.764	-0.500912	0.0201642	0.0820675
g1374.t1	91.1623	70.798	80.6966	98.5669	2207.44	1062.99	82.7962	3.70972	1.42e-05	0.000303529
g1375.t1	115.271	105.156	111.337	136.61	5275.98	97.1397	105.697	3.96239	NA	NA
g1376.t1	111.504	65.5923	69.7753	69.1697	37.588	47.1821	33.4708	-1.03888	0.00146908	0.0120578
g1377.t1	342.8	261.328	345.539	391.385	2409.05	491.249	538.176	1.77149	0.014072	0.0635381
g1378.t1	283.281	302.974	300.034	389.656	420.302	510.677	479.161	0.560007	0.119137	0.276318
g1379.t1	76.8475	76.0038	66.4382	73.781	68.3418	69.3855	112.744	0.264452	0.318677	0.51986
g1380.t1	549.234	492.463	590.966	567.768	6137.09	890.91	1101.01	2.2997	NA	NA
g1381.t1	150.681	216.559	184.753	121.047	369.046	349.703	298.595	1.00805	0.00069702	0.00680214
g1382.t1	119.038	140.555	106.787	94.532	5549.35	127.669	111.863	4.06545	NA	NA
g1383.t1	410.607	460.187	437.157	328.556	157.186	199.83	214.918	-1.09165	0.000888194	0.00824342
g1384.t1	139.38	124.938	105.573	138.916	123.015	222.034	174.401	0.456994	0.0687101	0.191581
g1385.t1	207.187	252.999	184.146	179.841	198.191	191.504	174.401	-0.135493	0.574097	0.739259
g1386.t1	608.753	673.622	636.169	555.663	550.151	4426.8	565.481	1.57827	NA	NA
g1387.t1	86.6418	65.5923	73.1124	79.5452	6564.23	155.424	89.8427	4.89557	NA	NA
g1388.t1	149.928	140.555	117.101	117.012	201.608	224.809	209.633	0.699921	0.00132451	0.0111524
g1389.t1	119.038	162.419	82.2135	125.082	48727.7	8609.35	15663.5	7.6388	5.66e-19	3.72e-16
g1390.t1	119.038	102.032	65.5281	102.025	3136.89	169.301	135.645	3.56101	NA	NA
g1391.t1	98.6963	82.2507	116.191	78.9688	4021.91	172.076	110.101	3.93003	NA	NA
g1392.t1	249.378	322.756	295.18	262.845	331.458	496.8	445.69	0.590907	0.0855832	0.222347
g1393.t1	174.79	185.324	218.427	191.37	6789.75	26380.4	285.383	5.85627	6.76e-07	2.52e-05
g1394.t1	151.435	131.185	155.326	168.313	1192.56	188.729	227.249	1.81689	0.00330275	0.0220702
g1396.t1	54.2453	92.6621	55.5169	87.615	2149.35	210.932	140.049	3.52152	NA	NA
g1397.t1	316.431	325.879	393.472	389.08	707.337	366.356	391.08	0.450142	0.301302	0.502587
g1398.t1	498.002	474.763	465.371	428.276	1688.04	371.906	737.239	0.997412	0.121338	0.279891
g1399.t1	125.819	120.773	151.382	153.903	78.593	111.017	86.3195	-0.598893	0.0120684	0.0570674
g1401.t1	195.886	143.678	113.764	218.461	133.266	127.669	94.2468	-0.528178	0.0779486	0.208576
g1402.t1	67.8066	63.51	48.236	43.2311	11067.9	10699.2	69.5841	7.03061	9.92e-09	7.06e-07
g1403.t1	375.95	392.513	377.393	363.141	355.377	482.923	576.931	0.327311	0.401062	0.599001
g1404.t1	124.312	139.514	118.315	95.6848	806.433	163.75	101.293	1.57004	0.00583956	0.0335152
g1405.t1	231.296	295.686	222.371	244.976	5122.22	197.055	245.746	2.89903	NA	NA
g1406.t1	207.187	190.53	164.73	191.946	44.4221	119.343	95.1276	-1.09205	9.29e-05	0.00138413
g1407.t1	234.31	191.571	180.809	184.453	10630.6	5936.62	143.572	4.8156	1.8e-05	0.000369505
g1408.t1	106.23	121.814	93.1348	83.5801	1182.31	166.525	68.7033	2.21801	0.00184194	0.0143552
g1409.t1	91.9157	81.2095	71.2921	97.9904	6355.78	88.8135	85.4387	4.66793	NA	NA
g1410.t1	226.022	209.271	185.663	191.37	18995.6	1062.99	391.961	5.06888	2.51e-05	0.000482819
g1411.t1	222.255	211.353	239.663	231.142	235.779	191.504	229.892	-0.0448096	0.845139	0.916698
g1412.t1	562.042	648.635	569.73	687.662	18486.4	982.499	1244.59	3.48399	NA	NA
g1413.t1	354.855	306.097	255.135	355.071	2596.99	427.415	482.684	1.87767	0.0138244	0.0626991
g1415.t1	74.5873	84.333	81	85.8857	1571.86	63.8347	95.1276	2.82052	NA	NA
g1417.t1	185.338	238.423	215.393	322.216	16969.3	199.83	241.342	4.59357	NA	NA
g1418.t1	125.819	141.596	138.64	153.903	8730.66	3238.92	116.267	4.84656	1.19e-05	0.000262229
g1419.t1	113.011	140.555	126.202	100.873	430.553	47.1821	96.8892	0.663539	0.374212	0.574046
g1420.t1	52.7385	64.5512	43.382	39.1962	37.588	2.77542	24.6627	-1.19151	0.00577012	0.0332248
g1421.t1	134.106	113.485	119.528	141.798	334.875	810.423	132.122	1.7362	0.00068846	0.00673296
g1422.t1	136.367	165.542	115.281	147.562	21975.3	102.691	58.1335	5.70773	NA	NA
g1423.t1	82.1214	112.444	97.0787	116.436	9810.46	47.1821	84.5579	5.02145	NA	NA
g1424.t1	733.065	790.231	790.888	772.972	6943.52	11826.1	3454.54	3.26267	1.18e-05	0.000260723
g1425.t1	222.255	247.793	218.427	196.557	522.814	124.894	140.049	0.232541	0.62389	0.775351
g1426.t1	64.793	127.02	96.4719	89.9206	23.9196	44.4067	36.9941	-1.39438	2.91e-05	0.000540485
g1427.t1	109.244	88.4975	139.247	99.1433	5023.12	385.783	72.2265	4.06538	0.000254244	0.00308257
g1428.t1	65.5464	42.6871	87.9775	38.0433	13.6684	405.211	61.6568	1.44792	0.163134	0.33996
g1429.t1	82.8748	133.267	100.416	126.235	30.7538	33.305	54.6103	-1.3785	1.44e-05	0.000306042
g1430.t1	229.789	249.875	255.438	258.234	211.859	310.847	347.92	0.237211	0.411705	0.607953
g1431.t1	196.639	207.188	214.787	230.566	259.699	380.233	261.601	0.495946	0.0671983	0.188764
g1433.t1	186.845	164.501	141.067	151.021	1763.22	835.402	176.162	2.52131	0.000417442	0.00460478
g1434.t1	533.412	513.286	540.607	548.17	1944.32	546.758	774.233	1.02626	0.106131	0.25606
g1437.t1	228.282	254.04	239.966	223.649	3956.99	8576.05	317.973	4.17884	2.8e-05	0.000526002
g1438.t1	357.115	291.521	367.685	350.46	15903.1	2289.72	2361.45	4.3253	NA	NA
g1440.t1	195.886	228.011	205.079	214.426	85.4272	208.157	151.499	-0.493813	0.0826997	0.217112
g1441.t1	157.462	107.238	125.899	128.54	88.8443	58.2838	72.2265	-0.842455	0.000968741	0.00881467
g1442.t1	113.011	98.909	111.64	96.8376	99.0956	94.3643	81.9154	-0.228262	0.316051	0.517391
g1443.t1	109.997	174.913	100.719	124.506	92869.6	19910.9	14387.2	8.37753	3.97e-21	4.76e-18
g1444.t1	51.2317	29.1521	68.5618	39.1962	105.93	83.2626	122.433	1.13519	0.000444347	0.00483315
g1445.t1	103.217	166.584	104.36	125.658	878.192	280.317	919.567	2.47448	1.53e-06	4.91e-05
g1446.t1	836.282	898.51	831.236	936.097	1284.83	1429.34	1279.82	0.604587	0.243073	0.438581
g1448.t1	186.845	140.555	195.674	170.042	259.699	249.788	409.577	0.835078	0.00430703	0.0268335
g1449.t1	98.6963	79.1272	114.371	85.8857	44.4221	94.3643	100.412	-0.196262	0.496867	0.679244
g1450.t1	176.297	152.008	163.517	222.496	4401.21	152.648	196.421	3.1474	NA	NA
g1451.t1	543.96	500.792	531.202	583.331	656.081	585.614	690.556	0.255271	0.547743	0.719646
g1452.t1	142.394	124.938	79.7865	85.3093	7261.31	52.733	110.982	4.51695	NA	NA
g1453.t1	119.038	138.473	121.348	138.916	11963.2	135.996	73.9881	4.9701	NA	NA
g1454.t1	176.297	92.6621	195.978	142.951	129.849	183.178	174.401	0.098398	0.741466	0.854823
g1455.t1	142.394	246.752	250.281	167.737	18753	929.766	549.626	5.0625	NA	NA
g1456.t1	154.448	109.32	149.258	133.152	19791.8	210.932	236.938	5.62639	NA	NA
g1457.t1	157.462	208.23	205.685	148.138	232.362	233.135	230.772	0.367486	0.132225	0.296239
g1458.t1	51.2317	93.7033	44.8989	47.8424	457.89	61.0593	63.4184	1.70185	0.040615	0.133979
g1459.t1	311.911	315.468	337.045	349.884	1739.3	208.157	221.084	1.13445	NA	NA
g1460.t1	78.3543	52.0574	81	88.7678	5884.23	49.9576	55.4911	4.73255	NA	NA
g1461.t1	263.692	292.562	265.146	232.295	399.799	452.394	560.196	0.843348	0.012803	0.0594916
g1462.t1	210.954	193.653	159.876	121.047	123.015	116.568	120.671	-0.508268	0.055489	0.165519
g1463.t1	77.6009	55.1808	75.5393	104.907	430.553	38.8559	58.1335	1.15661	0.186931	0.371795
g1465.t1	156.709	144.72	95.2584	115.859	112.764	144.322	313.569	0.609518	0.0872219	0.225452
g1466.t1	264.446	178.036	174.742	255.928	95.6785	124.894	1921.05	1.71315	NA	NA
g1467.t1	111.504	150.966	126.506	119.318	51.2563	83.2626	87.2003	-0.72543	0.00451829	0.0278033
g1468.t1	189.859	139.514	164.73	122.776	99.0956	138.771	168.235	-0.154211	0.564793	0.732668
g1469.t1	274.24	198.859	286.989	304.347	1459.1	346.928	161.188	1.29685	0.0711038	0.19615
g1472.t1	469.373	350.867	480.539	365.447	205.025	233.135	280.098	-0.791748	0.0236695	0.0921056
g1474.t1	130.339	131.185	128.629	103.178	54.6734	97.1397	128.598	-0.330919	0.237475	0.431764
g1475.t1	282.528	378.978	287.596	274.95	143.518	266.44	221.964	-0.529575	0.0988128	0.244097
g1476.t1	111.504	131.185	126.202	133.152	58.0905	94.3643	146.215	-0.262396	0.363558	0.563871
g1477.t1	216.228	206.147	178.989	201.745	635.578	224.809	267.767	0.896954	0.0286943	0.104968
g1478.t1	186.092	152.008	223.584	223.649	153.769	138.771	254.554	-0.0805845	0.78564	0.882246
g1479.t1	238.83	342.538	252.101	212.12	276.784	338.601	391.961	0.370314	0.259044	0.457742
g1480.t1	133.353	175.954	163.213	187.335	153.769	191.504	243.985	0.277996	0.273725	0.474256
g1481.t1	97.9429	129.102	99.5056	92.2263	9564.43	346.928	131.241	4.9988	NA	NA
g1482.t1	98.6963	140.555	104.966	114.706	123.015	158.199	186.732	0.480539	0.0478622	0.149637
g1483.t1	287.048	383.142	300.64	310.111	235.779	405.211	426.313	0.159617	0.667143	0.806423
g1484.t1	576.356	453.94	490.551	474.389	1117.39	707.732	1463.91	1.13728	0.0328386	0.115568
g1485.t1	268.966	181.16	231.169	204.051	700.503	338.601	1618.93	2.00371	0.0012304	0.0105483
g1486.t1	122.052	130.143	139.247	104.331	75.1759	55.5084	47.5638	-1.12988	2.12e-05	0.000420894
g1487.t1	226.022	184.283	240.573	149.868	82.0101	94.3643	147.095	-0.846701	0.00412937	0.0260658
g1489.t1	152.942	109.32	99.2023	118.741	78.593	58.2838	91.6043	-0.615443	0.0233777	0.091235
g1490.t1	256.158	203.024	215.393	224.802	174.271	249.788	149.738	-0.249746	0.349806	0.550568
g1493.t1	121.299	122.855	128.022	129.693	222.111	6816.43	122.433	4.24954	NA	NA
g1494.t1	337.526	347.743	489.944	387.35	263.116	402.436	413.981	-0.114812	0.769711	0.871939
g1495.t1	103.217	107.238	101.629	100.296	34.1709	13.8771	52.8487	-1.47198	8.07e-06	0.000193032
g1496.t1	121.299	175.954	133.18	111.248	61.5076	8725.92	229.892	4.47233	NA	NA
g1497.t1	244.857	247.793	241.787	225.954	396.382	116.568	73.1073	-0.321272	0.505702	0.686729
g1498.t1	53.4919	53.0985	39.1348	43.2311	13.6684	27.7542	29.0668	-0.898111	0.0128562	0.059653
g1499.t1	115.271	158.254	168.674	224.225	92.2614	94.3643	57.2527	-1.08692	0.000447995	0.00486337
g1500.t1	113.011	136.39	117.101	125.658	75.1759	61.0593	74.8689	-0.787574	0.000799249	0.00757478
g1501.t1	156.709	171.789	235.416	250.164	215.277	208.157	1559.04	1.7034	NA	NA
g1502.t1	164.996	172.831	98.5955	113.554	116.181	130.445	107.459	-0.219895	0.430979	0.624868
g1503.t1	86.6418	106.197	116.798	98.5669	47.8392	80.4872	85.4387	-0.465904	0.0760743	0.20515
g1504.t1	234.31	209.271	164.427	171.771	68.3418	197.055	126.837	-0.565241	0.0772683	0.207352
g1505.t1	222.255	222.806	267.876	248.435	256.282	280.317	278.336	0.176882	0.475913	0.662793
g1506.t1	573.343	472.681	522.101	552.205	878.192	1343.3	640.35	0.846326	0.107254	0.257768
g1507.t1	223.762	218.641	215.09	247.282	198.191	346.928	387.557	0.471616	0.13491	0.299887
g1508.t1	305.883	287.357	312.472	289.36	922.614	271.991	273.932	0.706457	0.191219	0.377522
g1509.t1	91.9157	113.485	48.5393	109.519	41698.7	6416.77	6224.69	7.64032	NA	NA
g1510.t1	201.913	183.242	166.247	835.224	18985.3	177.627	179.685	4.21695	NA	NA
g1511.t1	322.458	283.192	317.326	250.74	328.04	160.974	193.778	-0.379346	0.25647	0.454513
g1513.t1	97.9429	86.4153	80.3933	83.0037	27.3367	47.1821	53.7295	-0.929308	0.000998638	0.00901815
g1514.t1	33.1499	34.3579	32.1573	29.9735	13.6684	19.4279	28.186	-0.529301	0.171639	0.351759
g1515.t1	321.705	396.677	308.528	351.613	9116.79	488.474	338.231	3.26536	NA	NA
g1517.t1	252.391	222.806	235.112	234.024	205.025	269.216	214.037	-0.0449449	0.85186	0.919938
g1518.t1	288.555	249.875	281.528	306.076	1988.75	438.516	390.199	1.73566	0.0121943	0.0575193
g1519.t1	151.435	149.925	149.865	145.833	75.1759	116.568	145.334	-0.352355	0.153083	0.326168
g1523.t1	219.241	267.575	238.449	284.172	1325.83	199.83	157.665	1.14836	NA	NA
g1524.t1	183.831	114.526	191.124	122.2	6024.33	238.686	236.057	3.82344	NA	NA
g1526.t1	247.871	204.065	237.236	262.269	345.126	294.195	292.429	0.378591	0.153647	0.326922
g1527.t1	91.9157	88.4975	80.3933	85.8857	78.593	152.648	174.401	0.689953	0.00988232	0.0493917
g1528.t1	254.652	266.534	258.775	361.412	768.845	202.606	253.674	0.510401	0.330841	0.532446
g1529.t1	107.737	130.143	142.281	156.208	9273.98	166.525	151.499	4.57509	NA	NA
g1530.t1	251.638	310.262	285.775	278.985	167.437	255.339	310.045	-0.188007	0.543619	0.71661
g1531.t1	90.4088	72.8803	80.0899	106.06	3499.1	44.4067	99.5316	3.79577	NA	NA
g1532.t1	354.101	353.99	298.214	332.591	1913.57	335.826	352.324	1.37118	0.0579368	0.170688
g1533.t1	1432.98	1358.7	1379.43	1393.77	1670.96	1279.47	6991.88	1.25288	0.134158	0.298767
g1534.t1	336.773	316.509	371.629	404.066	4531.06	3880.04	199.063	3.00553	0.00184373	0.0143658
g1535.t1	183.078	160.337	214.483	234.601	287.035	385.783	285.383	0.682095	0.0160923	0.0702102
g1536.t1	111.504	124.938	120.438	94.532	3095.88	210.932	194.659	3.36907	NA	NA
g1537.t1	127.326	128.061	162	204.051	225.528	191.504	189.374	0.366147	0.15715	0.331792
g1538.t1	152.188	152.008	177.775	195.981	232.362	144.322	162.069	0.0617566	0.803802	0.892957
g1539.t1	128.079	159.296	144.101	156.785	129.849	130.445	128.598	-0.182073	0.394996	0.593539
g1540.t1	242.597	298.809	310.652	297.43	317.789	349.703	279.217	0.129563	0.658277	0.800459
g1541.t1	270.473	276.945	234.506	283.019	191.357	263.665	274.813	-0.116951	0.666419	0.805985
g1542.t1	129.586	144.72	130.146	121.623	2094.68	180.402	131.241	2.60612	NA	NA
g1544.t1	126.572	146.802	145.618	117.012	123.015	105.466	98.6508	-0.321826	0.155922	0.330169
g1546.t1	157.462	221.764	176.865	197.71	133.266	194.279	169.116	-0.17575	0.469723	0.657483
g1547.t1	116.025	117.65	137.427	92.2263	474.975	4288.02	149.738	3.82083	0.000114644	0.00164256
g1548.t1	77.6009	137.431	109.213	99.1433	310.955	77.7118	88.0811	0.558548	0.19029	0.376136
g1549.t1	85.8884	87.4564	101.022	86.4622	2726.84	33.305	39.6365	3.36928	NA	NA
g1550.t1	106.23	56.222	63.7079	59.3707	13.6684	22.2034	85.4387	-0.686812	0.155184	0.329085
g1551.t1	85.135	94.7444	117.405	75.5103	109.347	91.5889	77.5114	-0.0496274	0.851406	0.919685
g1552.t1	846.076	822.507	916.787	1486	1025.13	857.605	1130.08	-0.0190867	0.973424	0.986583
g1553.t1	217.735	161.378	197.191	236.33	10541.7	113.792	198.182	4.15409	NA	NA
g1554.t1	49.7249	64.5512	38.8315	38.6198	10.2513	27.7542	10.5697	-1.65188	0.000203926	0.00259157
g1555.t1	58.0123	85.3741	79.4832	80.1216	47.8392	641.122	25.5435	1.65022	NA	NA
g1556.t1	21.8488	55.1808	52.7865	69.7461	27.3367	8.32626	28.186	-1.17619	0.0139785	0.0632439
g1557.t1	41.4374	63.51	45.2023	46.6896	17.0854	16.6525	17.6162	-1.49897	0.000113622	0.00163211
g1558.t1	164.996	156.172	151.989	111.824	119.598	77.7118	96.8892	-0.584923	0.0209729	0.0844259
g1559.t1	73.8339	59.3454	67.0449	58.7943	994.373	163.75	90.7235	2.67524	1.5e-05	0.000316183
g1560.t1	81.368	111.403	76.4494	44.3839	146.935	77.7118	109.221	0.506716	0.127716	0.289228
g1561.t1	39.1772	84.333	63.1011	51.3009	41.0051	105.466	61.6568	0.227587	0.519406	0.697417
g1562.t1	174.79	169.707	143.494	166.584	153.769	222.034	140.93	0.0595131	0.805997	0.894271
g1564.t1	219.995	207.188	212.056	243.247	2241.61	210.932	273.051	2.03972	NA	NA
g1566.t1	116.778	147.843	148.652	149.291	201.608	141.546	141.811	0.175189	0.454132	0.644643
g1567.t1	80.6146	93.7033	56.7303	61.6763	1735.88	144.322	113.625	3.18132	NA	NA
g1568.t1	30.8897	60.3866	31.5506	24.2094	68.3418	138.771	94.2468	1.48137	3.17e-05	0.000579119
g1569.t1	25.6158	16.6584	21.8427	33.432	30.7538	52.733	53.7295	0.939959	0.0100774	0.0501522
g1570.t1	36.1635	34.3579	30.9438	45.5367	61.5076	44.4067	52.8487	0.521786	0.0868113	0.224754
g1571.t1	40.684	18.7407	34.8876	55.3358	3.41709	36.0805	43.1597	-0.343859	0.503096	0.684708
g1572.t1	31.6431	38.5225	53.3933	39.1962	23.9196	5.55084	30.8284	-0.90669	0.0389976	0.130207
g1574.t1	36.1635	53.0985	31.5506	55.3358	54.6734	55.5084	22.0203	-0.0873893	0.826409	0.906557
g1575.t1	51.9851	66.6334	75.236	81.2744	82.0101	138.771	104.817	0.652988	0.0143183	0.0643814
g1576.t1	39.9306	59.3454	44.8989	52.4537	30.7538	49.9576	38.7557	-0.290007	0.355895	0.556285
g1577.t1	34.6567	51.0162	48.5393	44.3839	6.83418	74.9364	52.8487	0.0579842	0.891376	0.942332
g1578.t1	56.5055	52.0574	31.2472	39.7726	47.8392	36.0805	44.9214	-0.0358119	0.915686	0.95659
g1579.t1	36.1635	40.6048	34.2809	47.266	10.2513	16.6525	9.68892	-1.77314	7.68e-05	0.00118807
g1580.t1	28.6295	31.2344	40.6517	32.8556	13.6684	38.8559	11.4505	-0.767569	0.0886254	0.227832
g1581.t1	61.7794	84.333	73.1124	48.9952	68.3418	24.9788	36.9941	-0.680853	0.0478925	0.149704
g1582.t1	60.2726	12.4938	38.8315	27.0915	23.9196	27.7542	16.7354	-0.668148	0.198631	0.386985
g1583.t1	36.9169	34.3579	57.9438	39.7726	10.2513	8.32626	37.8749	-0.962209	0.0482014	0.150319
g1584.t1	57.2589	113.485	89.4944	70.3226	78.593	80.4872	122.433	0.231613	0.44941	0.640611
g1585.t1	18.8352	48.9339	43.6854	9.22263	20.5025	30.5296	68.7033	0.477653	0.401614	0.599531
g1586.t1	46.7112	31.2344	27.3034	32.8556	23.9196	102.691	54.6103	0.821165	0.0373262	0.126584
g1587.t1	132.6	128.061	151.685	137.763	78.593	88.8135	88.9619	-0.678158	0.0024065	0.0174845
g1588.t1	213.214	308.18	183.236	190.217	276.784	310.847	206.11	0.236267	0.450075	0.641226
g1589.t1	53.4919	30.1933	14.8652	30.55	10.2513	41.6313	25.5435	-0.286448	0.575164	0.740289
g1590.t1	201.16	196.777	196.888	228.26	228.945	235.911	195.54	0.0843665	0.709275	0.834682
g1591.t1	41.4374	69.7569	23.0562	47.8424	23.9196	22.2034	30.8284	-0.757765	0.0849789	0.221396
g1592.t1	33.9033	54.1397	39.4382	42.6547	13.6684	36.0805	21.1395	-0.848264	0.0260813	0.0983884
g1593.t1	81.368	61.4277	75.236	55.3358	27.3367	24.9788	44.9214	-0.968784	0.00350948	0.0231151
g1594.t1	82.1214	86.4153	58.5506	59.9471	11426.7	69.3855	38.7557	5.74394	NA	NA
g1595.t1	43.6976	36.4402	46.1124	50.1481	3030.96	11.1017	36.1133	4.53844	NA	NA
g1596.t1	397.046	293.604	382.247	328.556	170.854	166.525	221.084	-0.899717	0.00279041	0.0194822
g1597.t1	157.462	156.172	167.461	102.025	5149.55	319.173	102.174	3.67034	0.000897357	0.00831643
g1598.t1	86.6418	96.8267	89.7978	401.761	2234.78	44.4067	84.5579	2.22101	NA	NA
g1600.t1	330.746	334.208	333.101	250.164	146.935	1659.7	183.209	1.08672	NA	NA
g1601.t1	155.202	135.349	139.247	114.13	181.106	222.034	153.261	0.429814	0.068913	0.191923
g1602.t1	148.421	140.555	147.438	152.75	252.865	285.868	234.296	0.796786	0.000158746	0.00213937
g1603.t1	141.641	174.913	151.989	164.855	232.362	377.457	268.647	0.887312	0.000641514	0.00638504
g1604.t1	76.8475	43.7282	56.1236	39.1962	10.2513	36.0805	40.5173	-0.790256	0.0507778	0.155838
g1605.t1	42.1908	64.5512	36.7079	32.8556	6.83418	58.2838	36.1133	-0.328927	0.455078	0.645418
g1606.t1	50.4783	36.4402	27.9101	35.1613	6.83418	27.7542	30.8284	-0.640919	0.133788	0.298443
g1607.t1	64.0396	61.4277	74.0225	54.7594	17.0854	24.9788	37.8749	-1.11804	0.00100897	0.00907719
g1608.t1	26.3692	19.7818	38.2247	29.3971	13.6684	8.32626	29.0668	-0.590609	0.22255	0.414922
g1609.t1	47.4646	43.7282	26.0899	20.1745	3.41709	41.6313	23.7819	-0.52696	0.300003	0.501356
g1610.t1	94.1759	87.4564	54.6067	47.266	30.7538	19.4279	50.2062	-0.972133	0.013692	0.0622586
g1611.t1	27.1227	39.5636	29.1236	18.4453	0	27.7542	28.186	-0.466611	0.370045	0.570237
g1612.t1	23.3556	64.5512	32.764	25.3622	23.9196	44.4067	38.7557	0.017459	0.967765	0.983969
g1613.t1	46.7112	47.8928	34.8876	10.3755	10.2513	83.2626	29.0668	0.226928	0.69778	0.827605
g1614.t1	53.4919	42.6871	45.5056	24.7858	23.9196	49.9576	36.9941	-0.152966	0.684383	0.817706
g1615.t1	48.2181	14.5761	64.0112	32.2792	13.6684	13.8771	39.6365	-0.721122	0.18679	0.371644
g1616.t1	78.3543	48.9339	73.7191	60.5235	17.0854	66.6101	30.8284	-0.801571	0.0285532	0.104691
g1617.t1	106.984	116.609	141.978	110.672	146.935	174.851	181.447	0.502735	0.0248663	0.0952908
g1618.t1	38.4238	26.0287	30.6405	12.6811	3.41709	27.7542	36.9941	-0.12265	0.82173	0.903323
g1619.t1	15.0681	15.6172	33.0674	32.2792	13.6684	38.8559	18.497	-0.0760367	0.877524	0.934019
g1620.t1	38.4238	42.6871	36.1011	34.0084	20.5025	44.4067	18.497	-0.520969	0.170321	0.350071
g1621.t1	18.8352	31.2344	37.3146	21.9037	6.83418	8.32626	24.6627	-0.829501	0.117963	0.274602
g1622.t1	71.5737	31.2344	104.36	50.7245	41.0051	52.733	77.5114	-0.144924	0.723235	0.843292
g1623.t1	27.8761	48.9339	28.2135	20.1745	54.6734	22.2034	20.2587	-0.028913	0.949017	0.974426
g1624.t1	61.7794	37.4813	45.809	30.55	44.4221	119.343	71.3457	0.837755	0.0182368	0.0765183
g1625.t1	32.3965	43.7282	45.2023	42.0782	936.282	69.3855	46.683	3.09767	NA	NA
g1626.t1	42.9442	23.9464	31.8539	40.349	68.3418	24.9788	2.64243	-0.237669	0.7146	0.838093
g1627.t1	53.4919	41.6459	55.2135	27.6679	10.2513	19.4279	8.80811	-1.90575	7.95e-05	0.00122375
g1628.t1	65.5464	26.0287	47.0225	39.7726	6.83418	38.8559	61.6568	-0.211922	0.660488	0.801937
g1629.t1	27.1227	36.4402	17.8989	23.633	23.9196	0	22.9011	-0.652119	0.232283	0.425882
g1630.t1	40.684	37.4813	34.8876	39.7726	34.1709	72.1609	62.5376	0.605775	0.0427407	0.138684
g1631.t1	33.9033	28.111	49.1461	36.3141	37.588	61.0593	36.9941	0.236333	0.494356	0.677446
g1632.t1	27.8761	36.4402	70.6854	40.9254	37.588	61.0593	33.4708	-0.0549625	0.891304	0.942332
g1633.t1	42.1908	42.6871	35.4944	43.8075	27.3367	24.9788	44.0406	-0.240133	0.480991	0.666569
g1634.t1	42.1908	54.1397	42.7753	66.8641	20.5025	11.1017	28.186	-1.24496	0.00170913	0.0135437
g1635.t1	43.6976	87.4564	60.3708	43.2311	6.83418	16.6525	31.7092	-1.47004	0.00118446	0.0102172
g1636.t1	54.9987	35.399	61.8876	44.3839	6.83418	44.4067	14.9738	-1.21605	0.00660552	0.0366436
g1637.t1	39.1772	17.6995	65.8315	28.8207	20.5025	47.1821	33.4708	-0.182105	0.698416	0.828036
g1640.t1	48.9715	72.8803	68.2584	56.4886	34.1709	58.2838	79.273	-0.0198006	0.949747	0.974762
g1645.t1	288.555	264.451	335.528	282.443	8023.32	185.953	187.613	3.25667	NA	NA
g1646.t1	3.76704	2.0823	0	2.88207	20.5025	0	0.880811	1.61632	0.246016	0.44205
g1647.t1	48.2181	20.823	35.7978	50.7245	41.0051	55.5084	28.186	0.025246	0.9491	0.974426
g1648.t1	16.575	15.6172	18.5056	35.1613	10.2513	22.2034	17.6162	-0.342823	0.495211	0.678031
g1649.t1	100.203	82.2507	104.056	88.1914	44.4221	69.3855	48.4446	-0.820496	0.00204786	0.0155127
g1650.t1	129.586	184.283	206.596	162.549	287.035	219.258	144.453	0.318175	0.292012	0.493423
g1651.t1	85.135	76.0038	107.697	95.6848	741.508	88.8135	96.0084	1.7534	NA	NA
g1654.t1	464.852	435.2	472.955	474.389	570.654	677.203	687.913	0.483336	0.238303	0.432756
g1655.t1	60.2726	64.5512	72.809	76.6631	88.8443	80.4872	67.8224	0.157339	0.530096	0.706626
g1656.t1	105.477	76.0038	75.8427	92.8027	116.181	160.974	176.162	0.817208	0.000872459	0.00814424
g1657.t1	51.2317	51.0162	51.8764	43.2311	71.7589	55.5084	84.5579	0.560407	0.0364477	0.124451
g1658.t1	47.4646	64.5512	60.6742	55.3358	44.4221	116.568	100.412	0.651592	0.028518	0.104585
g1659.t1	55.7521	51.0162	43.382	53.0301	54.6734	38.8559	70.4649	0.178318	0.546438	0.718592
g1660.t1	179.311	179.077	190.517	130.846	184.523	341.377	294.191	0.694213	0.0168823	0.0726449
g1661.t1	117.532	103.074	109.82	144.68	2866.94	119.343	122.433	3.12326	NA	NA
g1662.t1	142.394	131.185	157.753	141.798	160.603	310.847	296.833	0.850678	0.00179086	0.0140255
g1664.t1	88.1486	72.8803	81.6067	83.0037	95.6785	66.6101	72.2265	-0.0919378	0.703961	0.831314
g1666.t1	42.9442	61.4277	74.9326	80.1216	44.4221	69.3855	68.7033	-0.0684573	0.825924	0.90627
g1667.t1	104.724	99.9502	72.5056	69.7461	3027.54	88.8135	68.7033	3.6129	NA	NA
g1668.t1	164.243	245.711	222.978	212.12	6943.52	249.788	567.242	3.61361	0.000684263	0.00670336
g1669.t1	249.378	239.464	270.303	277.832	550.151	294.195	430.717	0.710813	0.0457645	0.145091
g1672.t1	18.8352	37.4813	64.0112	38.6198	10.2513	16.6525	33.4708	-0.857782	0.0936178	0.235967
g1673.t1	125.066	128.061	103.449	105.484	88.8443	47.1821	68.7033	-0.764393	0.00294328	0.0202372
g1674.t1	16.575	34.3579	50.3596	43.8075	41.0051	16.6525	10.5697	-0.830647	0.11362	0.268079
g1675.t1	16.575	23.9464	17.5955	33.432	3.41709	11.1017	9.68892	-1.40049	0.0147005	0.0656147
g1678.t1	37.6704	46.8516	73.1124	93.9555	27.3367	83.2626	47.5638	-0.263368	0.514437	0.693513
g1679.t1	76.8475	61.4277	59.764	212.12	51.2563	83.2626	67.8224	-0.601075	0.179548	0.362842
g1680.t1	79.1077	58.3043	45.809	64.5584	41.0051	52.733	75.7497	-0.0509101	0.872907	0.931524
g1681.t1	37.6704	82.2507	55.2135	69.7461	68.3418	74.9364	100.412	0.454374	0.150954	0.322996
g1682.t1	186.092	228.011	209.022	249.587	208.442	366.356	313.569	0.447174	0.132588	0.296653
g1683.t1	91.9157	88.4975	64.0112	64.5584	20471.8	18087.4	2660.93	7.47566	6.59e-17	2.66e-14
g1684.t1	207.187	153.049	169.888	178.688	10736.5	48633.7	450.975	6.81407	1.12e-08	7.8e-07
g1685.t1	196.639	193.653	182.629	152.173	1390.75	333.05	256.316	1.86043	0.00300869	0.0205812
g1687.t1	98.6963	67.6746	80.3933	129.693	58.0905	88.8135	97.77	-0.172288	0.569575	0.736087
g1688.t1	106.23	98.909	110.427	88.7678	37.588	77.7118	103.055	-0.390306	0.185205	0.369703
g1689.t1	27.1227	66.6334	43.382	38.0433	1609.45	24.9788	14.093	3.64857	NA	NA
g1690.t1	271.227	239.464	283.045	272.068	17980.7	10305.1	2496.22	5.26683	9.56e-10	9.32e-08
g1692.t1	70.0669	82.2507	87.9775	68.5933	44.4221	155.424	7029.75	4.96434	NA	NA
g1695.t1	311.157	321.715	316.719	224.225	8768.25	1512.6	408.696	3.60159	0.00035344	0.00402327
g1696.t1	186.845	133.267	134.697	119.318	164.02	260.89	291.548	0.754351	0.00760313	0.0407543
g1697.t1	51.2317	70.798	56.1236	53.0301	44.4221	108.241	133.002	0.786321	0.0144142	0.0646604
g1698.t1	305.13	518.492	138.944	1417.4	254648	43279.9	45988	7.59004	NA	NA
g1699.t1	163.489	189.489	123.472	155.632	77219.4	6078.17	1636.55	7.48539	1.84e-10	2.2e-08
g1700.t1	134.86	207.188	199.921	209.815	174.271	2142.62	162.069	2.13536	NA	NA
g1704.t1	173.284	214.476	183.843	136.61	13852.9	97.1397	177.043	4.73308	NA	NA
g1705.t1	140.134	156.172	247.247	187.335	51.2563	102.691	94.2468	-1.11755	0.000254752	0.00308538
g1706.t1	53.4919	40.6048	47.0225	35.1613	20.5025	0	22.0203	-1.49755	0.00134103	0.0112558
g1707.t1	67.8066	86.4153	70.382	40.9254	23.9196	24.9788	26.4243	-1.37612	0.000222989	0.00278269
g1710.t1	110.751	88.4975	110.427	93.9555	150.352	122.119	133.002	0.407736	0.0638232	0.182324
g1711.t1	203.42	234.258	183.236	139.492	2009.25	13505.2	995.316	4.85562	1.17e-06	3.93e-05
g1712.t1	75.3407	124.938	69.7753	93.3791	119.598	38.8559	38.7557	-0.534198	0.170302	0.350071
g1714.t1	55.7521	57.2631	61.2809	95.6848	1524.02	69.3855	45.8022	3.01458	NA	NA
g1715.t1	60.2726	13.5349	31.8539	42.0782	37.588	44.4067	59.0143	0.37615	0.393476	0.592238
g1716.t1	25.6158	37.4813	19.1124	37.4669	10.2513	49.9576	57.2527	0.487647	0.282408	0.483645
g1717.t1	13.5613	23.9464	29.427	57.065	6.83418	38.8559	30.8284	-0.238456	0.664609	0.804813
g1718.t1	45.9578	39.5636	50.3596	39.1962	6.83418	55.5084	31.7092	-0.451287	0.25172	0.448801
g1719.t1	27.8761	41.6459	36.4045	10.3755	27.3367	36.0805	12.3314	-0.286174	0.595075	0.755412
g1720.t1	45.2044	81.2095	29.7303	51.3009	20.5025	66.6101	18.497	-0.598744	0.20945	0.40004
g1721.t1	30.8897	42.6871	40.0449	33.432	37.588	69.3855	44.9214	0.448554	0.155128	0.329035
g1722.t1	44.451	40.6048	59.4607	72.0518	37.588	49.9576	94.2468	0.236778	0.510207	0.690408
g1723.t1	42.9442	35.399	46.4157	17.8688	47.8392	22.2034	50.2062	0.196891	0.638111	0.786392
g1724.t1	42.1908	58.3043	31.2472	44.9603	61.5076	61.0593	76.6306	0.645878	0.0350257	0.121021
g1725.t1	58.0123	36.4402	33.9775	44.3839	41.0051	74.9364	77.5114	0.63178	0.0492707	0.152617
g1726.t1	82.8748	100.991	81.3034	63.982	174.271	147.097	159.427	0.968929	3.55e-05	0.000636027
g1727.t1	59.5192	28.111	37.9214	59.9471	95.6785	113.792	118.909	1.24606	4.53e-05	0.000772196
g1728.t1	34.6567	74.9626	26.6966	39.7726	37.588	41.6313	59.8951	0.151047	0.708691	0.834264
g1729.t1	43.6976	52.0574	43.6854	33.432	20.5025	47.1821	36.9941	-0.263096	0.439153	0.631952
g1730.t1	253.145	235.299	198.405	194.252	324.623	238.686	371.702	0.510419	0.0795644	0.211627
g1733.t1	85.8884	78.0861	73.4157	106.637	167.437	97.1397	124.194	0.576507	0.0252962	0.0963544
g1734.t1	38.4238	23.9464	40.0449	73.781	92.2614	63.8347	81.0346	0.826445	0.024288	0.0936747
g1735.t1	38.4238	38.5225	33.6742	60.5235	51.2563	99.9151	65.18	0.749382	0.0219014	0.0870031
g1736.t1	42.9442	53.0985	38.5281	31.7028	88.8443	11.1017	27.3051	-0.0425341	0.929111	0.964034
g1737.t1	25.6158	56.222	26.0899	59.3707	58.0905	61.0593	33.4708	0.244233	0.555677	0.726139
g1738.t1	51.9851	73.9215	36.4045	48.9952	41.0051	61.0593	34.3516	-0.240539	0.494827	0.677728
g1739.t1	192.872	172.831	210.539	176.383	276.784	124.894	152.38	-0.0514478	0.861317	0.925576
g1740.t1	103.97	45.8105	86.1573	115.283	41.0051	47.1821	102.174	-0.399771	0.30552	0.506836
g1741.t1	113.011	127.02	174.742	144.68	160.603	163.75	152.38	0.169788	0.479673	0.665704
g1742.t1	197.393	186.365	269.09	279.561	211.859	299.745	266.886	0.155208	0.597299	0.756875
g1743.t1	190.612	137.431	191.73	195.981	290.452	213.707	333.827	0.648402	0.0185769	0.0774796
g1744.t1	160.476	150.966	171.405	175.806	109.347	285.868	168.235	0.189128	0.533543	0.709274
g1745.t1	103.97	95.7856	159.27	134.305	167.437	141.546	135.645	0.239169	0.356723	0.55719
g1747.t1	168.763	129.102	169.584	150.444	157.186	327.5	245.746	0.659761	0.0197465	0.0808979
g1748.t1	729.298	671.54	650.73	601.777	522.814	582.838	552.269	-0.263116	0.544756	0.717266
g1749.t1	70.8203	53.0985	78.2697	69.1697	34.1709	41.6313	68.7033	-0.402599	0.198668	0.387004
g1750.t1	183.831	197.818	228.742	213.273	153.769	238.686	291.548	0.167919	0.549183	0.720886
g1751.t1	122.805	133.267	145.921	129.693	123.015	52.733	51.9679	-0.889635	0.00309741	0.0210122
g1752.t1	101.71	147.843	135.91	104.907	51.2563	77.7118	72.2265	-0.840964	0.00169275	0.0134744
g1753.t1	211.707	187.407	201.135	190.217	198.191	263.665	193.778	0.1359	0.558519	0.728141
g1754.t1	61.026	55.1808	65.5281	80.698	61.5076	91.5889	86.3195	0.299711	0.254089	0.451534
g1755.t1	152.188	170.748	122.258	115.859	194.774	163.75	214.918	0.466957	0.0558107	0.166065
g1756.t1	130.339	142.637	141.371	97.9904	126.432	255.339	162.95	0.503049	0.0728689	0.199382
g1757.t1	491.221	380.019	441.101	455.944	276.784	335.826	403.411	-0.378958	0.314143	0.515552
g1758.t1	166.503	95.7856	131.36	166.584	61.5076	86.038	86.3195	-0.823069	0.00364445	0.0237659
g1759.t1	204.927	148.884	178.989	239.788	259.699	247.012	240.461	0.361084	0.1651	0.342802
g1760.t1	221.502	148.884	204.775	179.265	187.94	302.521	249.27	0.388608	0.15439	0.328065
g1761.t1	232.049	248.834	199.315	240.365	129.849	269.216	301.237	0.0409642	0.899382	0.947229
g1762.t1	174.037	154.09	148.652	166.584	177.689	172.076	172.639	0.113915	0.581259	0.744815
g1763.t1	117.532	119.732	148.045	115.859	167.437	155.424	186.732	0.446397	0.0431369	0.139416
g1764.t1	409.1	490.381	428.36	417.324	276.784	457.944	486.208	-0.0952912	0.817841	0.901059
g1765.t1	138.627	125.979	136.517	111.824	82.0101	138.771	172.639	0.0797274	0.763611	0.868338
g1766.t1	169.517	149.925	175.045	135.457	157.186	158.199	135.645	-0.0863282	0.698529	0.828055
g1767.t1	52.7385	74.9626	69.1685	70.899	54.6734	116.568	85.4387	0.367935	0.184206	0.368214
g1768.t1	104.724	99.9502	101.326	123.353	389.548	108.241	136.526	0.954959	0.0132639	0.0609334
g1769.t1	126.572	102.032	145.618	105.484	92.2614	135.996	99.5316	-0.151376	0.547318	0.719228
g1770.t1	247.118	163.46	202.348	237.483	123.015	111.017	173.52	-0.61586	0.0241651	0.0934156
g1771.t1	196.639	184.283	259.685	232.295	126.432	260.89	147.976	-0.299743	0.325372	0.527062
g1772.t1	262.186	173.872	248.157	259.963	1435.18	430.19	2696.16	2.68812	0.000193481	0.00248999
g1773.t1	116.778	54.1397	74.6292	96.2612	41.0051	63.8347	61.6568	-0.595739	0.0680133	0.190383
g1774.t1	190.612	175.954	211.753	136.61	44.4221	41.6313	75.7497	-1.64096	4.8e-08	2.71e-06
g1775.t1	137.12	60.3866	121.348	110.095	27.3367	58.2838	27.3051	-1.56508	2.84e-05	0.000531536
g1776.t1	119.792	76.0038	142.281	69.1697	27.3367	52.733	52.8487	-1.15798	0.00117373	0.0101429
g1777.t1	97.1895	61.4277	93.7416	102.602	5064.12	58.2838	90.7235	4.29031	NA	NA
g1778.t1	137.873	139.514	234.809	176.383	47.8392	47.1821	99.5316	-1.33255	8.1e-05	0.00124096
g1779.t1	103.97	132.226	81.6067	122.2	92.2614	149.873	88.9619	-0.00663485	0.981193	0.990414
g1782.t1	198.899	239.464	238.449	248.435	78.593	74.9364	97.77	-1.4281	3.91e-09	3.19e-07
g1783.t1	82.8748	96.8267	115.888	69.7461	47.8392	30.5296	29.0668	-1.4288	1.22e-05	0.000266915
g1785.t1	186.092	154.09	179.292	189.064	242.613	383.008	326.781	0.844839	0.00147104	0.0120709
g1791.t1	140.887	159.296	144.708	123.353	44.4221	74.9364	85.4387	-0.983792	0.000152133	0.00207163
g1796.t1	30.8897	43.7282	28.8202	17.8688	88.8443	27.7542	8.80811	0.376795	0.519933	0.697874
g1798.t1	67.0532	74.9626	75.5393	55.9122	34.1709	69.3855	85.4387	-0.0356959	0.906269	0.951289
g1799.t1	28.6295	27.0698	28.8202	41.5018	20.5025	8.32626	35.2324	-0.419578	0.349033	0.549816
g1800.t1	44.451	31.2344	39.1348	51.3009	71.7589	61.0593	75.7497	0.749969	0.00839962	0.0437909
g1801.t1	116.778	95.7856	108.303	104.907	82.0101	119.343	104.817	-0.0495965	0.826326	0.906557
g1802.t1	91.9157	58.3043	89.191	78.9688	64.9247	105.466	62.5376	-0.0751431	0.792621	0.886095
g1803.t1	161.229	154.09	123.169	121.623	88.8443	216.483	206.11	0.312349	0.299708	0.501014
g1804.t1	61.026	34.3579	73.1124	40.349	34.1709	11.1017	21.1395	-1.29241	0.00259795	0.0184925
g1805.t1	55.7521	69.7569	60.3708	39.1962	17.0854	30.5296	27.3051	-1.12008	0.00200285	0.0152718
g1806.t1	76.0941	47.8928	59.4607	63.982	27.3367	27.7542	59.0143	-0.578298	0.0981738	0.243073
g1807.t1	42.1908	29.1521	52.7865	40.349	20.5025	44.4067	62.5376	0.129263	0.730555	0.848091
g1808.t1	46.7112	88.4975	44.5955	23.0566	23.9196	49.9576	38.7557	-0.398386	0.374121	0.574011
g1809.t1	64.793	58.3043	69.1685	55.9122	20.5025	63.8347	49.3254	-0.431852	0.162758	0.339601
g1810.t1	24.109	28.111	31.8539	39.1962	20.5025	36.0805	44.0406	0.198986	0.591729	0.752562
g1811.t1	24.109	78.0861	32.764	21.9037	17.0854	16.6525	47.5638	-0.407458	0.452485	0.643183
g1812.t1	25.6158	60.3866	29.7303	29.3971	71.7589	80.4872	75.7497	1.10093	0.00122747	0.0105285
g1813.t1	40.684	65.5923	46.7191	48.9952	44.4221	63.8347	32.59	-0.162074	0.625335	0.776588
g1814.t1	75.3407	61.4277	58.5506	61.6763	51.2563	63.8347	37.8749	-0.39956	0.171182	0.351251
g1815.t1	97.1895	100.991	100.112	91.6499	280.201	149.873	134.764	0.915783	0.000998638	0.00901815
g1818.t1	165.75	182.201	196.584	210.391	170.854	194.279	256.316	0.157258	0.523721	0.70116
g1820.t1	164.996	156.172	166.551	170.619	150.352	205.381	226.368	0.261169	0.247079	0.443102
g1821.t1	109.244	114.526	113.764	130.27	109.347	155.424	155.904	0.286832	0.196741	0.384622
g1827.t1	176.297	238.423	240.573	210.391	191.357	210.932	11768.5	4.22883	NA	NA
g1828.t1	78.3543	93.7033	93.7416	59.9471	20.5025	55.5084	78.3922	-0.55851	0.114839	0.270202
g1829.t1	162.736	128.061	105.876	152.173	1643.62	34012.8	676.463	6.46386	NA	NA
g1831.t1	279.514	225.929	228.742	256.504	293.87	657.775	4310.69	2.82556	0.00192564	0.0148452
g1832.t1	152.188	131.185	158.966	153.326	1906.74	369.131	295.953	2.52199	0.000302852	0.00355738
g1833.t1	213.968	270.698	259.989	238.636	235.779	227.584	309.165	0.0806437	0.763947	0.868491
g1834.t1	317.938	420.624	356.157	278.985	133.266	249.788	250.15	-0.689077	0.0515647	0.157578
g1836.t1	424.168	515.368	425.326	447.874	256.282	296.97	313.569	-0.644992	0.0655026	0.185456
g1837.t1	143.147	186.365	131.966	141.222	71.7589	7995.99	182.328	4.19002	NA	NA
g1838.t1	174.79	194.695	140.764	111.248	160.603	10407.8	70.4649	4.51264	NA	NA
g1839.t1	150.681	220.723	218.427	185.605	389.548	172.076	168.235	0.308742	0.380516	0.580316
g1840.t1	58.0123	92.6621	57.6405	76.6631	61.5076	94.3643	66.0608	0.0550044	0.849142	0.918617
g1841.t1	82.1214	66.6334	60.3708	54.183	71.7589	61.0593	67.8224	0.0315004	0.907038	0.951621
g1842.t1	58.7658	56.222	68.8652	63.982	105.93	83.2626	133.002	0.823716	0.00101714	0.00913107
g1844.t1	28.6295	49.9751	45.809	54.183	41.0051	24.9788	47.5638	-0.187577	0.599706	0.758239
g1845.t1	65.5464	67.6746	61.2809	38.0433	64.9247	55.5084	67.8224	0.132653	0.657678	0.800033
g1846.t1	129.586	117.65	133.483	144.104	146.935	269.216	218.441	0.696059	0.00487839	0.029371
g1847.t1	82.1214	87.4564	108.607	95.6848	140.101	158.199	176.162	0.76908	0.00057648	0.00587203
g1848.t1	44.451	17.6995	16.382	14.4104	17.0854	33.305	41.3981	0.473151	0.347279	0.548368
g1849.t1	55.7521	38.5225	48.236	44.3839	30.7538	80.4872	56.3719	0.272928	0.384497	0.58377
g1850.t1	50.4783	40.6048	35.4944	62.2528	41.0051	99.9151	52.8487	0.440027	0.203753	0.393282
g1851.t1	48.2181	54.1397	48.5393	50.1481	13.6684	72.1609	40.5173	-0.231118	0.513932	0.693074
g1852.t1	38.4238	91.621	57.3371	72.0518	6.83418	33.305	47.5638	-1.0106	0.0229382	0.08997
g1853.t1	51.9851	56.222	53.6966	35.7377	17.0854	24.9788	29.9476	-0.947706	0.00916784	0.0467843
g1854.t1	48.9715	62.4689	25.4831	38.6198	17.0854	11.1017	19.3778	-1.38343	0.00274486	0.019256
g1855.t1	101.71	88.4975	87.3708	73.781	37.588	41.6313	41.3981	-1.11117	7.58e-05	0.00117792
g1856.t1	27.1227	40.6048	36.7079	27.6679	13.6684	13.8771	13.2122	-1.28873	0.00367919	0.023918
g1857.t1	58.0123	56.222	48.5393	57.6414	30.7538	22.2034	30.8284	-0.942417	0.00331059	0.0221181
g1858.t1	38.4238	91.621	28.8202	47.266	6.83418	0	19.3778	-2.25477	0.000281359	0.00335548
g1859.t1	125.066	100.991	81	83.5801	41.0051	55.5084	70.4649	-0.735213	0.0123722	0.0581598
g1860.t1	114.518	98.909	100.112	77.8159	47.8392	80.4872	130.36	-0.104707	0.739361	0.85363
g1861.t1	36.9169	59.3454	45.5056	50.1481	41.0051	22.2034	30.8284	-0.626145	0.066773	0.187895
g1862.t1	54.2453	42.6871	56.7303	69.1697	47.8392	44.4067	59.8951	-0.102107	0.731529	0.848691
g1863.t1	168.01	142.637	182.326	186.758	4831.76	1693.01	103.936	3.69982	0.000248404	0.0030238
g1864.t1	37.6704	65.5923	63.1011	58.7943	27.3367	52.733	29.0668	-0.671338	0.0551569	0.164846
g1865.t1	79.1077	65.5923	79.7865	86.4622	10.2513	77.7118	55.4911	-0.648832	0.0733745	0.20032
g1866.t1	95.6827	87.4564	120.438	109.519	47.8392	49.9576	41.3981	-1.20057	1.26e-05	0.000273853
g1868.t1	210.954	122.855	169.888	239.788	99.0956	9561.32	102.174	4.12966	NA	NA
g1869.t1	101.71	107.238	84.3371	85.8857	30.7538	41.6313	35.2324	-1.3907	1.2e-06	3.99e-05
g1871.t1	202.667	264.451	113.157	5341.06	96584	15012.2	8305.17	4.75476	0.000762704	0.00729445
g1872.t1	173.284	100.991	142.584	125.658	47.8392	36.0805	65.18	-1.38235	5.61e-06	0.000143206
g1873.t1	724.024	576.796	681.371	647.313	8388.95	1551.46	1170.6	2.4937	0.0048991	0.0294174
g1874.t1	109.244	226.97	100.112	558.546	125441	5625.78	4313.33	7.50333	NA	NA
g1875.t1	174.037	226.97	217.213	255.352	273.367	319.173	253.674	0.363556	0.176699	0.358837
g1876.t1	241.844	301.933	283.955	248.435	321.206	535.656	498.539	0.75186	0.0373529	0.126646
g1877.t1	290.062	315.468	332.191	271.491	6239.6	324.724	303.88	2.92027	NA	NA
g1878.t1	179.311	204.065	182.022	200.016	242.613	194.279	261.601	0.294796	0.201047	0.38985
g1879.t1	76.8475	62.4689	56.7303	75.5103	85.4272	102.691	143.572	0.757713	0.00433934	0.0269853
g1880.t1	151.435	205.106	193.854	164.278	331.458	571.737	367.298	1.24389	0.000163253	0.00218749
g1881.t1	111.504	175.954	135.91	154.479	208.442	333.05	302.999	0.973697	0.000387582	0.00434258
g1882.t1	164.996	107.238	134.09	96.2612	177.689	416.313	175.281	1.02061	0.00426374	0.0266281
g1883.t1	97.1895	150.966	108.91	118.741	18178.9	172.076	5314.81	6.05154	3.41e-07	1.43e-05
g1884.t1	244.104	234.258	226.618	238.636	287.035	280.317	447.452	0.533231	0.080919	0.21403
g1886.t1	101.71	152.008	112.247	107.213	792.764	77.7118	146.215	1.51028	0.011358	0.0546018
g1887.t1	294.582	215.518	284.258	275.526	112.764	116.568	139.168	-1.10423	1.23e-05	0.000267963
g1888.t1	106.984	105.156	88.2809	53.6065	41.0051	49.9576	51.087	-0.872257	0.0073086	0.0395488
g1889.t1	210.201	208.23	193.247	211.544	170.854	166.525	172.639	-0.271978	0.193199	0.380136
g1890.t1	152.188	198.859	193.551	188.488	153.769	199.83	246.627	0.151887	0.546648	0.718727
g1891.t1	137.12	120.773	124.382	87.615	71.7589	52.733	109.221	-0.52851	0.0782675	0.209079
g1893.t1	109.997	125.979	108.91	97.414	95.6785	52.733	59.0143	-0.726232	0.00547416	0.0319822
g1894.t1	177.051	256.122	252.405	178.112	2309.95	158.199	146.215	2.0108	NA	NA
g1905.t1	278.007	364.402	346.449	388.503	13630.8	463.495	423.67	3.81264	NA	NA
g1906.t1	195.886	114.526	178.989	152.75	150.352	183.178	154.142	0.00907866	0.97193	0.986008
g1907.t1	216.228	154.09	170.798	183.876	177.689	227.584	194.659	0.141345	0.548574	0.720351
g1908.t1	16.575	37.4813	30.6405	33.432	136.684	19.4279	29.0668	1.00614	0.0630016	0.180608
g1909.t1	113.011	89.5387	108	97.9904	3762.21	122.119	73.1073	3.68978	NA	NA
g1910.t1	179.311	84.333	66.4382	355.648	64.9247	99.9151	31.7092	-1.40399	0.0590393	0.172722
g1911.t1	48.9715	27.0698	38.5281	22.4802	4937.69	102.691	90.7235	5.6403	NA	NA
g1912.t1	290.062	245.711	196.281	212.12	5494.68	18670.3	4296.6	5.32907	1.39e-10	1.74e-08
g1913.t1	97.1895	76.0038	57.3371	80.1216	95.6785	36.0805	55.4911	-0.34856	0.282734	0.483911
g1916.t1	52.7385	53.0985	70.6854	80.698	30.7538	55.5084	55.4911	-0.401676	0.197762	0.385679
g1917.t1	159.722	137.431	140.157	140.069	45932.5	24945.5	2501.5	7.4047	3.34e-14	8.42e-12
g1919.t1	161.983	113.485	141.371	127.388	95.6785	99.9151	94.2468	-0.502345	0.0328222	0.115527
g1920.t1	328.485	270.698	341.292	283.596	369.046	316.398	359.371	0.185926	0.54521	0.717526
g1922.t1	36.1635	55.1808	35.4944	42.0782	27.3367	47.1821	54.6103	0.120034	0.719607	0.841022
g1923.t1	24.109	33.3167	41.2584	34.5849	13.6684	11.1017	14.9738	-1.29858	0.00388136	0.0248639
g1924.t1	55.7521	45.8105	73.1124	73.2046	71.7589	24.9788	49.3254	-0.379848	0.258543	0.457171
g1925.t1	48.9715	29.1521	60.3708	35.1613	58.0905	47.1821	65.18	0.389025	0.250818	0.44772
g1926.t1	67.8066	44.7693	38.2247	44.3839	17.0854	52.733	35.2324	-0.446172	0.227733	0.420715
g1927.t1	73.8339	88.4975	76.7528	56.4886	13.6684	44.4067	55.4911	-0.837611	0.0173994	0.0741655
g1928.t1	274.994	174.913	247.854	283.019	10644.2	313.623	199.063	3.92246	NA	NA
g1929.t1	164.996	193.653	162.607	141.222	146.935	119.343	148.857	-0.244932	0.283262	0.48427
g1931.t1	93.4225	113.485	131.056	87.615	447.639	27.7542	422.789	1.49361	0.073666	0.200887
g1932.t1	199.653	187.407	194.157	175.23	228.945	213.707	229.011	0.245356	0.24817	0.444218
g1934.t1	36.9169	48.9339	42.1685	32.8556	82.0101	52.733	59.8951	0.670195	0.021305	0.0854095
g1935.t1	85.8884	120.773	134.697	96.2612	71.7589	108.241	114.505	-0.125397	0.642344	0.789489
g1936.t1	168.763	119.732	178.382	146.409	5873.97	141.546	143.572	3.74224	NA	NA
g1937.t1	48.2181	35.399	46.4157	42.6547	17.0854	13.8771	31.7092	-0.89669	0.0203512	0.0826278
g1938.t1	77.6009	42.6871	67.9551	88.7678	20.5025	555.084	55.4911	1.60003	0.132382	0.296371
g1939.t1	71.5737	130.143	117.101	154.479	71.7589	116.568	68.7033	-0.487341	0.128297	0.290114
g1940.t1	15.8215	8.32918	32.1573	27.0915	13.6684	24.9788	31.7092	0.202906	0.698723	0.828193
g1941.t1	65.5464	41.6459	48.8427	55.9122	68.3418	244.237	26.4243	1.08047	0.145329	0.314924
g1942.t1	5.27385	1.04115	3.64045	15.5632	10.2513	2.77542	0.880811	-0.746257	0.500215	0.682374
g1943.t1	39.1772	38.5225	27.3034	55.3358	10.2513	27.7542	20.2587	-1.0029	0.0192201	0.0793719
g1944.t1	143.901	121.814	177.472	194.252	58.0905	66.6101	96.8892	-1.05417	0.000221283	0.00277013
g1945.t1	113.011	94.7444	77.9663	62.2528	61.5076	44.4067	47.5638	-0.782708	0.0107744	0.0526344
g1948.t1	78.3543	92.6621	94.9551	83.0037	44.4221	97.1397	88.0811	-0.143186	0.590588	0.751568
g1949.t1	107.737	125.979	116.191	94.532	54.6734	1729.09	74.8689	2.4782	NA	NA
g1951.t1	33.9033	45.8105	55.5169	37.4669	10.2513	30.5296	2.64243	-1.7921	0.00182321	0.0142356
g1952.t1	64.793	44.7693	51.8764	67.4405	13.6684	16.6525	25.5435	-1.48611	8.51e-05	0.00129083
g1954.t1	130.339	103.074	142.888	125.082	597.99	188.729	5592.27	4.08493	6.74e-05	0.00106551
g1955.t1	134.106	102.032	109.213	118.165	146.935	144.322	132.122	0.271084	0.212408	0.403764
g1956.t1	73.0805	54.1397	48.8427	44.9603	41.0051	94.3643	68.7033	0.324676	0.297443	0.49857
g1957.t1	130.339	162.419	134.09	145.833	218.694	296.97	211.395	0.754219	0.00126041	0.0107451
g1958.t1	58.0123	63.51	48.8427	72.6282	88.8443	80.4872	66.9416	0.346356	0.198076	0.386165
g1960.t1	235.816	214.476	232.382	193.675	75.1759	216.483	127.718	-0.645265	0.0415421	0.136019
g1962.t1	51.2317	60.3866	54.6067	63.982	71.7589	77.7118	81.0346	0.435752	0.0787542	0.210111
g1964.t1	193.626	219.682	178.382	205.204	997.79	197.055	177.043	1.19225	0.0454375	0.144386
g1965.t1	125.819	132.226	90.7079	120.471	7022.12	188.729	89.8427	4.37457	NA	NA
g1967.t1	24.8624	23.9464	32.4607	27.6679	23.9196	33.305	33.4708	0.170431	0.635937	0.78484
g1970.t1	48.9715	80.1684	42.1685	35.7377	105.93	74.9364	44.0406	0.493378	0.186348	0.371007
g1971.t1	37.6704	18.7407	20.0225	27.6679	27.3367	5.55084	155.023	1.29659	0.191376	0.377702
g1972.t1	227.529	336.291	190.517	178.688	3071.96	19441.8	127.718	5.01617	5.77e-05	0.000940374
g1973.t1	97.9429	58.3043	64.618	66.8641	37.588	74.9364	95.1276	0.014962	0.963218	0.981435
g1976.t1	26.3692	59.3454	61.5843	73.781	88.8443	91.5889	58.1335	0.483949	0.178076	0.360741
g1977.t1	30.8897	69.7569	66.1348	48.4188	75.1759	16.6525	66.9416	-0.00546983	0.989681	0.994608
g1978.t1	24.8624	6.24689	23.3596	19.5981	23.9196	19.4279	17.6162	0.064828	0.899649	0.947309
g1979.t1	9.04088	1.04115	8.19101	16.716	13.6684	19.4279	3.52324	0.330963	0.68325	0.816955
g1980.t1	65.5464	56.222	78.2697	57.6414	116.181	36.0805	101.293	0.396677	0.230923	0.424392
g1982.t1	106.984	40.6048	80.3933	54.7594	44.4221	16.6525	28.186	-1.2881	0.00199605	0.0152268
g1983.t1	107.737	81.2095	76.7528	125.658	30.7538	61.0593	72.2265	-0.763257	0.0170453	0.0731573
g1984.t1	115.271	143.678	90.1011	102.025	82.0101	69.3855	434.24	0.824268	0.108035	0.259057
g1985.t1	332.253	398.76	339.472	441.533	157.186	194.279	201.706	-1.0265	0.000794842	0.0075501
g1986.t1	106.984	109.32	129.236	115.859	54.6734	30.5296	53.7295	-1.28316	1.86e-06	5.76e-05
g1987.t1	271.227	310.262	238.146	240.365	187.94	247.012	199.944	-0.323407	0.218305	0.410403
g1988.t1	48.2181	17.6995	35.4944	39.7726	13.6684	33.305	38.7557	-0.228766	0.599312	0.757978
g1989.t1	40.684	43.7282	46.4157	39.7726	30.7538	24.9788	27.3051	-0.638107	0.0552776	0.165089
g1990.t1	160.476	210.312	128.933	121.047	88.8443	127.669	170.877	-0.219956	0.464008	0.653134
g1991.t1	179.311	200.941	158.056	172.924	198.191	224.809	243.985	0.339974	0.129633	0.292146
g1992.t1	159.722	187.407	200.225	172.924	167.437	199.83	195.54	0.0657237	0.764739	0.869039
g1993.t1	160.476	196.777	134.697	147.562	143.518	291.419	261.601	0.556902	0.0556584	0.165842
g1994.t1	155.955	156.172	117.101	140.069	2289.45	285.868	315.33	2.75755	NA	NA
g1995.t1	164.243	164.501	164.124	194.828	184.523	180.402	229.011	0.222418	0.320006	0.521166
g1996.t1	202.667	260.287	132.27	206.356	194.774	247.012	230.772	0.171992	0.559883	0.729049
g1997.t1	115.271	89.5387	98.8989	115.859	105.93	183.178	120.671	0.37023	0.137646	0.303772
g1998.t1	207.94	119.732	168.978	175.806	228.945	199.83	206.11	0.324357	0.206385	0.396285
g1999.t1	237.323	242.587	163.82	194.828	157.186	269.216	236.057	0.0885909	0.756946	0.864492
g2000.t1	198.146	184.283	157.753	174.654	382.714	138.771	159.427	0.325893	0.358225	0.558546
g2001.t1	351.088	428.953	280.315	345.849	331.458	543.982	482.684	0.368382	0.361122	0.561522
g2002.t1	179.311	162.419	224.798	248.435	256.282	177.627	163.831	-0.0553389	0.843354	0.915914
g2003.t1	189.105	270.698	201.135	228.837	276.784	371.906	368.179	0.615448	0.0361973	0.123843
g2004.t1	214.721	243.629	177.472	228.26	191.357	316.398	326.781	0.379682	0.199572	0.388031
g2005.t1	327.732	316.509	282.742	253.046	444.221	385.783	492.373	0.582749	0.0845247	0.220418
g2006.t1	202.667	216.559	252.405	225.378	198.191	249.788	242.223	0.0420635	0.861059	0.925459
g2007.t1	227.529	220.723	196.584	183.876	136.684	102.691	166.473	-0.582801	0.0190404	0.0788923
g2008.t1	256.158	301.933	242.697	282.443	416.885	271.991	286.264	0.25724	0.409075	0.605946
g2009.t1	137.12	143.678	152.596	118.741	177.689	202.606	229.011	0.574224	0.00952191	0.0481254
g2010.t1	144.654	131.185	135.303	183.876	85.4272	133.22	134.764	-0.307855	0.221909	0.414226
g2011.t1	190.612	156.172	204.775	178.112	102.513	219.258	283.621	0.171682	0.597434	0.756875
g2012.t1	85.8884	103.074	73.7191	83.5801	78.593	122.119	144.453	0.467722	0.072489	0.198712
g2013.t1	12.0545	4.16459	29.7303	16.716	17.0854	11.1017	19.3778	0.00280145	0.99646	0.998128
g2014.t1	7.53407	3.12344	3.03371	1.72924	3.41709	13.8771	0	0.428296	0.706347	0.832728
g2015.t1	27.8761	56.222	36.1011	39.1962	17.0854	13.8771	20.2587	-1.1484	0.00686678	0.037706
g2018.t1	51.2317	33.3167	27.3034	57.6414	30.7538	44.4067	51.087	0.0440458	0.906734	0.95154
g2019.t1	48.2181	39.5636	46.7191	29.3971	20.5025	33.305	32.59	-0.461549	0.201527	0.390385
g2020.t1	19.5886	23.9464	38.8315	26.5151	10.2513	52.733	39.6365	0.359717	0.415296	0.611458
g2021.t1	24.8624	24.9875	43.0787	31.1264	20.5025	55.5084	55.4911	0.538127	0.162058	0.33852
g2022.t1	21.8488	40.6048	34.2809	39.7726	27.3367	86.038	51.087	0.692806	0.0636636	0.181946
g2023.t1	44.451	23.9464	29.7303	27.6679	27.3367	8.32626	41.3981	-0.181481	0.691381	0.822899
g2024.t1	37.6704	22.9052	34.5843	14.9868	6.83418	16.6525	14.9738	-1.03983	0.0463643	0.146416
g2025.t1	53.4919	36.4402	23.3596	30.55	23.9196	27.7542	27.3051	-0.417352	0.311032	0.512723
g2026.t1	24.8624	21.8641	21.8427	22.4802	0	8.32626	17.6162	-1.06545	0.0580853	0.170915
g2027.t1	47.4646	45.8105	32.1573	32.8556	20.5025	11.1017	18.497	-1.20139	0.00369452	0.023985
g2028.t1	22.6022	11.4526	20.3258	21.3273	20.5025	66.6101	34.3516	1.06927	0.0114567	0.0549116
g2029.t1	36.1635	52.0574	16.382	32.8556	30.7538	61.0593	60.776	0.634374	0.130139	0.292898
g2030.t1	17.3284	7.28803	10.618	36.8905	47.8392	83.2626	52.8487	1.74621	0.000406384	0.00451102
g2031.t1	35.4101	24.9875	25.7865	32.8556	47.8392	30.5296	46.683	0.510077	0.128959	0.291033
g2032.t1	48.9715	55.1808	32.4607	21.9037	20.5025	19.4279	24.6627	-0.820138	0.0626516	0.179959
g2033.t1	28.6295	13.5349	39.4382	20.1745	44.4221	16.6525	25.5435	0.108478	0.818243	0.901296
g2034.t1	28.6295	16.6584	16.0787	31.7028	34.1709	0	21.1395	-0.342204	0.554829	0.72571
g2035.t1	65.5464	86.4153	74.9326	73.2046	136.684	80.4872	118.029	0.580555	0.0178912	0.0755615
g2036.t1	39.1772	23.9464	27	35.7377	23.9196	0	17.6162	-1.1429	0.0231375	0.0905715
g2037.t1	76.0941	70.798	73.1124	89.3442	37.588	77.7118	32.59	-0.720048	0.0241833	0.0934428
g2038.t1	131.093	121.814	137.427	155.055	51.2563	86.038	110.982	-0.650274	0.015655	0.0688469
g2039.t1	121.299	128.061	150.472	183.876	47.8392	94.3643	71.3457	-1.02634	0.000226903	0.00281628
g2040.t1	153.695	184.283	192.337	171.771	136.684	266.44	184.97	0.160566	0.54515	0.717503
g2041.t1	88.1486	169.707	87.6742	94.532	78.593	183.178	168.235	0.411838	0.225503	0.418163
g2042.t1	50.4783	52.0574	40.3483	36.3141	58.0905	38.8559	42.2789	0.031606	0.918647	0.958131
g2043.t1	81.368	115.567	139.247	95.6848	85.4272	91.5889	110.101	-0.152983	0.573143	0.738572
g2044.t1	195.886	152.008	216	198.287	187.94	160.974	191.136	-0.0820561	0.726972	0.845742
g2045.t1	263.692	193.653	180.809	201.169	225.528	285.868	261.601	0.301093	0.252391	0.449518
g2046.t1	97.9429	143.678	101.629	157.361	99.0956	174.851	137.407	0.143481	0.609489	0.765602
g2047.t1	135.613	105.156	128.022	151.597	95.6785	74.9364	81.0346	-0.652351	0.00735237	0.0396959
g2048.t1	106.984	131.185	122.258	84.7329	68.3418	119.343	109.221	-0.139229	0.601514	0.75938
g2050.t1	1.50681	8.32918	2.73034	9.22263	3.41709	11.1017	5.28487	0.286132	0.748888	0.859242
g2051.t1	15.8215	16.6584	3.33708	12.1047	0	8.32626	11.4505	-0.629082	0.431731	0.625542
g2052.t1	85.8884	116.609	93.4382	108.942	82.0101	111.017	107.459	0.012324	0.95871	0.979401
g2053.t1	34.6567	31.2344	63.1011	62.2528	27.3367	105.466	80.1538	0.580615	0.149938	0.321581
g2054.t1	124.312	105.156	106.787	100.296	92.2614	149.873	140.93	0.254401	0.276387	0.47732
g2055.t1	73.8339	121.814	97.382	70.3226	41.0051	74.9364	41.3981	-0.82119	0.0111231	0.0537887
g2056.t1	27.8761	71.8392	27.6067	50.7245	13.6684	22.2034	15.8546	-1.36008	0.00504695	0.0301056
g2057.t1	96.4361	115.567	95.2584	63.4056	58.0905	63.8347	87.2003	-0.352787	0.230317	0.423714
g2058.t1	230.543	274.863	260.899	254.199	150.352	244.237	186.732	-0.394434	0.131334	0.294815
g2059.t1	70.8203	102.032	86.7641	87.0386	47.8392	91.5889	67.8224	-0.313659	0.243329	0.438717
g2060.t1	216.228	208.23	210.843	257.657	191.357	222.034	212.275	-0.0950197	0.682512	0.816513
g2061.t1	176.297	179.077	152.596	156.785	153.769	235.911	142.691	0.0810342	0.745285	0.85728
g2063.t1	90.4088	45.8105	73.1124	97.414	61.5076	105.466	53.7295	-0.099664	0.767966	0.870933
g2064.t1	112.258	123.897	114.067	121.623	201.608	138.771	146.215	0.437962	0.0456878	0.144921
g2065.t1	85.8884	113.485	110.73	100.296	116.181	144.322	124.194	0.319018	0.154602	0.32837
g2066.t1	81.368	68.7157	86.7641	93.3791	153.769	108.241	95.1276	0.476126	0.0572099	0.169022
g2067.t1	111.504	133.267	116.798	142.951	123.015	105.466	103.936	-0.201872	0.370558	0.570645
g2068.t1	57.2589	62.4689	118.618	95.1084	44.4221	63.8347	29.9476	-0.932417	0.0123255	0.0580049
g2069.t1	200.406	224.888	235.416	220.767	126.432	252.563	147.976	-0.334399	0.235859	0.430016
g2070.t1	73.0805	98.909	118.011	92.2263	112.764	105.466	145.334	0.365155	0.157049	0.331696
g2071.t1	265.953	252.999	189.91	227.684	218.694	296.97	286.264	0.201035	0.464207	0.653223
g2072.t1	119.038	148.884	115.281	143.527	95.6785	58.2838	133.002	-0.404372	0.157304	0.331921
g2073.t1	82.8748	102.032	88.8876	91.6499	92.2614	69.3855	59.0143	-0.370423	0.142535	0.31114
g2074.t1	70.8203	23.9464	66.7416	68.5933	27.3367	22.2034	23.7819	-1.26183	0.00333919	0.0222451
g2075.t1	226.776	250.917	303.067	255.928	191.357	233.135	280.098	-0.128871	0.640418	0.78808
g2076.t1	73.8339	48.9339	64.3146	58.2179	123.015	69.3855	96.0084	0.630375	0.0182197	0.0764849
g2078.t1	105.477	138.473	107.393	105.484	170.854	169.301	170.877	0.586064	0.00672027	0.0371327
g2079.t1	137.873	161.378	131.966	169.466	164.02	91.5889	136.526	-0.199513	0.421872	0.616697
g2080.t1	140.887	173.872	198.405	155.055	242.613	177.627	270.409	0.471842	0.0656671	0.18577
g2081.t1	140.134	132.226	155.326	180.994	167.437	160.974	113.625	-0.0850111	0.730369	0.847958
g2082.t1	137.12	122.855	167.157	138.339	184.523	116.568	161.188	0.116981	0.625953	0.776952
g2083.t1	101.71	64.5512	85.2472	81.8508	58.0905	86.038	78.3922	-0.152825	0.563118	0.73147
g2084.t1	97.9429	98.909	76.7528	86.4622	20.5025	27.7542	55.4911	-1.21363	0.000290343	0.00343815
g2085.t1	83.6282	43.7282	84.6405	72.6282	41.0051	27.7542	42.2789	-0.926935	0.00631425	0.0354622
g2086.t1	54.2453	106.197	87.6742	54.183	27.3367	49.9576	34.3516	-1.0226	0.00479946	0.0290481
g2087.t1	105.477	107.238	119.225	145.833	119.598	127.669	81.0346	-0.175807	0.496915	0.679283
g2088.t1	149.175	184.283	138.944	137.763	228.945	230.36	229.011	0.595997	0.00741941	0.0399742
g2089.t1	212.461	168.666	177.169	133.152	358.794	238.686	280.098	0.75424	0.00704073	0.0384344
g2090.t1	126.572	159.296	146.225	137.763	82.0101	99.9151	116.267	-0.476161	0.0392987	0.13088
g2091.t1	174.037	118.691	138.944	157.938	92.2614	47.1821	47.5638	-1.31754	6.06e-06	0.000153028
g2092.t1	97.9429	111.403	119.831	93.3791	41.0051	135.996	110.982	-0.103894	0.736656	0.852122
g2093.t1	150.681	122.855	119.225	159.09	123.015	163.75	176.162	0.186368	0.433796	0.627531
g2094.t1	124.312	124.938	98.8989	149.868	116.181	152.648	138.287	0.136264	0.571562	0.737579
g2095.t1	150.681	152.008	150.169	168.889	136.684	238.686	189.374	0.284168	0.231581	0.425098
g2096.t1	92.6691	106.197	97.382	100.873	85.4272	172.076	133.883	0.41163	0.0928984	0.234676
g2097.t1	162.736	124.938	120.135	131.999	153.769	97.1397	108.34	-0.195894	0.424203	0.618809
g2098.t1	140.887	203.024	172.315	157.938	140.101	249.788	218.441	0.281744	0.289158	0.490422
g2099.t1	209.447	180.119	192.944	159.667	280.201	277.542	255.435	0.541581	0.0205656	0.0832662
g2100.t1	221.502	209.271	171.405	217.885	242.613	247.012	164.712	0.070356	0.787963	0.883664
g2101.t1	256.912	211.353	191.124	187.911	283.618	210.932	205.229	0.128169	0.623849	0.775351
g2102.t1	215.474	195.736	209.933	145.256	283.618	238.686	266.005	0.455193	0.0768787	0.206671
g2103.t1	33.1499	63.51	25.1798	36.8905	75.1759	66.6101	25.5435	0.439279	0.310276	0.51209
g2104.t1	97.9429	116.609	124.079	142.951	280.201	208.157	195.54	0.899761	0.000228205	0.00282616
g2105.t1	85.135	106.197	99.2023	108.366	64.9247	72.1609	103.936	-0.245368	0.338591	0.540324
g2106.t1	184.585	176.995	196.584	172.348	174.271	205.381	238.7	0.193975	0.387423	0.586286
g2107.t1	197.393	125.979	169.584	174.654	119.598	166.525	155.904	-0.170958	0.491781	0.675378
g2108.t1	163.489	132.226	128.022	140.069	126.432	222.034	146.215	0.221906	0.376132	0.57591
g2109.t1	10.5477	12.4938	26.0899	26.5151	37.588	27.7542	22.0203	0.526505	0.267322	0.467001
g2111.t1	50.4783	116.609	74.6292	61.6763	78.593	58.2838	43.1597	-0.383724	0.276302	0.477308
g2112.t1	192.119	100.991	167.157	152.75	201.608	185.953	169.116	0.260703	0.333111	0.534796
g2113.t1	134.86	110.362	122.865	80.698	75.1759	127.669	93.366	-0.184173	0.503209	0.684814
g2125.t1	47.4646	68.7157	47.9326	30.55	37.588	24.9788	32.59	-0.603664	0.106388	0.256494
g2127.t1	146.914	159.296	199.618	190.217	232.362	224.809	241.342	0.418089	0.0722215	0.198189
g2128.t1	208.694	235.299	210.236	186.182	167.437	224.809	180.566	-0.138215	0.553644	0.724641
g2130.t1	232.049	267.575	221.157	167.737	235.779	213.707	205.229	-0.0285128	0.913625	0.955487
g2134.t1	299.103	283.192	341.596	282.443	215.277	485.699	412.22	0.303266	0.438779	0.631739
g2135.t1	150.681	134.308	198.405	152.173	310.955	469.046	327.662	1.20936	4.11e-05	0.000716684
g2136.t1	116.778	85.3741	148.348	151.021	112.764	185.953	131.241	0.180252	0.524285	0.701474
g2139.t1	102.463	90.5798	152.596	129.693	68.3418	135.996	110.982	-0.169806	0.556708	0.726977
g2143.t1	122.052	148.884	122.562	117.589	184.523	313.623	113.625	0.655074	0.0454316	0.144381
g2144.t1	623.068	535.15	580.652	511.28	8522.22	11445.8	7157.47	4.00652	9.28e-10	9.07e-08
g2149.t1	103.217	153.049	122.865	117.012	13798.2	152.648	199.063	5.24888	NA	NA
g2151.t1	130.339	104.115	129.539	89.9206	3813.47	124.894	84.5579	3.56156	NA	NA
g2153.t1	75.3407	119.732	56.7303	69.1697	239.196	946.418	248.389	2.57783	5.71e-07	2.2e-05
g2154.t1	120.545	84.333	131.36	102.025	82.0101	27937.4	136.526	6.42024	NA	NA
g2155.t1	158.215	184.283	211.753	166.007	451.056	199.83	147.095	0.542272	0.155843	0.330043
g2156.t1	174.037	131.185	196.281	166.007	290.452	882.584	186.732	1.43589	0.00576254	0.0331925
g2157.t1	301.363	329.003	297	290.513	21954.8	488.474	2646.84	4.77963	3.07e-05	0.000564863
g2159.t1	54.9987	67.6746	62.4944	71.4754	109.347	74.9364	166.473	0.915862	0.00160393	0.0129085
g2161.t1	73.0805	85.3741	59.764	63.4056	23.9196	80.4872	70.4649	-0.20277	0.529402	0.706038
g2162.t1	60.2726	37.4813	97.6854	92.2263	47.8392	47.1821	45.8022	-0.639401	0.0817592	0.215487
g2163.t1	54.9987	65.5923	68.8652	79.5452	13.6684	44.4067	45.8022	-0.853816	0.0110106	0.0534595
g2164.t1	42.9442	17.6995	42.1685	29.3971	44.4221	52.733	36.9941	0.379823	0.315302	0.516744
g2165.t1	67.8066	85.3741	60.9775	68.5933	75.1759	55.5084	59.8951	-0.163003	0.538704	0.712882
g2166.t1	30.1363	12.4938	40.3483	35.7377	58.0905	33.305	37.8749	0.472331	0.25591	0.453718
g2167.t1	79.8611	70.798	67.6517	88.1914	105.93	52.733	88.9619	0.111693	0.676854	0.812972
g2168.t1	53.4919	30.1933	51.573	76.0867	30.7538	55.5084	57.2527	-0.109729	0.763496	0.868302
g2169.t1	62.5328	43.7282	67.3483	63.4056	78.593	91.5889	79.273	0.463399	0.0748007	0.202973
g2170.t1	73.8339	98.909	66.7416	41.5018	68.3418	41.6313	77.5114	-0.124262	0.719739	0.841089
g2171.t1	63.2862	53.0985	72.809	25.3622	51.2563	77.7118	43.1597	0.0627391	0.872435	0.931264
g2172.t1	54.2453	77.0449	64.3146	54.183	82.0101	52.733	43.1597	-0.146402	0.628248	0.778576
g2173.t1	44.451	66.6334	46.1124	75.5103	51.2563	19.4279	48.4446	-0.511461	0.156859	0.331461
g2174.t1	78.3543	73.9215	41.5618	67.4405	105.93	91.5889	77.5114	0.478587	0.107002	0.257344
g2175.t1	122.052	85.3741	141.067	112.977	160.603	149.873	162.069	0.440124	0.0685826	0.191388
g2176.t1	366.909	349.826	324.607	324.521	375.88	363.58	370.821	0.116573	0.71056	0.835549
g2177.t1	38.4238	47.8928	72.5056	70.899	13.6684	24.9788	33.4708	-1.15279	0.00379032	0.0244365
g2178.t1	51.9851	54.1397	48.5393	39.1962	23.9196	8.32626	51.9679	-0.627314	0.149647	0.321103
g2179.t1	66.2998	55.1808	85.8539	31.1264	13.6684	33.305	50.2062	-0.778772	0.0769331	0.20678
g2182.t1	210.201	249.875	223.281	220.767	157.186	208.157	166.473	-0.352853	0.126146	0.287053
g2184.t1	87.3952	123.897	151.989	136.61	3017.29	6555.54	145.334	4.69537	6.65e-06	0.000164663
g2185.t1	93.4225	77.0449	92.8315	125.658	143.518	174.851	124.194	0.576207	0.0233808	0.0912361
g2186.t1	229.036	201.983	183.236	281.29	372.463	252.563	302.118	0.461875	0.124688	0.284759
g2187.t1	123.559	72.8803	84.9438	106.06	41.0051	41.6313	119.79	-0.430619	0.256802	0.454932
g2189.t1	158.969	110.362	166.551	131.999	64.9247	119.343	94.2468	-0.605801	0.0235733	0.0918059
g2193.t1	114.518	104.115	113.764	91.0735	61.5076	77.7118	87.2003	-0.444778	0.0683261	0.190965
g2194.t1	158.969	129.102	214.787	126.235	109.347	141.546	126.837	-0.323834	0.236396	0.430689
g2195.t1	198.146	143.678	189.91	224.225	167.437	324.724	210.514	0.305905	0.308033	0.509446
g2196.t1	169.517	229.052	175.045	218.461	82.0101	205.381	151.499	-0.421668	0.161476	0.337706
g2197.t1	129.586	104.115	123.169	118.741	61.5076	97.1397	91.6043	-0.481611	0.0428304	0.138925
g2198.t1	187.598	184.283	197.191	340.084	99.0956	152.648	192.898	-0.592447	0.0771035	0.206993
g2199.t1	122.052	51.0162	124.382	133.152	146.935	97.1397	158.546	0.319697	0.344371	0.54554
g2200.t1	81.368	134.308	141.067	131.999	140.101	177.627	165.592	0.401876	0.123182	0.282619
g2201.t1	101.71	187.407	130.146	118.165	61.5076	124.894	102.174	-0.456945	0.12824	0.290063
g2202.t1	109.997	128.061	77.9663	125.658	143.518	105.466	131.241	0.209647	0.423677	0.61831
g2203.t1	135.613	204.065	105.27	104.331	181.106	83.2626	118.029	-0.113857	0.73059	0.848091
g2204.t1	126.572	179.077	110.73	117.012	85.4272	47.1821	64.2992	-1.02953	0.000342652	0.00392311
g2205.t1	195.132	145.761	183.539	201.745	112.764	135.996	139.168	-0.477085	0.0408196	0.134454
g2206.t1	100.203	107.238	103.449	121.047	126.432	66.6101	70.4649	-0.354963	0.177647	0.360107
g2207.t1	137.873	103.074	120.135	114.706	92.2614	97.1397	66.9416	-0.531085	0.0329558	0.115864
g2208.t1	127.326	156.172	100.416	95.1084	27.3367	72.1609	70.4649	-1.00739	0.00161213	0.0129493
g2209.t1	101.71	102.032	105.573	136.034	30.7538	22.2034	57.2527	-1.46296	8.13e-06	0.000194293
g2210.t1	119.792	174.913	124.989	115.283	30.7538	102.691	57.2527	-1.06498	0.00100521	0.00905557
g2211.t1	211.707	170.748	186.27	236.906	239.196	324.724	347.04	0.601072	0.0299299	0.108218
g2212.t1	240.337	275.904	190.82	311.84	317.789	638.347	480.923	0.913734	0.0256081	0.097188
g2214.t1	68.56	81.2095	94.6517	89.9206	99.0956	152.648	119.79	0.560791	0.0205797	0.0832935
g2215.t1	97.1895	83.2918	78.573	119.894	126.432	219.258	216.68	1.005	0.000195902	0.0025115
g2216.t1	77.6009	65.5923	85.2472	65.1348	129.849	160.974	110.101	0.829432	0.000654693	0.00648922
g2217.t1	61.026	100.991	57.6405	58.7943	184.523	152.648	122.433	1.13197	5.77e-05	0.000940374
g2221.t1	128.079	129.102	121.652	131.999	191.357	166.525	133.002	0.325004	0.139024	0.305607
g2222.t1	137.12	150.966	119.225	146.986	129.849	166.525	162.069	0.161599	0.462824	0.652086
g2224.t1	57.2589	60.3866	48.236	42.0782	133.266	180.402	129.479	1.50834	1.12e-09	1.07e-07
g2225.t1	79.1077	78.0861	61.8876	49.5716	133.266	202.606	170.877	1.35036	1.66e-07	7.66e-06
g2226.t1	45.2044	105.156	38.5281	58.2179	153.769	421.864	487.088	2.54311	5.04e-09	4.03e-07
g2227.t1	73.8339	53.0985	77.3596	61.0999	259.699	1137.92	631.542	3.34771	7.01e-11	9.35e-09
g2228.t1	36.9169	97.8679	26.3933	70.899	177.689	566.186	487.088	2.83899	7.01e-09	5.29e-07
g2229.t1	48.9715	64.5512	41.2584	85.3093	78.593	69.3855	146.215	0.763263	0.0299547	0.108266
g2230.t1	45.2044	64.5512	61.5843	72.6282	112.764	83.2626	88.9619	0.617537	0.0187743	0.07806
g2231.t1	61.7794	43.7282	77.9663	55.3358	34.1709	61.0593	60.776	-0.168485	0.595812	0.75602
g2232.t1	127.326	168.666	123.472	142.951	51.2563	77.7118	56.3719	-1.19405	4.43e-06	0.000119261
g2233.t1	90.4088	115.567	72.5056	102.025	30.7538	111.017	26.4243	-0.80702	0.0555255	0.165543
g2234.t1	91.1623	111.403	62.7978	66.8641	27.3367	22.2034	1226.09	2.35994	NA	NA
g2235.t1	115.271	107.238	101.933	102.025	78.593	83.2626	149.738	0.0330486	0.903217	0.949438
g2236.t1	64.793	54.1397	80.0899	80.1216	27.3367	52.733	35.2324	-0.883915	0.00495684	0.0296896
g2237.t1	82.1214	111.403	93.7416	107.789	34.1709	72.1609	55.4911	-0.844607	0.00225106	0.0166492
g2238.t1	423.415	378.978	336.135	349.884	38866	419.088	509.109	5.15571	NA	NA
g2239.t1	51.9851	27.0698	60.6742	31.1264	184.523	30.5296	19.3778	0.843889	0.322203	0.523631
g2240.t1	228.282	158.254	254.831	215.003	105.93	105.466	99.5316	-1.0599	3.91e-05	0.00068953
g2241.t1	128.079	131.185	101.629	100.873	30.7538	36.0805	49.3254	-1.47704	3.24e-07	1.37e-05
g2243.t1	113.011	147.843	93.7416	106.06	109.347	177.627	194.659	0.517564	0.0553591	0.165273
g2245.t1	244.104	287.357	212.36	215.579	365.628	346.928	438.644	0.685505	0.024109	0.0933064
g2247.t1	340.54	315.468	268.483	247.858	433.97	546.758	531.129	0.784625	0.0304195	0.109485
g2248.t1	370.676	271.74	300.64	283.596	287.035	477.372	410.458	0.355593	0.325448	0.527147
g2340.t1	71.5737	52.0574	64.0112	77.2395	17.0854	33.305	73.9881	-0.538346	0.166886	0.345419
g2341.t1	119.792	108.279	72.809	69.7461	51.2563	69.3855	47.5638	-0.740585	0.0178864	0.0755615
g2342.t1	100.957	113.485	80.0899	62.8292	99.0956	127.669	125.075	0.419393	0.120989	0.279349
g2343.t1	125.066	88.4975	91.0112	156.785	6553.98	4052.11	2045.24	5.1917	1.01e-12	1.95e-10
g2344.t1	82.1214	100.991	61.8876	81.2744	6550.56	127.669	81.9154	4.78803	NA	NA
g2346.t1	54.9987	108.279	55.2135	63.4056	23.9196	38.8559	46.683	-0.860345	0.0184288	0.0770594
g2347.t1	71.5737	53.0985	46.1124	53.6065	23.9196	58.2838	33.4708	-0.549094	0.103301	0.251384
g2348.t1	30.1363	104.115	35.4944	72.0518	44.4221	27.7542	36.9941	-0.722329	0.112748	0.266819
g2349.t1	44.451	30.1933	69.7753	57.065	30.7538	24.9788	41.3981	-0.598509	0.120336	0.278154
g2350.t1	67.0532	44.7693	77.3596	35.1613	23.9196	13.8771	27.3051	-1.31788	0.00173617	0.0137061
g2351.t1	45.2044	89.5387	43.9888	51.8773	37.588	86.038	59.0143	0.106847	0.763164	0.86819
g2353.t1	51.9851	89.5387	42.4719	53.0301	47.8392	33.305	32.59	-0.667083	0.0647527	0.184116
g2354.t1	46.7112	47.8928	60.6742	37.4669	27.3367	16.6525	40.5173	-0.672239	0.0719549	0.197733
g2355.t1	61.026	39.5636	71.8989	51.3009	27.3367	33.305	45.8022	-0.5941	0.0850369	0.221467
g2356.t1	65.5464	72.8803	35.191	55.9122	23.9196	47.1821	55.4911	-0.350677	0.339487	0.540974
g2358.t1	13.5613	28.111	23.3596	36.8905	13.6684	0	18.497	-1.09124	0.0703991	0.194767
g2359.t1	51.2317	76.0038	51.8764	69.7461	44.4221	61.0593	33.4708	-0.481703	0.134567	0.299363
g2360.t1	44.451	53.0985	58.5506	42.6547	23.9196	52.733	122.433	0.50801	0.219567	0.411689
g2362.t1	68.56	53.0985	44.2921	70.3226	0	16.6525	30.8284	-1.63532	0.000519027	0.00542703
g2364.t1	25.6158	52.0574	37.9214	30.55	3.41709	11.1017	6.16568	-2.41332	1.95e-05	0.000393561
g2366.t1	28.6295	72.8803	27.9101	20.7509	20.5025	22.2034	9.68892	-1.19091	0.0303925	0.10947
g2367.t1	128.833	127.02	101.022	145.256	88.8443	111.017	100.412	-0.316386	0.187271	0.37212
g2368.t1	38.4238	64.5512	52.1798	44.3839	58.0905	22.2034	47.5638	-0.210458	0.538818	0.712962
g2369.t1	27.1227	23.9464	65.8315	63.4056	61.5076	72.1609	56.3719	0.452564	0.259596	0.458332
g2371.t1	30.8897	30.1933	25.4831	25.3622	20.5025	30.5296	34.3516	0.108243	0.765381	0.869346
g2372.t1	72.3271	102.032	76.1461	65.1348	78.593	86.038	79.273	0.0517732	0.841225	0.914665
g2373.t1	42.1908	38.5225	59.1573	55.3358	64.9247	77.7118	48.4446	0.314205	0.302373	0.503485
g2376.t1	120.545	129.102	131.966	152.173	174.271	105.466	101.293	-0.115437	0.647456	0.793154
g2377.t1	116.025	168.666	130.449	176.959	160.603	124.894	129.479	-0.108173	0.666911	0.806382
g2378.t1	35.4101	54.1397	39.1348	32.8556	44.4221	63.8347	70.4649	0.624783	0.0424736	0.138167
g2379.t1	58.7658	57.2631	57.6405	44.9603	54.6734	66.6101	36.1133	-0.136024	0.657376	0.799811
g2380.t1	42.9442	23.9464	42.4719	28.8207	10.2513	11.1017	12.3314	-1.59587	0.000911948	0.00841674
g2381.t1	29.3829	24.9875	31.2472	24.7858	10.2513	19.4279	10.5697	-1.11886	0.014733	0.0657233
g2382.t1	14.3147	51.0162	16.0787	23.0566	10.2513	16.6525	24.6627	-0.475886	0.397373	0.595666
g2383.t1	16.575	33.3167	10.618	29.3971	13.6684	0	16.7354	-1.00109	0.126579	0.287763
g2384.t1	16.575	15.6172	25.1798	6.91697	13.6684	13.8771	21.1395	0.0641684	0.908925	0.952671
g2386.t1	50.4783	46.8516	62.191	65.7112	13.6684	27.7542	54.6103	-0.661624	0.0867051	0.224514
g2387.t1	51.2317	55.1808	43.6854	44.9603	51.2563	11.1017	54.6103	-0.252048	0.504911	0.686185
g2388.t1	77.6009	36.4402	48.236	68.5933	58.0905	61.0593	77.5114	0.21293	0.511183	0.691183
g2389.t1	67.0532	24.9875	65.2247	48.9952	37.588	27.7542	42.2789	-0.50787	0.196862	0.38472
g2391.t1	217.735	147.843	146.528	191.946	105.93	188.729	173.52	-0.154676	0.576176	0.741115
g2393.t1	185.338	169.707	190.517	175.806	1131.06	133.22	169.116	1.39961	NA	NA
g2394.t1	62.5328	68.7157	54.6067	72.0518	43731.9	4399.04	5912	8.12653	2.14e-16	7.89e-14
g2396.t1	100.203	116.609	101.933	110.095	75.1759	122.119	107.459	-0.0511057	0.824641	0.905395
g2397.t1	155.202	137.431	150.775	139.492	58.0905	74.9364	110.982	-0.76308	0.00318781	0.0214777
g2398.t1	76.0941	124.938	91.618	70.899	1780.3	72.1609	94.2468	2.83357	NA	NA
g2399.t1	394.785	357.114	338.562	383.892	2679	535.656	253.674	1.64748	0.0445126	0.142434
g2400.t1	164.996	157.213	215.393	183.876	4124.43	152.648	114.505	3.0195	NA	NA
g2401.t1	48.9715	43.7282	49.4494	64.5584	7281.81	41.6313	190.255	5.59812	NA	NA
g2402.t1	173.284	228.011	195.371	146.409	109.347	130.445	158.546	-0.452274	0.0805301	0.213338
g2403.t1	136.367	114.526	131.36	119.894	177.689	141.546	160.308	0.341616	0.104616	0.253498
g2404.t1	15.8215	52.0574	44.5955	30.55	6.83418	11.1017	13.2122	-1.6843	0.00228682	0.0168248
g2406.t1	97.1895	169.707	121.045	102.602	41.0051	6619.38	52.8487	4.1897	NA	NA
g2407.t1	75.3407	103.074	86.1573	95.1084	47.8392	33.305	27.3051	-1.41176	3.71e-06	0.000102858
g2408.t1	247.118	188.448	201.742	147.562	44.4221	105.466	136.526	-0.983328	0.00347285	0.0229279
g2409.t1	273.487	242.587	346.449	292.242	290.452	147.097	209.633	-0.428994	0.184095	0.368159
g2410.t1	143.147	168.666	114.674	164.855	177.689	105.466	142.691	-0.0593735	0.818353	0.901296
g2411.t1	223.008	188.448	240.27	216.155	293.87	227.584	317.092	0.369821	0.156692	0.331234
g2413.t1	43.6976	33.3167	59.764	39.7726	61.5076	27.7542	55.4911	0.125369	0.717543	0.839749
g2415.t1	98.6963	82.2507	100.719	94.532	51.2563	36.0805	50.2062	-1.01922	0.000126484	0.00177856
g2416.t1	66.2998	52.0574	77.6629	68.0169	252.865	49.9576	12.3314	0.652284	0.480733	0.666469
g2417.t1	17.3284	20.823	12.4382	13.2575	17.0854	11.1017	3.52324	-0.833371	0.180548	0.363941
g2655.t1	194.379	143.678	137.427	132.575	153.769	188.729	127.718	0.0262342	0.917998	0.957961
g2656.t1	116.025	68.7157	86.1573	113.554	119.598	127.669	98.6508	0.236499	0.373988	0.573885
g2657.t1	268.213	300.892	254.528	319.91	174.271	205.381	221.964	-0.498882	0.0558073	0.166065
g2658.t1	208.694	107.238	126.809	126.811	1862.31	346.928	2815.07	3.55676	4.72e-06	0.000125861
g2659.t1	111.504	78.0861	79.4832	91.0735	211.859	155.424	156.784	0.939506	8.72e-05	0.00131442
g2660.t1	74.5873	68.7157	96.7753	84.7329	1072.97	61.0593	85.4387	2.31933	NA	NA
g2662.t1	52.7385	30.1933	62.4944	51.3009	34.1709	124.894	70.4649	0.628435	0.0959046	0.239544
g2663.t1	109.997	62.4689	97.382	67.4405	88.8443	74.9364	66.0608	-0.176372	0.548339	0.720145
g2665.t1	195.132	171.789	181.416	194.252	211.859	133.22	162.95	-0.146062	0.528298	0.704958
g2667.t1	179.311	263.41	185.056	201.169	153.769	199.83	147.976	-0.314809	0.220395	0.412546
g2668.t1	78.3543	93.7033	77.3596	65.7112	7654.28	527.33	50.2062	5.12214	2.74e-05	0.000516035
g2669.t1	63.2862	73.9215	77.6629	41.5018	27.3367	33.305	64.2992	-0.512999	0.164265	0.341683
g2670.t1	85.8884	102.032	122.865	126.235	310.955	130.445	93.366	0.669995	0.0717113	0.197274
g2671.t1	44.451	44.7693	38.2247	67.4405	78.593	44.4067	69.5841	0.405793	0.201333	0.390209
g2672.t1	43.6976	22.9052	52.1798	63.982	734.674	5206.69	64.2992	5.45083	9.63e-07	3.33e-05
g2673.t1	41.4374	57.2631	50.0562	52.4537	54.6734	91.5889	68.7033	0.515713	0.0581498	0.171045
g2674.t1	154.448	154.09	180.202	213.85	314.372	310.847	269.528	0.753713	0.00290326	0.0200193
g2675.t1	188.352	200.941	230.865	205.204	194.774	258.114	296.833	0.291288	0.254611	0.452061
g2678.t1	83.6282	74.9626	70.6854	115.283	102.513	58.2838	88.0811	-0.0534257	0.852082	0.920119
g2680.t1	372.936	365.443	445.348	472.083	4855.68	546.758	894.904	2.3414	0.00689175	0.0378061
g2681.t1	28.6295	34.3579	42.7753	37.4669	30.7538	44.4067	46.683	0.213961	0.513747	0.693065
g2682.t1	33.9033	21.8641	40.6517	33.432	392.965	97.1397	21.1395	2.37814	0.00868441	0.0450096
g2683.t1	39.1772	27.0698	33.0674	43.2311	10.2513	41.6313	33.4708	-0.260341	0.50431	0.685791
g2684.t1	46.7112	31.2344	26.6966	26.5151	41.0051	33.305	28.186	0.0202644	0.956865	0.978501
g2685.t1	25.6158	48.9339	31.8539	32.2792	23.9196	2.77542	27.3051	-0.826925	0.0851755	0.221684
g2686.t1	36.1635	35.399	50.3596	48.4188	27.3367	13.8771	38.7557	-0.578843	0.131667	0.295344
g2687.t1	35.4101	43.7282	48.236	55.3358	30.7538	49.9576	22.9011	-0.494926	0.170892	0.350808
g2688.t1	47.4646	38.5225	42.7753	30.55	27.3367	19.4279	16.7354	-1.00209	0.0105249	0.051778
g2689.t1	86.6418	108.279	112.551	104.331	146.935	36.0805	110.101	-0.0772392	0.820993	0.902958
g2690.t1	128.079	118.691	100.112	106.06	143.518	385.783	93.366	0.860848	0.0341558	0.118848
g2691.t1	154.448	131.185	134.697	110.672	146.935	177.627	153.261	0.261454	0.243615	0.439046
g2693.t1	58.7658	46.8516	69.7753	202.321	99.0956	91.5889	117.148	0.122678	0.78508	0.881954
g2695.t1	160.476	184.283	176.865	164.855	304.121	9386.47	175.281	4.26007	NA	NA
g2696.t1	42.1908	45.8105	39.4382	48.4188	669.749	83.2626	131.241	2.73913	0.000256528	0.00310201
g2697.t1	65.5464	37.4813	43.382	69.1697	41.0051	30.5296	50.2062	-0.362281	0.300803	0.502217
g2698.t1	125.819	144.72	149.562	175.23	5176.89	188.729	191.136	3.63666	NA	NA
g2701.t1	125.066	173.872	145.315	148.138	18134.5	16677.5	319.734	6.30516	2.52e-08	1.57e-06
g2702.t1	53.4919	60.3866	44.8989	68.5933	30.7538	69.3855	57.2527	-0.0701366	0.821352	0.903209
g2704.t1	21.8488	32.2756	43.382	27.6679	64.9247	22.2034	29.9476	0.233828	0.571359	0.737515
g2705.t1	30.8897	20.823	32.764	34.5849	30.7538	97.1397	51.087	0.981342	0.00784725	0.0416828
g2706.t1	182.325	173.872	162.607	175.23	2313.37	2422.94	214.918	3.24884	7.2e-05	0.00112484
g2707.t1	224.515	212.394	217.82	206.356	129.849	263.665	150.619	-0.254308	0.368957	0.56932
g2708.t1	66.2998	53.0985	62.4944	78.3924	30.7538	72.1609	58.1335	-0.246148	0.409125	0.605967
g2709.t1	85.135	35.399	54	36.3141	37.588	30.5296	39.6365	-0.53798	0.172322	0.352555
g2710.t1	103.97	61.4277	85.8539	93.3791	54.6734	94.3643	66.9416	-0.269724	0.341173	0.542484
g2711.t1	413.62	356.072	390.135	337.779	276.784	427.415	389.318	-0.0354361	0.922145	0.960225
g2712.t1	127.326	171.789	113.764	133.152	2207.44	149.873	167.354	2.62238	NA	NA
g2713.t1	82.8748	129.102	67.9551	91.0735	1718.8	197.055	194.659	2.92166	NA	NA
g2714.t1	109.997	141.596	118.011	115.283	2374.88	147.097	99.5316	2.84785	NA	NA
g2715.t1	106.23	97.8679	125.596	90.4971	105.93	141.546	104.817	0.138962	0.564062	0.7323
g2716.t1	309.65	358.155	255.438	236.33	2419.3	172.076	246.627	1.70472	NA	NA
g2717.t1	109.244	115.567	100.112	134.305	167.437	124.894	147.976	0.353426	0.118318	0.275105
g2718.t1	257.665	318.591	219.034	182.723	140.101	235.911	269.528	-0.164449	0.618063	0.771445
g2719.t1	113.764	104.115	111.034	152.75	54.6734	102.691	51.087	-0.836763	0.00495088	0.0296646
g2722.t1	131.093	95.7856	115.888	92.2263	71.7589	102.691	30.8284	-0.746556	0.0377233	0.127386
g2723.t1	187.598	132.226	207.809	188.488	314.372	111.017	108.34	-0.0397278	0.916752	0.957118
g2725.t1	131.846	124.938	160.483	141.798	136.684	116.568	99.5316	-0.291244	0.208238	0.398542
g2726.t1	132.6	132.226	119.831	69.7461	78.593	86.038	91.6043	-0.392804	0.176586	0.358673
g2727.t1	105.477	108.279	73.7191	76.0867	146.935	124.894	141.811	0.618032	0.0121353	0.0573332
g2728.t1	142.394	112.444	120.742	115.859	71.7589	119.343	101.293	-0.315632	0.185192	0.369701
g2729.t1	38.4238	48.9339	53.3933	49.5716	78.593	33.305	44.9214	0.0744397	0.815004	0.899517
g2731.t1	64.793	30.1933	44.8989	34.0084	5190.56	30.5296	32.59	5.33115	NA	NA
g2732.t1	34.6567	24.9875	36.7079	38.6198	30.7538	27.7542	26.4243	-0.296381	0.408449	0.605426
g2733.t1	73.0805	120.773	50.9663	72.0518	58.0905	49.9576	81.9154	-0.260911	0.451002	0.64195
g2734.t1	36.9169	18.7407	42.4719	38.6198	20.5025	24.9788	32.59	-0.348904	0.391934	0.590766
g2735.t1	140.134	144.72	172.315	99.7197	242.613	441.292	423.67	1.41282	1.53e-05	0.000321972
g2736.t1	21.0954	36.4402	42.7753	43.2311	492.061	119.343	81.9154	2.66161	1.56e-07	7.27e-06
g2737.t1	61.7794	31.2344	43.0787	32.2792	51.2563	49.9576	50.2062	0.256464	0.447605	0.639149
g2739.t1	30.1363	10.4115	32.4607	25.3622	54.6734	30.5296	14.9738	0.311649	0.536649	0.711475
g2740.t1	24.109	1.04115	13.3483	12.6811	20.5025	5.55084	26.4243	0.487402	0.50547	0.686605
g2741.t1	27.1227	51.0162	31.8539	29.9735	27.3367	27.7542	36.1133	-0.130446	0.728529	0.84674
g2742.t1	63.2862	85.3741	60.0674	80.1216	95.6785	52.733	87.2003	0.143238	0.605662	0.762755
g2743.t1	32.3965	48.9339	26.6966	40.349	30.7538	16.6525	27.3051	-0.53766	0.171787	0.351976
g2744.t1	33.9033	4.16459	29.7303	47.266	54.6734	13.8771	26.4243	0.087254	0.887028	0.939569
g2745.t1	109.997	84.333	101.022	103.755	143.518	149.873	153.261	0.578161	0.00656902	0.0365208
g2746.t1	57.2589	43.7282	27	35.1613	1653.87	97.1397	258.078	4.03775	1.1e-07	5.46e-06
g2747.t1	32.3965	15.6172	37.618	64.5584	123.015	27.7542	30.8284	0.622438	0.245046	0.440889
g2748.t1	48.9715	12.4938	41.2584	31.1264	47.8392	33.305	33.4708	0.141974	0.746294	0.857616
g2749.t1	140.134	148.884	123.775	138.916	1934.07	133.22	198.182	2.45043	NA	NA
g2750.t1	106.984	98.909	60.3708	58.7943	78.593	86.038	107.459	0.201726	0.510224	0.690408
g2751.t1	67.0532	96.8267	53.3933	110.672	5535.68	94.3643	86.3195	4.53851	NA	NA
g2752.t1	98.6963	44.7693	66.7416	166.584	396.382	124.894	56.3719	1.02029	0.193867	0.38109
g2753.t1	67.0532	56.222	64.618	71.4754	58.0905	94.3643	61.6568	0.109393	0.679524	0.814366
g2754.t1	2.26022	1.04115	5.1573	5.18773	10.2513	0	7.9273	0.789037	0.420317	0.615578
g2755.t1	64.793	48.9339	40.3483	29.9735	51.2563	74.9364	55.4911	0.401473	0.230259	0.423654
g2756.t1	48.2181	103.074	64.9214	59.9471	95.6785	58.2838	60.776	0.0293627	0.928194	0.96359
g2758.t1	85.8884	68.7157	73.1124	65.7112	68.3418	27.7542	72.2265	-0.337361	0.269947	0.470069
g2759.t1	161.983	161.378	118.618	137.763	14778.9	119.343	85.4387	5.10688	NA	NA
g2760.t1	84.3816	95.7856	92.8315	90.4971	58.0905	11.1017	73.1073	-0.862183	0.0214029	0.0856388
g2761.t1	98.6963	117.65	82.8202	106.06	112.764	160.974	102.174	0.292421	0.246765	0.442724
g2762.t1	51.2317	34.3579	41.8652	28.2443	34.1709	52.733	54.6103	0.319308	0.341173	0.542484
g2763.t1	228.282	324.838	281.528	302.041	362.211	219.258	287.144	0.0242968	0.939574	0.969845
g2764.t1	171.777	205.106	191.124	182.723	181.106	299.745	266.886	0.420354	0.0991699	0.244618
g2766.t1	283.281	246.752	292.449	322.216	403.216	338.601	362.894	0.36109	0.235816	0.430006
g2767.t1	79.1077	90.5798	80.3933	89.3442	779.096	83.2626	67.8224	1.86396	NA	NA
g2768.t1	56.5055	44.7693	58.2472	57.6414	1418.09	52.733	63.4184	3.23273	NA	NA
g2769.t1	42.1908	36.4402	38.5281	18.4453	34.1709	22.2034	62.5376	0.316376	0.459515	0.649226
g2770.t1	41.4374	43.7282	59.4607	31.7028	30.7538	19.4279	54.6103	-0.23776	0.550443	0.721974
g2771.t1	27.8761	46.8516	44.2921	42.6547	78.593	69.3855	60.776	0.749688	0.0104975	0.0516783
g2774.t1	76.8475	84.333	81.3034	38.0433	37.588	69.3855	27.3051	-0.705356	0.0732184	0.20002
g2775.t1	97.1895	73.9215	107.09	108.942	321.206	185.953	144.453	1.13132	0.00019153	0.00246962
g2776.t1	88.902	92.6621	91.0112	76.0867	68.3418	147.097	90.7235	0.223297	0.401882	0.599799
g2777.t1	47.4646	48.9339	26.0899	20.1745	17.0854	80.4872	59.0143	0.601117	0.184293	0.368323
g2778.t1	64.793	49.9751	64.9214	66.8641	51.2563	86.038	57.2527	0.0450448	0.86984	0.929703
g2779.t1	97.1895	86.4153	106.18	73.2046	6075.58	305.296	96.8892	4.57172	6.95e-05	0.00109224
g2780.t1	89.6554	109.32	64.3146	97.9904	116.181	77.7118	141.811	0.351723	0.220964	0.413176
g2781.t1	42.9442	17.6995	21.5393	15.5632	112.764	8.32626	32.59	1.02439	0.0892072	0.228648
g2783.t1	42.9442	43.7282	56.1236	49.5716	54.6734	69.3855	36.9941	0.0724979	0.816243	0.900271
g2789.t1	13.5613	39.5636	16.382	21.9037	13.6684	11.1017	14.9738	-0.721914	0.183006	0.366817
g2790.t1	137.873	145.761	146.831	162.549	215.277	291.419	241.342	0.749383	0.000704482	0.00685059
g2791.t1	70.8203	57.2631	58.5506	68.5933	116.181	99.9151	87.2003	0.629702	0.0090039	0.0461657
g2792.t1	48.2181	74.9626	37.618	49.5716	41.0051	91.5889	83.677	0.513103	0.124968	0.285164
g2793.t1	84.3816	88.4975	57.9438	62.2528	30.7538	66.6101	36.9941	-0.723355	0.0264232	0.0991612
g2794.t1	10.5477	11.4526	13.0449	6.34056	6.83418	13.8771	5.28487	-0.375224	0.570863	0.737233
g2795.t1	109.997	92.6621	79.1798	54.183	78.593	80.4872	72.2265	-0.126783	0.669191	0.808014
g2796.t1	74.5873	118.691	60.0674	96.2612	143.518	124.894	116.267	0.554505	0.050262	0.1547
g2797.t1	85.8884	130.143	81	77.8159	88.8443	108.241	166.473	0.427746	0.149787	0.321362
g2798.t1	109.997	103.074	130.146	89.3442	58.0905	119.343	96.8892	-0.223769	0.406808	0.604003
g2799.t1	8.28748	45.8105	29.1236	22.4802	37.588	49.9576	73.1073	1.07271	0.0246745	0.0947449
g2800.t1	59.5192	55.1808	73.7191	112.977	92.2614	122.119	96.0084	0.441821	0.146358	0.316234
g2802.t1	60.2726	86.4153	24.573	41.5018	71.7589	63.8347	62.5376	0.330764	0.408174	0.6052
g2803.t1	44.451	61.4277	48.236	63.982	1465.93	86.038	91.6043	3.32493	NA	NA
g2805.t1	21.8488	24.9875	22.1461	51.3009	6.83418	2.77542	6.16568	-2.46567	0.000170712	0.00226212
g2807.t1	34.6567	43.7282	22.4494	45.5367	0	177.627	48.4446	1.04342	0.394897	0.59347
g2808.t1	69.3134	48.9339	50.0562	97.9904	5310.16	63.8347	37.8749	4.75928	NA	NA
g2811.t1	91.9157	40.6048	68.2584	62.8292	12906.3	24.9788	57.2527	6.03721	NA	NA
g2812.t1	85.135	99.9502	52.7865	36.3141	2532.06	55.5084	256.316	3.7902	0.000109792	0.0015873
g2813.t1	286.295	312.344	272.124	449.603	1643.62	138.771	234.296	1.02323	0.20678	0.396675
g2814.t1	83.6282	57.2631	80.0899	84.1565	51.2563	36.0805	51.9679	-0.698793	0.0153803	0.0678547
g2815.t1	144.654	209.271	148.348	236.33	21445.6	38622.8	253.674	6.76686	2.33e-08	1.47e-06
g2816.t1	100.203	130.143	112.854	147.562	92.2614	1629.17	277.455	2.44042	0.00159033	0.0128199
g2817.t1	119.792	110.362	90.1011	72.6282	82.0101	818.749	166.473	1.85574	0.00156351	0.0126522
g2818.t1	89.6554	45.8105	54.3034	74.9339	615.076	205.381	1328.26	3.4394	1.41e-08	9.53e-07
g2819.t1	85.135	105.156	118.618	620.798	9936.89	127.669	204.348	3.8799	NA	NA
g2820.t1	112.258	173.872	108.91	122.776	85.4272	77.7118	124.194	-0.379991	0.175962	0.357883
g2821.t1	98.6963	137.431	99.5056	96.8376	105.93	52.733	75.7497	-0.480419	0.079162	0.210914
g2822.t1	41.4374	37.4813	33.0674	37.4669	10.2513	24.9788	28.186	-0.687745	0.0710118	0.195944
g2825.t1	122.052	144.72	107.393	121.623	1664.12	47.1821	44.9214	2.23692	NA	NA
g2826.t1	93.4225	58.3043	69.4719	84.1565	41.0051	24.9788	39.6365	-1.09111	0.000582554	0.0059213
g2827.t1	100.203	148.884	87.6742	106.06	58.0905	13.8771	40.5173	-1.55892	8.17e-06	0.000194985
g2829.t1	159.722	281.11	198.708	162.549	389.548	244.237	217.56	0.49181	0.146481	0.316395
g2830.t1	140.134	68.7157	114.067	131.999	64.9247	177.627	157.665	0.248197	0.471576	0.658944
g2831.t1	125.819	107.238	172.618	136.61	68.3418	197.055	117.148	-0.0908483	0.777952	0.877713
g2832.t1	45.9578	56.222	90.7079	93.9555	37.588	55.5084	59.0143	-0.475796	0.169544	0.349025
g2833.t1	75.3407	65.5923	83.427	62.2528	64.9247	19.4279	58.1335	-0.567109	0.0821251	0.216179
g2834.t1	74.5873	55.1808	50.6629	91.6499	30.7538	38.8559	24.6627	-1.17261	0.0010989	0.00964084
g2835.t1	67.8066	53.0985	86.1573	53.6065	34.1709	27.7542	37.8749	-0.94757	0.00466899	0.0284641
g2836.t1	64.0396	94.7444	71.8989	88.1914	123.015	47.1821	73.1073	-0.00369021	0.990369	0.995031
g2837.t1	70.8203	76.0038	82.8202	62.2528	51.2563	61.0593	74.8689	-0.173452	0.514861	0.693852
g2838.t1	156.709	167.625	135.607	125.658	71.7589	152.648	94.2468	-0.463354	0.0870134	0.225069
g2840.t1	89.6554	117.65	92.8315	107.213	95.6785	77.7118	96.8892	-0.155868	0.510318	0.690507
g2841.t1	124.312	144.72	148.652	139.492	184.523	269.216	147.976	0.50396	0.0512466	0.156895
g2842.t1	111.504	92.6621	99.809	89.3442	58.0905	83.2626	116.267	-0.123461	0.644687	0.791267
g2843.t1	91.1623	76.0038	100.112	106.06	68.3418	22.2034	88.9619	-0.580822	0.0947091	0.237673
g2844.t1	9.04088	20.823	4.24719	13.2575	23.9196	8.32626	11.4505	0.281365	0.669206	0.808014
g2845.t1	73.0805	99.9502	42.4719	69.7461	102.513	102.691	67.8224	0.336682	0.305452	0.506798
g2846.t1	67.8066	62.4689	79.1798	36.3141	47.8392	55.5084	65.18	-0.100201	0.763578	0.868338
g2847.t1	70.0669	125.979	78.2697	62.8292	85.4272	52.733	96.0084	-0.0704496	0.827137	0.907017
g2848.t1	42.9442	46.8516	45.2023	38.6198	92.2614	91.5889	107.459	1.18849	1.15e-06	3.89e-05
g2849.t1	106.984	112.444	85.8539	94.532	78.593	66.6101	182.328	0.196083	0.559779	0.728945
g2850.t1	50.4783	74.9626	42.7753	74.3575	41.0051	580.063	36.1133	1.85131	NA	NA
g2851.t1	79.8611	86.4153	77.6629	56.4886	116.181	10305.1	63.4184	5.54027	NA	NA
g2852.t1	194.379	244.67	240.876	223.649	4144.93	280.317	210.514	2.77308	NA	NA
g2854.t1	244.104	183.242	217.517	151.021	11830	352.478	102.174	4.3629	NA	NA
g2855.t1	29.3829	33.3167	39.7416	27.0915	13.6684	19.4279	32.59	-0.428997	0.293249	0.494382
g2856.t1	15.0681	10.4115	27.6067	19.0217	13.6684	30.5296	22.9011	0.288558	0.552065	0.723224
g2858.t1	45.2044	38.5225	54	25.9386	27.3367	55.5084	34.3516	-0.0886153	0.813779	0.898852
g2859.t1	108.491	127.02	121.955	144.104	666.332	169.301	113.625	1.32106	0.00866361	0.0449087
g2860.t1	166.503	161.378	158.663	196.557	95.6785	141.546	125.956	-0.481895	0.0360183	0.123483
g2862.t1	20.342	6.24689	11.2247	14.9868	10.2513	2.77542	10.5697	-0.672932	0.312488	0.513867
g2864.t1	21.8488	19.7818	17.2921	96.8376	1575.28	874.257	16.7354	4.39666	1.58e-05	0.000330811
g2865.t1	61.7794	123.897	123.472	111.248	102.513	180.402	128.598	0.382614	0.21034	0.401121
g2866.t1	11.3011	2.0823	8.79775	15.5632	3.41709	5.55084	37.8749	0.864671	0.280617	0.481751
g2867.t1	24.8624	26.0287	23.3596	16.716	20.5025	11.1017	37.8749	0.169621	0.709768	0.835067
g2868.t1	19.5886	12.4938	24.8764	312.417	10.2513	24.9788	35.2324	-1.95695	NA	NA
g2869.t1	25.6158	22.9052	25.1798	34.5849	20.5025	22.2034	14.093	-0.613615	0.151365	0.323648
g2870.t1	36.9169	27.0698	46.7191	28.8207	10.2513	30.5296	36.1133	-0.345611	0.40722	0.604284
g2871.t1	64.793	69.7569	76.4494	70.3226	215.277	27.7542	23.7819	0.3157	0.70115	0.829665
g2872.t1	21.8488	14.5761	40.0449	19.0217	27.3367	63.8347	36.9941	0.79442	0.0730464	0.199652
g2873.t1	48.2181	39.5636	30.6405	23.0566	27.3367	24.9788	20.2587	-0.583998	0.155966	0.330221
g2874.t1	12.0545	28.111	43.6854	25.3622	17.0854	52.733	16.7354	0.0149061	0.977575	0.988601
g2875.t1	26.3692	37.4813	33.9775	23.633	37.588	36.0805	36.1133	0.269615	0.435525	0.628809
g2876.t1	25.6158	24.9875	31.2472	14.4104	47.8392	55.5084	36.1133	0.897338	0.0176244	0.0748483
g2877.t1	27.1227	24.9875	25.1798	37.4669	41.0051	88.8135	28.186	0.814912	0.0451977	0.143939
g2878.t1	53.4919	35.399	38.2247	58.7943	44.4221	69.3855	32.59	0.00605526	0.98632	0.992975
g2879.t1	24.109	41.6459	32.764	49.5716	20.5025	24.9788	43.1597	-0.215303	0.595901	0.756051
g2880.t1	60.2726	49.9751	44.5955	53.0301	10138.5	111.017	88.0811	6.05102	NA	NA
g2881.t1	22.6022	44.7693	35.191	46.1132	54.6734	30.5296	36.1133	0.0868905	0.813369	0.898712
g2882.t1	21.8488	28.111	29.427	38.6198	37.588	33.305	18.497	-0.103604	0.797756	0.889055
g2883.t1	48.2181	37.4813	54.3034	61.0999	0	33.305	59.0143	-0.655628	0.454515	0.644939
g2884.t1	47.4646	45.8105	25.4831	40.349	23.9196	33.305	30.8284	-0.394333	0.295304	0.496365
g2885.t1	74.5873	83.2918	74.6292	97.414	30.7538	66.6101	63.4184	-0.557979	0.0504544	0.155122
g2886.t1	45.9578	66.6334	37.618	61.0999	10.2513	19.4279	21.1395	-1.5255	0.000200267	0.00255671
g2887.t1	12.8079	4.16459	13.9551	22.4802	17.0854	16.6525	9.68892	0.00101367	0.998683	0.999488
g2888.t1	13.5613	38.5225	14.8652	28.8207	13.6684	5.55084	14.093	-1.02318	0.0786537	0.20991
g2889.t1	29.3829	16.6584	21.8427	27.0915	17.0854	5.55084	14.9738	-0.883098	0.0734122	0.200376
g2890.t1	18.8352	33.3167	21.5393	20.7509	10.2513	41.6313	53.7295	0.696884	0.118684	0.275612
g2891.t1	7.53407	18.7407	17.8989	19.5981	3.41709	11.1017	7.9273	-1.04979	0.0989444	0.244284
g2892.t1	33.1499	10.4115	20.3258	17.8688	13.6684	2.77542	10.5697	-1.16458	0.0567068	0.167965
g2893.t1	24.8624	14.5761	10.0112	24.2094	17.0854	11.1017	12.3314	-0.471931	0.39159	0.590406
g2894.t1	27.1227	20.823	19.7191	16.1396	2115.18	13.8771	19.3778	5.09464	NA	NA
g2895.t1	18.8352	33.3167	28.8202	6.91697	0	5.55084	28.186	-0.725969	0.337771	0.539506
g2896.t1	25.6158	0	26.0899	10.3755	10.2513	22.2034	26.4243	0.355779	0.650117	0.794572
g2897.t1	26.3692	11.4526	18.5056	21.3273	6.83418	2.77542	31.7092	-0.277473	0.663479	0.804171
g2898.t1	26.3692	37.4813	40.9551	30.55	23.9196	27.7542	22.0203	-0.501156	0.186969	0.371797
g2899.t1	54.2453	77.0449	54.9101	35.7377	75.1759	66.6101	141.811	0.833995	0.0162833	0.0707764
g2900.t1	42.1908	30.1933	25.1798	42.0782	44.4221	94.3643	103.936	1.2685	0.000186209	0.00242057
g2901.t1	57.2589	58.3043	51.573	57.6414	6270.36	163.75	116.267	5.27971	NA	NA
g2902.t1	28.6295	32.2756	52.7865	33.432	64.9247	94.3643	123.314	1.37527	2.48e-05	0.000476928
g2904.t1	80.6146	148.884	74.9326	124.506	2241.61	127.669	94.2468	2.93568	NA	NA
g2905.t1	24.8624	19.7818	11.8315	23.633	41.0051	24.9788	31.7092	0.709623	0.0908926	0.231594
g2906.t1	8.28748	4.16459	18.2022	9.79904	6.83418	0	6.16568	-1.1705	0.172043	0.352135
g2907.t1	15.0681	6.24689	9.70787	6.34056	0	8.32626	9.68892	-0.438934	0.562082	0.730663
g2908.t1	43.6976	29.1521	21.236	20.1745	17.0854	2.77542	7.04649	-1.78816	0.00226093	0.016712
g2909.t1	22.6022	29.1521	13.9551	25.3622	0	5.55084	6.16568	-2.24539	0.00102809	0.00919471
g2910.t1	39.1772	20.823	17.2921	25.9386	23.9196	2.77542	13.2122	-0.98894	0.0685338	0.1913
g2911.t1	27.8761	28.111	13.6517	19.0217	27.3367	52.733	39.6365	0.898714	0.0256916	0.0973954
g2912.t1	18.0818	16.6584	16.382	8.0698	6.83418	38.8559	9.68892	0.261374	0.660443	0.801912
g2913.t1	112.258	71.8392	82.8202	78.3924	44.4221	27.7542	44.9214	-1.11026	0.000296082	0.00349254
g2914.t1	37.6704	82.2507	79.7865	1141.3	23.9196	24.9788	15.8546	-3.96715	NA	NA
g2915.t1	172.53	157.213	167.764	178.112	126.432	244.237	162.95	0.0727583	0.775355	0.875757
g2916.t1	137.873	149.925	147.438	151.597	167.437	149.873	154.142	0.0930205	0.646071	0.792008
g2917.t1	198.899	216.559	181.416	191.37	170.854	172.076	236.938	0.000993442	0.996665	0.998244
g2918.t1	140.887	198.859	183.236	148.138	140.101	127.669	160.308	-0.215008	0.370651	0.570718
g2919.t1	154.448	184.283	159.27	147.562	105.93	133.22	110.101	-0.47411	0.0326056	0.115003
g2920.t1	204.927	163.46	188.09	198.287	167.437	122.119	125.956	-0.470202	0.0403037	0.133253
g2921.t1	250.131	199.9	239.966	254.775	133.266	166.525	218.441	-0.423687	0.108077	0.259072
g2922.t1	161.229	171.789	249.371	186.758	112.764	252.563	205.229	-0.00793811	0.979549	0.989509
g2923.t1	35.4101	79.1272	44.2921	43.2311	37.588	49.9576	40.5173	-0.228554	0.523931	0.701307
g2924.t1	232.803	231.135	226.011	214.426	293.87	219.258	295.072	0.257999	0.301465	0.502747
g2925.t1	195.132	122.855	231.472	193.099	184.523	122.119	153.261	-0.287976	0.311716	0.513227
g2926.t1	201.913	167.625	173.225	183.3	181.106	349.703	226.368	0.474326	0.0908974	0.231594
g2927.t1	249.378	311.303	244.517	227.684	242.613	205.381	405.173	0.156391	0.647358	0.793122
g2928.t1	31.6431	46.8516	20.3258	52.4537	13.6684	16.6525	22.0203	-1.02392	0.0310912	0.111281
g2929.t1	194.379	120.773	165.034	179.265	167.437	197.055	218.441	0.247695	0.326142	0.527672
g2930.t1	125.066	243.629	185.966	177.536	184.523	247.012	273.932	0.376129	0.206623	0.396581
g2931.t1	241.844	263.41	172.315	197.71	252.865	258.114	238.7	0.193649	0.467803	0.655914
g2932.t1	251.638	257.163	224.494	186.182	194.774	105.466	207.871	-0.424805	0.149226	0.320507
g2933.t1	244.104	254.04	182.022	216.155	205.025	305.296	226.368	0.133795	0.626063	0.777014
g2934.t1	199.653	144.72	152.596	153.903	228.945	230.36	264.243	0.577579	0.0137354	0.0623968
g2935.t1	201.913	176.995	193.247	190.793	348.543	235.911	286.264	0.600122	0.015903	0.0696019
g2936.t1	150.681	172.831	91.3146	151.021	1688.04	177.627	126.837	2.22868	NA	NA
g2937.t1	75.3407	69.7569	76.4494	69.7461	47.8392	88.8135	107.459	0.229008	0.403216	0.600905
g2939.t1	82.1214	64.5512	74.6292	48.9952	30.7538	77.7118	44.9214	-0.411207	0.21132	0.402236
g2941.t1	126.572	98.909	121.045	131.999	11201.2	6838.64	173.52	5.66489	3.76e-07	1.55e-05
g2942.t1	198.899	216.559	168.674	150.444	266.533	405.211	338.231	0.880702	0.00214067	0.0160166
g2943.t1	330.746	288.398	261.506	270.915	392.965	216.483	296.833	0.0664499	0.839857	0.91402
g2944.t1	205.68	156.172	195.371	174.077	293.87	327.5	290.668	0.728806	0.00271497	0.0191063
g2945.t1	222.255	182.201	230.562	281.29	505.729	252.563	297.714	0.610931	0.0884504	0.227574
g2946.t1	243.35	154.09	206.596	306.076	2453.47	233.135	302.999	2.12871	NA	NA
g2947.t1	246.364	184.283	193.854	242.094	146.935	172.076	132.122	-0.541787	0.027426	0.101681
g2948.t1	29.3829	33.3167	49.7528	32.2792	140.101	19.4279	43.1597	0.841434	0.0835182	0.218729
g2950.t1	96.4361	112.444	82.8202	119.318	153.769	183.178	164.712	0.710993	0.00208448	0.0157048
g2951.t1	162.736	143.678	166.551	171.195	126.432	155.424	153.261	-0.140529	0.509566	0.689856
g2952.t1	89.6554	117.65	124.079	139.492	47.8392	94.3643	28.186	-1.12797	0.00191421	0.0147775
g2953.t1	125.066	90.5798	101.022	97.414	37.588	30.5296	43.1597	-1.4297	6.39e-07	2.41e-05
g2954.t1	256.912	265.493	243	306.652	140.101	122.119	140.93	-0.989883	3.47e-05	0.000623699
g2955.t1	114.518	56.222	106.787	99.7197	23.9196	69.3855	16232.5	5.85037	NA	NA
g2959.t1	233.556	301.933	279.101	238.059	2976.28	152.648	173.52	2.0631	NA	NA
g3196.t1	38.4238	39.5636	50.3596	24.2094	47.8392	4199.21	33.4708	5.22458	NA	NA
g3197.t1	3.76704	20.823	29.1236	9.22263	3.41709	5.55084	13.2122	-0.926273	0.241539	0.436665
g3198.t1	156.709	154.09	219.034	163.702	99.0956	197.055	115.386	-0.351515	0.21935	0.411559
g3199.t1	26.3692	59.3454	56.427	56.4886	8580.31	133.22	41.3981	5.87649	NA	NA
g3200.t1	64.0396	55.1808	71.8989	55.9122	47.8392	19.4279	42.2789	-0.737631	0.0206488	0.0835224
g3203.t1	213.214	225.929	206.292	1888.33	5727.04	22525.3	230.772	3.90565	0.0040221	0.025562
g3205.t1	152.188	89.5387	113.764	93.9555	157.186	94.3643	56.3719	-0.189759	0.582077	0.745151
g3206.t1	125.819	131.185	111.034	112.401	99.0956	97.1397	63.4184	-0.531976	0.034038	0.118585
g3207.t1	222.255	273.822	246.034	206.933	297.287	244.237	266.886	0.182605	0.479815	0.665704
g3208.t1	45.2044	33.3167	54.6067	62.2528	30.7538	61.0593	54.6103	0.0202141	0.951479	0.975882
g3211.t1	71.5737	54.1397	84.6405	103.755	51.2563	41.6313	80.1538	-0.386524	0.239209	0.433815
g3213.t1	78.3543	57.2631	84.0337	89.9206	51.2563	55.5084	59.0143	-0.478595	0.0842755	0.220042
g3214.t1	83.6282	61.4277	54.3034	58.2179	13.6684	47.1821	29.0668	-1.07865	0.00221541	0.0164546
g3215.t1	460.332	368.566	458.09	433.464	427.136	677.203	467.711	0.283925	0.501222	0.683254
g3216.t1	102.463	98.909	68.8652	96.8376	88.8443	133.22	150.619	0.482852	0.0678504	0.190006
g3217.t1	138.627	121.814	146.225	154.479	157.186	133.22	182.328	0.184819	0.409301	0.606107
g3218.t1	190.612	224.888	172.315	190.793	157.186	130.445	136.526	-0.46545	0.0384746	0.129117
g3224.t1	152.188	144.72	179.899	185.029	5351.16	108.241	95.1276	3.48331	NA	NA
g3227.t1	129.586	102.032	102.539	78.3924	2395.38	116.568	66.0608	3.0568	NA	NA
g3232.t1	88.1486	35.399	91.9214	79.5452	37.588	38.8559	25.5435	-1.19161	0.00226858	0.0167455
g3233.t1	92.6691	134.308	128.326	171.195	116.181	91.5889	59.0143	-0.624649	0.0429945	0.139224
g3234.t1	51.9851	87.4564	70.9888	46.6896	201.608	63.8347	32.59	0.580539	0.227694	0.420667
g3235.t1	138.627	97.8679	90.4045	118.741	47.8392	33.305	76.6306	-0.990677	0.00179873	0.014074
g3237.t1	69.3134	47.8928	81.9101	56.4886	41.0051	61.0593	80.1538	-0.0193597	0.950984	0.975523
g3238.t1	263.692	264.451	239.966	208.662	242.613	321.949	298.595	0.242595	0.368876	0.56932
g3239.t1	152.188	117.65	130.753	121.047	116.181	258.114	136.526	0.375335	0.196838	0.38472
g3240.t1	55.7521	94.7444	91.0112	104.331	75.1759	94.3643	95.1276	0.0442421	0.875227	0.932595
g3242.t1	58.7658	74.9626	92.5281	80.1216	34.1709	47.1821	42.2789	-0.888764	0.00302539	0.0206743
g3243.t1	115.271	56.222	85.2472	71.4754	78.593	108.241	68.7033	0.0234455	0.939216	0.969638
g3244.t1	73.8339	76.0038	60.6742	69.7461	410.051	22325.5	56.3719	6.76086	NA	NA
g3246.t1	103.217	76.0038	118.618	78.3924	854.272	166.525	146.215	2.03597	0.00019008	0.00245876
g3248.t1	131.846	80.1684	99.809	113.554	468.141	127.669	363.775	1.58708	5.64e-05	0.00092302
g3251.t1	161.983	123.897	179.596	141.222	181.106	138.771	199.944	0.200841	0.413757	0.610023
g3252.t1	20.342	42.6871	32.4607	60.5235	27.3367	24.9788	2.64243	-1.27353	0.0390763	0.130379
g3253.t1	11.3011	1.04115	26.0899	3.45849	1691.46	22.2034	7.9273	5.76421	NA	NA
g3255.t1	36.1635	88.4975	32.1573	50.1481	17.0854	30.5296	16.7354	-1.29366	0.00549572	0.0320579
g3256.t1	54.9987	40.6048	33.0674	60.5235	23.9196	22.2034	37.8749	-0.659474	0.085395	0.222014
g3257.t1	240.337	305.056	230.865	180.994	2921.61	266.44	152.38	2.21679	NA	NA
g3258.t1	104.724	132.226	94.045	105.484	34.1709	44.4067	82.7962	-0.899887	0.00416471	0.0262297
g3261.t1	189.859	163.46	126.202	117.012	82.0101	1379.38	62.5376	1.76688	NA	NA
g3262.t1	488.961	565.343	496.315	530.878	5737.29	371.906	758.378	2.13664	0.0268014	0.100142
g3263.t1	48.2181	47.8928	50.6629	31.7028	365.628	258.114	24.6627	2.26766	0.00563801	0.0326857
g3264.t1	56.5055	46.8516	83.427	103.755	95.6785	49.9576	52.8487	-0.191896	0.587275	0.748916
g3265.t1	46.7112	40.6048	33.3708	53.6065	6564.23	491.249	2137.73	6.13627	1.19e-11	1.84e-09
g3266.t1	25.6158	30.1933	54.9101	38.0433	13.6684	13.8771	66.9416	-0.111027	0.832813	0.909866
g3267.t1	52.7385	31.2344	28.2135	34.5849	10.2513	13.8771	9.68892	-1.74461	0.000351165	0.00400281
g3268.t1	73.0805	86.4153	57.0337	53.0301	44.4221	5.55084	13.2122	-1.83791	3.8e-05	0.000674559
g3270.t1	47.4646	53.0985	78.8764	59.3707	3.41709	69.3855	29.9476	-0.796524	0.0826647	0.217054
g3271.t1	62.5328	72.8803	50.3596	76.6631	20.5025	55.5084	47.5638	-0.603112	0.0644665	0.183629
g3272.t1	50.4783	91.621	57.0337	38.6198	34.1709	33.305	51.9679	-0.49995	0.180392	0.36378
g3275.t1	19.5886	64.5512	42.4719	51.3009	51.2563	77.7118	33.4708	0.245314	0.562071	0.730663
g3276.t1	45.9578	104.115	54.3034	42.0782	41.0051	77.7118	55.4911	-0.0644413	0.863868	0.926771
g3277.t1	44.451	56.222	39.7416	80.1216	3.41709	30.5296	36.9941	-1.07433	0.0176936	0.0750282
g3283.t1	61.7794	31.2344	43.6854	46.1132	34.1709	69.3855	42.2789	0.0693115	0.839906	0.91402
g3284.t1	29.3829	41.6459	47.3258	38.0433	13.6684	24.9788	11.4505	-1.34032	0.00195084	0.0149878
g3285.t1	53.4919	56.222	47.6292	54.183	543.317	33.305	26.4243	1.91991	NA	NA
g3286.t1	179.311	143.678	180.809	167.737	150.352	102.691	137.407	-0.368323	0.109205	0.260736
g3288.t1	127.326	123.897	84.0337	159.09	119.598	83.2626	120.671	-0.179881	0.528501	0.705089
g3289.t1	52.7385	55.1808	54.3034	41.5018	41.0051	52.733	53.7295	-0.0157105	0.956349	0.978302
g3290.t1	27.1227	23.9464	23.0562	29.3971	9513.17	13.8771	27.3051	6.94295	NA	NA
g3291.t1	48.2181	14.5761	21.236	32.8556	34.1709	19.4279	26.4243	-0.146608	0.755418	0.863747
g3292.t1	166.503	171.789	156.843	167.16	88.8443	205.381	184.97	-0.0252139	0.92675	0.962836
g3293.t1	24.8624	38.5225	48.236	29.9735	17.0854	44.4067	34.3516	-0.123837	0.753537	0.862442
g3294.t1	65.5464	51.0162	76.1461	58.2179	47.8392	102.691	78.3922	0.288551	0.315916	0.517322
g3295.t1	27.8761	31.2344	37.618	24.7858	41.0051	27.7542	31.7092	0.103587	0.771134	0.872783
g3296.t1	64.793	96.8267	31.2472	508.397	48269.8	10016.5	18006.4	7.18027	1.58e-10	1.93e-08
g3297.t1	33.9033	13.5349	28.5169	24.7858	5029.95	1606.97	1098.37	6.67208	2.46e-17	1.07e-14
g3298.t1	37.6704	38.5225	45.2023	40.9254	34.1709	33.305	47.5638	-0.0208696	0.947174	0.973523
g3299.t1	146.914	180.119	159.876	175.806	146.935	177.627	166.473	-0.00948812	0.96475	0.982337
g3300.t1	64.0396	51.0162	35.191	32.8556	20.5025	58.2838	67.8224	0.182166	0.641676	0.788914
g3301.t1	1.50681	12.4938	20.0225	16.716	1438.59	38.8559	18.497	5.29044	NA	NA
g3302.t1	88.902	86.4153	52.1798	83.0037	13.6684	41.6313	51.087	-1.00515	0.00605426	0.034394
g3304.t1	100.957	158.254	108.303	159.09	5303.32	283.093	241.342	3.88273	NA	NA
g3305.t1	18.0818	32.2756	14.8652	21.3273	331.458	13.8771	29.0668	2.52261	0.0186984	0.0778216
g3306.t1	48.2181	63.51	21.236	28.8207	21896.7	5031.84	1346.76	7.8684	6.28e-14	1.48e-11
g3308.t1	121.299	104.115	94.3483	107.789	116.181	113.792	145.334	0.262182	0.247555	0.443582
g3310.t1	40.684	43.7282	46.7191	29.9735	30.7538	36.0805	44.9214	-0.0541769	0.871344	0.930546
g3312.t1	46.7112	57.2631	49.4494	65.7112	68.3418	69.3855	77.5114	0.412648	0.119212	0.276415
g3314.t1	116.025	146.802	128.629	120.471	123.015	77.7118	96.0084	-0.3846	0.101911	0.249143
g3315.t1	38.4238	84.333	45.809	42.0782	27.3367	16.6525	24.6627	-1.17249	0.00455804	0.0279811
g3317.t1	117.532	92.6621	106.483	61.0999	837.187	105.466	136.526	1.9198	0.00113726	0.00990176
g3319.t1	87.3952	116.609	94.9551	121.623	68.3418	158.199	148.857	0.28655	0.317361	0.518421
g3320.t1	97.9429	99.9502	72.5056	102.602	82.0101	169.301	128.598	0.461793	0.0874956	0.225828
g3323.t1	26.3692	9.37033	7.2809	13.8339	10.2513	36.0805	14.093	0.487228	0.419495	0.614724
g3324.t1	76.0941	100.991	89.191	89.3442	2614.07	97.1397	110.982	3.4018	NA	NA
g3325.t1	109.997	48.9339	119.831	91.0735	71.7589	94.3643	88.9619	-0.123654	0.700957	0.829524
g3326.t1	44.451	78.0861	26.0899	46.1132	27.3367	22.2034	29.9476	-0.825801	0.0561588	0.16684
g3327.t1	101.71	88.4975	93.1348	116.436	82.0101	80.4872	128.598	0.0140546	0.956857	0.978501
g3328.t1	24.109	54.1397	50.9663	30.55	3321.41	111.017	113.625	4.8861	NA	NA
g3331.t1	82.8748	83.2918	90.4045	144.104	461.307	113.792	119.79	1.18847	0.00881578	0.0454654
g3332.t1	133.353	162.419	121.045	175.806	164.02	144.322	128.598	-0.0400444	0.86873	0.929137
g3333.t1	113.011	99.9502	108.607	101.449	105.93	77.7118	78.3922	-0.313389	0.173848	0.35481
g3334.t1	37.6704	44.7693	53.3933	44.3839	16074	47.1821	49.3254	6.90202	NA	NA
g3335.t1	39.1772	48.9339	51.573	31.1264	20.5025	38.8559	18.497	-0.792698	0.0436676	0.140506
g3336.t1	45.2044	47.8928	55.8202	54.183	13.6684	24.9788	10.5697	-1.77708	1.21e-05	0.000266274
g3338.t1	37.6704	42.6871	69.1685	47.266	10.2513	36.0805	36.1133	-0.757751	0.0573938	0.169431
g3339.t1	12.8079	57.2631	50.3596	31.7028	34.1709	30.5296	44.9214	-0.0242898	0.959089	0.97961
g3340.t1	124.312	92.6621	116.191	131.999	1524.02	2542.29	105.697	3.57858	4.54e-05	0.00077318
g3341.t1	100.203	180.119	91.9214	112.401	847.438	99.9151	84.5579	1.49801	NA	NA
g3342.t1	37.6704	28.111	37.9214	37.4669	6.83418	36.0805	14.9738	-0.916771	0.0331396	0.116351
g3343.t1	68.56	57.2631	60.9775	76.0867	17.0854	33.305	46.683	-0.886961	0.00765322	0.040977
g3344.t1	68.56	80.1684	80.6966	63.4056	61.5076	44.4067	48.4446	-0.536037	0.04905	0.15213
g3346.t1	60.2726	51.0162	69.7753	51.8773	146.935	116.568	101.293	1.01411	5.69e-05	0.000929747
g3347.t1	104.724	73.9215	85.2472	91.0735	54.6734	80.4872	112.744	-0.0337521	0.90424	0.950053
g3348.t1	27.8761	21.8641	40.0449	20.7509	10.2513	7174.46	27.3051	6.44115	NA	NA
g3349.t1	33.1499	30.1933	13.3483	22.4802	20.5025	33.305	17.6162	-0.080492	0.864213	0.926783
g3350.t1	54.9987	34.3579	54.6067	70.3226	64.9247	72.1609	82.7962	0.462889	0.121228	0.279685
g3351.t1	90.4088	153.049	151.079	144.68	170.854	224.809	182.328	0.5116	0.0519247	0.158349
g3352.t1	64.0396	51.0162	97.6854	96.2612	95.6785	116.568	326.781	1.24378	0.00246283	0.0177839
g3353.t1	119.792	66.6334	148.955	153.903	140.101	1773.49	112.744	2.46251	NA	NA
g3359.t1	22.6022	55.1808	41.5618	25.3622	20.5025	16.6525	14.093	-1.13453	0.0172996	0.0738807
g3361.t1	111.504	174.913	123.169	103.178	1240.4	69.3855	128.598	1.89892	0.0121676	0.0574312
g3364.t1	103.217	127.02	91.3146	104.331	105.93	52.733	87.2003	-0.368158	0.164468	0.341998
g3365.t1	24.8624	5.20574	21.236	16.716	13.6684	0	10.5697	-1.04883	0.139898	0.306903
g3366.t1	9.79429	23.9464	21.8427	23.633	10.2513	5.55084	12.3314	-0.989083	0.0855895	0.222347
g3367.t1	16.575	15.6172	15.4719	20.7509	0	2.77542	11.4505	-1.39899	0.041053	0.134945
g3368.t1	15.8215	33.3167	13.0449	21.3273	17.0854	16.6525	19.3778	-0.174396	0.724435	0.844078
g3369.t1	109.244	53.0985	94.045	115.283	112.764	74.9364	91.6043	-0.0153305	0.959971	0.980152
g3371.t1	36.9169	28.111	20.0225	37.4669	64.9247	13.8771	36.9941	0.3109	0.473458	0.6605
g3372.t1	15.0681	11.4526	16.9888	19.0217	10.2513	2.77542	14.9738	-0.592282	0.30727	0.508682
g3373.t1	76.8475	51.0162	81.3034	41.5018	27.3367	16.6525	44.9214	-0.978669	0.0147456	0.0657294
g3374.t1	115.271	62.4689	81.3034	73.2046	99.0956	113.792	3060.82	3.71745	NA	NA
g3376.t1	31.6431	38.5225	46.7191	29.3971	20.5025	24.9788	10.5697	-1.1289	0.0105598	0.0518883
g3377.t1	74.5873	112.444	51.573	74.9339	71.7589	72.1609	134.764	0.312034	0.357564	0.558046
g3379.t1	96.4361	53.0985	90.7079	104.331	345.126	618.919	123.314	2.05966	9.28e-06	0.00021617
g3380.t1	175.544	189.489	176.258	168.313	170.854	169.301	147.095	-0.142446	0.496508	0.678998
g3381.t1	91.1623	172.831	92.2247	85.8857	68.3418	97.1397	76.6306	-0.442979	0.162045	0.338514
g3383.t1	123.559	131.185	149.562	137.763	129.849	141.546	145.334	0.0413975	0.844351	0.91647
g3384.t1	76.0941	69.7569	56.1236	69.7461	37.588	69.3855	52.8487	-0.329293	0.243099	0.438581
g3385.t1	167.256	138.473	151.685	133.728	3075.38	91.5889	69.5841	2.8665	NA	NA
g3387.t1	130.339	162.419	111.944	92.2263	177.689	88.8135	122.433	0.0537765	0.85377	0.920932
g3388.t1	106.23	111.403	92.8315	79.5452	78.593	105.466	114.505	0.0733188	0.766041	0.869637
g3390.t1	74.5873	59.3454	98.2921	98.5669	61.5076	47.1821	75.7497	-0.397089	0.18413	0.368159
g3391.t1	51.9851	48.9339	66.1348	48.4188	58.0905	30.5296	36.9941	-0.427602	0.176092	0.358019
g3392.t1	56.5055	53.0985	47.0225	76.6631	64.9247	44.4067	73.1073	0.0987692	0.744463	0.856863
g3393.t1	81.368	78.0861	72.2023	72.6282	41.0051	69.3855	37.8749	-0.676739	0.0175521	0.0746172
g3394.t1	63.2862	86.4153	63.4045	79.5452	10.2513	36.0805	26.4243	-1.52502	9.61e-06	0.00022282
g3395.t1	83.6282	78.0861	62.7978	50.1481	37.588	63.8347	14.9738	-0.927657	0.0274495	0.101724
g3396.t1	103.97	60.3866	81.3034	77.2395	58.0905	61.0593	57.2527	-0.468339	0.095817	0.23943
g3397.t1	137.12	147.843	134.09	89.3442	47.8392	97.1397	79.273	-0.737852	0.0105689	0.0519182
g3398.t1	70.8203	71.8392	69.7753	76.0867	44.4221	47.1821	24.6627	-1.02074	0.00101779	0.00913209
g3399.t1	18.8352	21.8641	27.9101	14.4104	10.2513	5.55084	8.80811	-1.33653	0.0192101	0.0793601
g3401.t1	75.3407	71.8392	88.5843	57.065	71.7589	94.3643	79.273	0.152025	0.564156	0.732305
g3402.t1	70.0669	84.333	69.7753	85.8857	44.4221	86.038	80.1538	-0.091774	0.731614	0.848692
g3403.t1	76.0941	109.32	82.8202	66.8641	109.347	213.707	103.936	0.753706	0.0136706	0.0621953
g3404.t1	68.56	121.814	75.8427	59.9471	47.8392	108.241	67.8224	-0.116554	0.728569	0.84674
g3405.t1	66.2998	94.7444	91.618	74.9339	58.0905	99.9151	62.5376	-0.177435	0.522694	0.700185
g3406.t1	109.244	102.032	114.674	128.54	64.9247	105.466	84.5579	-0.414305	0.0833512	0.218377
g3407.t1	63.2862	26.0287	63.7079	76.6631	0	38.8559	22.9011	-1.42856	0.00554378	0.0322764
g3417.t1	45.2044	85.3741	74.9326	72.0518	30.7538	55.5084	52.8487	-0.535278	0.0977162	0.2424
g3418.t1	69.3134	51.0162	51.573	55.3358	27.3367	24.9788	31.7092	-0.972171	0.00293435	0.0201922
g3419.t1	48.2181	57.2631	50.6629	38.6198	71.7589	116.568	82.7962	0.893226	0.000967911	0.00881191
g3420.t1	40.684	8.32918	32.1573	27.6679	34.1709	63.8347	18.497	0.440386	0.402589	0.600399
g3421.t1	50.4783	18.7407	31.8539	25.9386	6.83418	66.6101	32.59	0.16488	0.746535	0.857707
g3422.t1	80.6146	52.0574	49.4494	48.9952	17.0854	33.305	29.9476	-1.05144	0.00365177	0.0237904
g3423.t1	61.7794	53.0985	63.4045	36.3141	6.83418	13.8771	14.093	-2.10813	2.17e-06	6.54e-05
g3424.t1	32.3965	68.7157	45.809	31.1264	13.6684	24.9788	22.9011	-1.05629	0.0142248	0.0640899
g3425.t1	56.5055	68.7157	60.3708	38.0433	41.0051	61.0593	48.4446	-0.14828	0.636428	0.785233
g3426.t1	71.5737	63.51	82.5169	42.6547	522.814	61.0593	26.4243	1.63647	0.101219	0.247957
g3428.t1	80.6146	77.0449	45.809	665.182	3980.91	4443.45	173.52	3.72162	0.00222362	0.0165009
g3429.t1	92.6691	76.0038	83.1236	64.5584	88.8443	69.3855	102.174	0.167102	0.515743	0.694566
g3431.t1	36.1635	38.5225	44.5955	48.9952	78.593	55.5084	66.0608	0.642774	0.0204121	0.0828146
g3432.t1	27.1227	18.7407	33.9775	29.9735	20.5025	8.32626	45.8022	-0.0140186	0.977096	0.988422
g3433.t1	186.845	120.773	59.4607	889.407	68116.2	1271.14	15773.6	6.49762	5.64e-07	2.18e-05
g3434.t1	48.2181	44.7693	59.764	60.5235	44.4221	33.305	44.9214	-0.374196	0.216683	0.408483
g3435.t1	47.4646	79.1272	60.3708	73.781	71.7589	86.038	69.5841	0.210368	0.446761	0.638622
g3436.t1	35.4101	47.8928	41.8652	47.8424	6.83418	30.5296	63.4184	-0.211601	0.638859	0.786997
g3437.t1	54.9987	27.0698	31.2472	65.7112	23.9196	74.9364	53.7295	0.205284	0.620822	0.773534
g3438.t1	49.7249	47.8928	54.6067	53.6065	37.588	41.6313	50.2062	-0.207748	0.469726	0.657483
g3439.t1	29.3829	44.7693	39.7416	40.9254	17.0854	22.2034	50.2062	-0.221546	0.58194	0.745118
g3440.t1	52.7385	28.111	47.6292	32.2792	4449.05	19.4279	22.0203	5.21747	NA	NA
g3441.t1	125.819	129.102	91.618	79.5452	44.4221	49.9576	41.3981	-1.2457	3.79e-05	0.000673232
g3443.t1	36.9169	31.2344	57.3371	51.3009	150.352	33.305	22.0203	0.558223	0.286971	0.488221
g3444.t1	28.6295	38.5225	10.3146	24.2094	23.9196	5.55084	23.7819	-0.438449	0.436698	0.62988
g3445.t1	34.6567	45.8105	31.5506	21.3273	13.6684	27.7542	27.3051	-0.454194	0.277203	0.478008
g3446.t1	33.9033	62.4689	39.4382	50.7245	27.3367	41.6313	40.5173	-0.300203	0.386168	0.58518
g3447.t1	26.3692	12.4938	30.6405	26.5151	143.518	47.1821	39.6365	1.59685	0.000464655	0.00501337
g3448.t1	21.0954	16.6584	10.9213	8.0698	0	0	0.880811	-4.33703	0.00041719	0.00460352
g3449.t1	46.7112	26.0287	33.3708	39.1962	20.5025	22.2034	37.8749	-0.329708	0.395947	0.594329
g3450.t1	73.8339	64.5512	55.5169	47.266	13.6684	16.6525	38.7557	-1.19407	0.00233495	0.017111
g3452.t1	56.5055	80.1684	88.2809	62.2528	51.2563	77.7118	75.7497	-0.046617	0.869841	0.929703
g3453.t1	36.1635	60.3866	33.6742	36.8905	109.347	44.4067	43.1597	0.603651	0.109706	0.261595
g3455.t1	62.5328	85.3741	52.7865	68.0169	30.7538	19.4279	51.9679	-0.847438	0.01766	0.0749615
g3456.t1	83.6282	111.403	129.236	103.178	54.6734	94.3643	51.9679	-0.716283	0.0137661	0.0625023
g3462.t1	38.4238	58.3043	54.3034	69.7461	75.1759	41.6313	52.8487	0.00496956	0.987404	0.99346
g3463.t1	72.3271	105.156	85.8539	73.2046	3136.89	4274.15	46.683	4.88488	7.33e-06	0.000178594
g3464.t1	184.585	216.559	234.809	228.837	99.0956	83.2626	116.267	-1.09003	6.11e-06	0.000153871
g3465.t1	152.188	105.156	141.371	100.873	129.849	105.466	203.467	0.261713	0.369499	0.569737
g3466.t1	149.928	179.077	202.955	125.082	153.769	294.195	263.362	0.539562	0.0712765	0.196497
g3467.t1	142.394	145.761	135.303	144.68	116.181	141.546	104.817	-0.256123	0.238097	0.432542
g3468.t1	43.6976	14.5761	27.6067	13.2575	13.6684	5.55084	3.52324	-1.94969	0.005114	0.030392
g3469.t1	138.627	123.897	88.8876	83.0037	34.1709	36.0805	69.5841	-1.11057	0.00100195	0.0090359
g3471.t1	48.9715	88.4975	58.8539	21.3273	23.9196	22.2034	20.2587	-1.30874	0.00664824	0.0368257
g3472.t1	39.1772	78.0861	46.4157	36.8905	10.2513	13.8771	21.1395	-1.58287	0.000453785	0.00491032
g3473.t1	152.942	165.542	160.18	142.374	211.859	86.038	110.101	-0.224382	0.441684	0.634127
g3474.t1	48.9715	40.6048	40.6517	31.1264	741.508	16.6525	17.6162	2.67669	NA	NA
g3475.t1	44.451	58.3043	64.0112	49.5716	5996.99	30.5296	23.7819	5.22025	NA	NA
g3476.t1	138.627	119.732	102.236	129.117	47.8392	1301.67	54.6103	1.93384	NA	NA
g3478.t1	58.0123	68.7157	62.4944	89.3442	85.4272	63.8347	73.9881	0.0877982	0.74582	0.857484
g3479.t1	108.491	104.115	94.3483	122.2	95.6785	224.809	153.261	0.566154	0.0404351	0.133596
g3480.t1	168.763	108.279	143.191	146.986	8440.21	155.424	122.433	4.35653	NA	NA
g3481.t1	73.8339	79.1272	65.5281	72.6282	1281.41	80.4872	29.0668	2.66909	0.0231293	0.0905615
g3483.t1	35.4101	59.3454	47.3258	53.0301	1879.4	63.8347	13542.5	6.72611	8.86e-08	4.58e-06
g3484.t1	18.0818	2.0823	28.8202	18.4453	17.0854	16.6525	33.4708	0.435998	0.493101	0.676461
g3492.t1	34.6567	7.28803	21.236	21.3273	27.3367	41.6313	23.7819	0.499763	0.306984	0.508359
g3493.t1	160.476	210.312	273.034	194.828	208.442	235.911	234.296	0.109753	0.687748	0.82021
g3495.t1	34.6567	17.6995	45.2023	33.432	3584.53	36.0805	55.4911	5.22184	NA	NA
g3496.t1	88.902	102.032	108.303	92.2263	21052.7	169.301	76.6306	6.18059	NA	NA
g3498.t1	154.448	183.242	189.303	151.597	95.6785	130.445	160.308	-0.356317	0.150704	0.322605
g3499.t1	262.186	199.9	229.955	253.622	3112.97	169.301	254.554	2.31658	NA	NA
g3500.t1	49.7249	43.7282	50.6629	43.2311	44.4221	97.1397	69.5841	0.594975	0.036178	0.123815
g3501.t1	201.16	212.394	224.191	242.094	5525.43	158.199	236.938	3.16472	NA	NA
g3503.t1	288.555	294.645	289.112	264.574	273.367	247.012	4951.04	2.68302	NA	NA
g3504.t1	42.9442	76.0038	40.0449	57.6414	64.9247	91.5889	52.8487	0.348798	0.287553	0.488715
g3505.t1	170.27	207.188	213.876	212.12	8716.99	385.783	310.045	3.96491	NA	NA
g3506.t1	35.4101	23.9464	42.1685	39.1962	37.588	160.974	62.5376	1.28217	0.00190037	0.0147045
g3507.t1	374.443	325.879	370.416	244.4	239.196	496.8	347.92	0.137305	0.734442	0.850617
g3508.t1	68.56	97.8679	73.7191	87.615	34.1709	119.343	63.4184	-0.175126	0.596281	0.756228
g3509.t1	93.4225	89.5387	118.315	93.3791	82.0101	88.8135	120.671	0.0175332	0.944222	0.972166
g3510.t1	79.8611	69.7569	74.0225	63.4056	78.593	86.038	106.578	0.375503	0.121682	0.280434
g3511.t1	54.9987	39.5636	42.4719	49.5716	20.5025	8.32626	35.2324	-0.961041	0.0186468	0.0776554
g3512.t1	183.078	124.938	147.135	527.419	348.543	119.343	81.9154	-0.439077	0.447174	0.638788
g3513.t1	91.1623	105.156	119.225	112.977	37.588	30.5296	61.6568	-1.20038	5.39e-05	0.000894698
g3514.t1	91.1623	60.3866	87.6742	69.1697	37.588	72.1609	27.3051	-0.83985	0.0161233	0.0703235
g3517.t1	27.1227	12.4938	20.9326	35.7377	6.83418	8.32626	7.04649	-1.72799	0.00436674	0.0270862
g3518.t1	74.5873	51.0162	76.1461	70.899	17.0854	19.4279	57.2527	-0.959392	0.0159572	0.0697525
g3519.t1	62.5328	45.8105	77.0562	104.331	37.588	83.2626	37.8749	-0.4978	0.183206	0.367096
g3520.t1	369.923	389.389	445.045	349.307	1424.93	474.597	1046.4	1.33762	0.0182366	0.0765183
g3521.t1	211.707	208.23	254.225	240.941	553.568	413.538	353.205	0.935783	0.00452804	0.0278378
g3523.t1	86.6418	107.238	109.213	122.2	136.684	149.873	184.09	0.585211	0.0118897	0.0564612
g3524.t1	83.6282	65.5923	81.9101	57.065	37.588	66.6101	49.3254	-0.495021	0.0923547	0.233814
g3525.t1	229.036	348.784	294.573	206.356	187.94	177.627	200.825	-0.508284	0.082266	0.216431
g3529.t1	106.984	98.909	88.2809	95.6848	645.83	127.669	82.7962	1.53563	0.0044606	0.0275393
g3530.t1	88.1486	96.8267	112.854	61.6763	109.347	94.3643	108.34	0.211705	0.436209	0.629445
g3531.t1	51.2317	89.5387	68.5618	66.2877	116.181	86.038	83.677	0.447269	0.0990811	0.244489
g3532.t1	178.557	140.555	172.315	156.785	129.849	210.932	148.857	0.00277065	0.990844	0.995144
g3533.t1	100.203	83.2918	103.753	100.873	112.764	194.279	110.982	0.496437	0.0539156	0.162411
g3535.t1	37.6704	49.9751	29.1236	64.5584	34.1709	61.0593	55.4911	0.188254	0.604953	0.762178
g3537.t1	238.83	238.423	257.258	221.343	2340.71	294.195	272.171	2.01755	NA	NA
g3538.t1	652.451	586.166	610.989	608.117	577.488	646.673	6078.48	1.98701	NA	NA
g3539.t1	76.8475	77.0449	102.539	119.318	150.352	177.627	188.494	0.876673	0.000431805	0.00472293
g3540.t1	79.1077	85.3741	54.3034	47.266	99.0956	69.3855	75.7497	0.290753	0.331146	0.532708
g3541.t1	299.103	280.069	281.528	231.719	314.372	244.237	248.389	-0.0283332	0.918447	0.958115
g3542.t1	81.368	94.7444	108.607	122.776	235.779	24.9788	134.764	0.361668	0.438907	0.631787
g3544.t1	62.5328	104.115	83.1236	45.5367	109.347	86.038	68.7033	0.225966	0.489001	0.673443
g3545.t1	20.342	46.8516	44.5955	34.0084	17.0854	16.6525	25.5435	-0.802842	0.0682955	0.190934
g3547.t1	95.6827	116.609	98.2921	108.942	47.8392	58.2838	94.2468	-0.555052	0.0452585	0.144036
g3548.t1	260.679	204.065	215.09	258.81	977.287	16794.1	545.222	4.70135	NA	NA
g3549.t1	90.4088	62.4689	87.9775	103.178	420.302	155.424	214.037	1.59461	2.94e-06	8.48e-05
g3550.t1	195.886	224.888	165.944	185.605	249.447	238.686	266.886	0.392534	0.0967772	0.240897
g3551.t1	54.9987	40.6048	49.1461	50.1481	41.0051	44.4067	34.3516	-0.338656	0.266046	0.46533
g3552.t1	91.9157	86.4153	103.753	95.1084	239.196	144.322	115.386	0.772938	0.00471291	0.0286797
g3553.t1	194.379	201.983	227.225	243.247	9434.58	216.483	232.534	3.9258	NA	NA
g3554.t1	87.3952	96.8267	110.124	74.3575	20.5025	69.3855	74.8689	-0.664644	0.044926	0.143332
g3555.t1	96.4361	99.9502	108	62.2528	68.3418	30.5296	59.0143	-0.788381	0.0131737	0.0606947
g3556.t1	97.9429	100.991	101.326	83.5801	816.684	49.9576	37.8749	1.64712	NA	NA
g3558.t1	56.5055	21.8641	65.2247	40.349	71.7589	69.3855	72.2265	0.6058	0.0906749	0.231229
g3559.t1	73.0805	77.0449	85.2472	80.698	102.513	130.445	160.308	0.767463	0.00104373	0.00929513
g3561.t1	131.846	191.571	142.281	180.418	10569.1	746.588	1568.72	4.73266	1.58e-06	5.03e-05
g3562.t1	236.57	250.917	223.281	237.483	314.372	280.317	213.156	0.169449	0.522124	0.699813
g3563.t1	80.6146	81.2095	86.1573	78.3924	2180.1	44.4067	67.8224	3.22494	NA	NA
g3564.t1	79.1077	43.7282	78.2697	70.899	41.0051	63.8347	63.4184	-0.254482	0.407632	0.604633
g3565.t1	85.135	109.32	87.6742	84.7329	269.95	22.2034	44.0406	0.274377	0.743217	0.856106
g3566.t1	51.2317	69.7569	39.1348	25.3622	20.5025	8.32626	28.186	-1.16424	0.014318	0.0643814
g3567.t1	583.89	540.356	574.584	579.296	3468.34	646.673	524.963	1.44011	NA	NA
g3627.t1	221.502	319.632	238.753	190.793	341.709	371.906	472.996	0.712675	0.0373708	0.126681
g3628.t1	210.954	199.9	179.292	155.632	246.03	213.707	233.415	0.311951	0.181093	0.364557
g3629.t1	123.559	167.625	124.685	118.741	310.955	224.809	302.999	1.07478	1.65e-05	0.000343281
g3630.t1	350.334	281.11	294.573	277.832	492.061	271.991	361.133	0.314435	0.380907	0.580701
g3632.t1	195.886	157.213	174.742	188.488	82.0101	141.546	174.401	-0.388595	0.150519	0.322368
g3635.t1	334.513	393.554	339.169	386.774	205.025	310.847	336.47	-0.346099	0.312963	0.514296
g3636.t1	155.955	159.296	146.831	189.064	232.362	208.157	212.275	0.414815	0.0583085	0.171331
g3637.t1	92.6691	57.2631	43.9888	55.9122	99.0956	83.2626	57.2527	0.31796	0.337594	0.539395
g3638.t1	75.3407	138.473	77.6629	59.3707	30.7538	33.305	26.4243	-1.55927	3.7e-05	0.000659548
g3639.t1	140.134	160.337	134.09	152.173	61.5076	33.305	39.6365	-1.76555	4.63e-11	6.41e-09
g3640.t1	100.203	136.39	90.4045	97.9904	13.6684	33.305	72.2265	-1.26231	0.00117543	0.0101549
g3641.t1	102.463	97.8679	95.8652	73.2046	54.6734	19.4279	31.7092	-1.44646	5.23e-06	0.000135638
g3642.t1	88.902	65.5923	59.764	76.6631	20.5025	27.7542	16.7354	-1.82808	3.87e-07	1.59e-05
g3643.t1	51.2317	137.431	73.1124	49.5716	75.1759	119.343	59.0143	0.106846	0.787556	0.88344
g3644.t1	85.8884	99.9502	104.36	69.7461	71.7589	38.8559	41.3981	-0.895552	0.00288715	0.0199411
g3645.t1	80.6146	89.5387	107.09	78.9688	88.8443	113.792	143.572	0.411518	0.104784	0.253741
g3646.t1	65.5464	45.8105	68.5618	80.698	85.4272	119.343	76.6306	0.486319	0.0844897	0.220385
g3647.t1	75.3407	106.197	85.2472	59.3707	82.0101	105.466	88.9619	0.183679	0.498737	0.680941
g3648.t1	55.7521	105.156	86.4607	96.8376	119.598	108.241	86.3195	0.255962	0.363552	0.563871
g3649.t1	97.9429	103.074	92.8315	104.907	95.6785	122.119	73.9881	-0.0803829	0.743425	0.856287
g3650.t1	60.2726	121.814	111.034	111.248	99.0956	127.669	133.002	0.263145	0.360994	0.561427
g3651.t1	98.6963	76.0038	124.382	83.5801	64.9247	180.402	66.9416	0.0933247	0.795581	0.887939
g3652.t1	36.9169	41.6459	61.5843	28.8207	37.588	41.6313	60.776	0.187887	0.60813	0.764657
g3653.t1	76.8475	67.6746	102.539	83.5801	75.1759	61.0593	112.744	0.0528631	0.854216	0.921014
g3654.t1	154.448	214.476	159.573	122.776	157.186	163.75	212.275	0.151794	0.571303	0.737471
g3655.t1	64.793	59.3454	84.0337	70.899	41.0051	22.2034	65.18	-0.608633	0.0744631	0.202336
g3656.t1	63.2862	95.7856	79.7865	69.1697	51.2563	77.7118	64.2992	-0.242515	0.373042	0.573091
g3657.t1	56.5055	54.1397	71.5955	47.266	23.9196	66.6101	44.0406	-0.347814	0.288623	0.489909
g3658.t1	96.4361	71.8392	71.8989	69.1697	34.1709	38.8559	42.2789	-0.968951	0.000985677	0.0089324
g3659.t1	113.764	155.131	131.056	181.571	71.7589	72.1609	106.578	-0.748135	0.00680733	0.0374963
g3660.t1	97.1895	89.5387	104.056	97.414	78.593	113.792	121.552	0.144748	0.532005	0.708101
g3661.t1	67.8066	86.4153	74.0225	69.1697	82.0101	69.3855	52.8487	-0.186618	0.481959	0.66733
g3662.t1	79.8611	94.7444	140.157	90.4971	78.593	69.3855	87.2003	-0.362194	0.203993	0.393519
g3663.t1	92.6691	77.0449	64.9214	102.025	30.7538	86.038	71.3457	-0.378152	0.228869	0.422187
g3664.t1	88.1486	68.7157	63.4045	102.602	34.1709	116.568	50.2062	-0.285662	0.43002	0.6239
g3665.t1	100.203	73.9215	86.1573	93.9555	30.7538	61.0593	61.6568	-0.725276	0.00990551	0.0494788
g3666.t1	113.011	64.5512	115.281	65.1348	34.1709	102.691	72.2265	-0.347679	0.329788	0.531719
g3667.t1	79.1077	68.7157	83.1236	76.6631	85.4272	55.5084	107.459	0.153652	0.564805	0.732668
g3668.t1	94.9293	57.2631	90.1011	66.8641	88.8443	91.5889	118.029	0.385491	0.157964	0.33279
g3669.t1	116.025	123.897	154.112	120.471	222.111	97.1397	72.2265	-0.030143	0.930973	0.965159
g3670.t1	106.23	132.226	121.955	139.492	92.2614	55.5084	51.9679	-0.979701	0.000266511	0.00320349
g3671.t1	183.078	195.736	184.449	133.152	64.9247	135.996	137.407	-0.586854	0.040185	0.132979
g3672.t1	135.613	140.555	104.966	112.977	146.935	133.22	144.453	0.208362	0.352781	0.553254
g3673.t1	153.695	97.8679	172.011	184.453	136.684	163.75	138.287	-0.068097	0.802724	0.892255
g3674.t1	85.8884	49.9751	101.933	75.5103	78.593	80.4872	115.386	0.24724	0.412237	0.608399
g3675.t1	172.53	120.773	180.809	115.283	82.0101	197.055	159.427	0.00106753	0.997268	0.998407
g3676.t1	161.229	153.049	152.899	115.859	54.6734	44.4067	102.174	-1.02861	0.000818195	0.0077201
g3677.t1	64.0396	95.7856	78.2697	62.8292	30.7538	13.8771	33.4708	-1.44657	3.2e-05	0.000582775
g3678.t1	73.8339	63.51	50.9663	80.1216	34.1709	30.5296	38.7557	-0.917532	0.00414655	0.0261398
g3679.t1	76.8475	80.1684	77.3596	72.6282	41.0051	66.6101	69.5841	-0.314829	0.223679	0.416126
g3680.t1	154.448	130.143	149.562	151.597	146.935	158.199	162.069	0.0941067	0.649545	0.79435
g3681.t1	171.023	184.283	171.405	200.592	71.7589	252.563	179.685	-0.100344	0.767908	0.870914
g3682.t1	79.1077	111.403	103.449	68.0169	61.5076	69.3855	88.0811	-0.263378	0.352723	0.553254
g3683.t1	67.8066	77.0449	84.9438	67.4405	78.593	47.1821	80.1538	-0.0881137	0.741936	0.855189
g3684.t1	90.4088	57.2631	85.8539	55.3358	58.0905	133.22	70.4649	0.252965	0.439886	0.632543
g3685.t1	66.2998	78.0861	81.6067	97.9904	47.8392	33.305	44.0406	-0.952328	0.00106184	0.00940144
g3686.t1	92.6691	87.4564	93.7416	68.0169	41.0051	41.6313	73.9881	-0.613822	0.0408949	0.134609
g3687.t1	54.2453	82.2507	82.8202	89.3442	78.593	47.1821	56.3719	-0.378592	0.195471	0.3831
g3688.t1	149.175	171.789	122.865	71.4754	71.7589	63.8347	57.2527	-1.01741	0.00216445	0.0161476
g3689.t1	106.984	82.2507	72.2023	76.6631	44.4221	63.8347	35.2324	-0.88046	0.00396637	0.0252928
g3690.t1	58.0123	51.0162	82.8202	60.5235	30.7538	16.6525	52.8487	-0.806202	0.0318507	0.113154
g3691.t1	58.0123	64.5512	61.8876	82.4273	34.1709	41.6313	49.3254	-0.619954	0.0370658	0.125949
g3692.t1	102.463	54.1397	88.8876	65.1348	41.0051	11.1017	28.186	-1.55508	4.67e-05	0.000793377
g3693.t1	35.4101	99.9502	39.7416	43.8075	30.7538	49.9576	30.8284	-0.559004	0.193057	0.379951
g3694.t1	77.6009	106.197	65.2247	70.3226	82.0101	27.7542	89.8427	-0.212538	0.539654	0.713774
g3695.t1	329.239	406.048	431.697	421.359	403.216	5736.79	561.957	2.49181	NA	NA
g3696.t1	161.983	163.46	181.112	115.859	75.1759	30.5296	68.7033	-1.39694	3.99e-06	0.000109003
g3697.t1	186.845	133.267	226.011	219.614	82.0101	7579.67	117.148	3.75924	NA	NA
g3698.t1	128.079	131.185	167.461	168.313	211.859	160.974	174.401	0.277646	0.234824	0.428688
g3699.t1	173.284	173.872	149.865	153.326	92.2614	160.974	150.619	-0.24136	0.314101	0.515546
g3700.t1	158.215	112.444	152.292	143.527	30.7538	111.017	52.8487	-1.13996	0.000536046	0.00555988
g3701.t1	278.007	286.316	269.697	229.413	133.266	155.424	155.023	-0.835172	0.000454888	0.00491748
g3702.t1	179.311	190.53	204.472	206.933	184.523	102.691	307.403	0.047258	0.890302	0.941609
g3710.t1	33.9033	32.2756	23.9663	36.3141	4595.98	6927.45	32.59	6.92949	8.35e-09	6.14e-07
g3711.t1	15.0681	20.823	20.3258	8.0698	47.8392	2.77542	7.04649	0.122903	0.861103	0.925477
g3712.t1	49.7249	21.8641	26.3933	34.5849	37.588	7607.43	38.7557	6.27182	NA	NA
g3714.t1	44.451	77.0449	55.8202	54.183	41.0051	38.8559	73.1073	-0.0858138	0.796008	0.888157
g3715.t1	20.342	33.3167	28.2135	21.9037	123.015	77.7118	52.8487	1.64892	2.03e-06	6.2e-05
g3723.t1	52.7385	72.8803	65.2247	42.0782	20.5025	44.4067	30.8284	-0.85466	0.0144491	0.0647783
g3726.t1	50.4783	52.0574	56.1236	118.741	1131.06	69.3855	57.2527	2.59204	NA	NA
g3729.t1	33.1499	18.7407	37.9214	20.1745	34.1709	11.1017	22.9011	-0.31705	0.489782	0.674018
g3730.t1	45.2044	21.8641	73.7191	58.2179	68.3418	69.3855	57.2527	0.342056	0.366364	0.566727
g3731.t1	18.8352	11.4526	16.6854	10.9519	13.6684	5.55084	41.3981	0.630878	0.283697	0.484595
g3733.t1	67.0532	45.8105	46.7191	32.2792	61.5076	44.4067	45.8022	0.0535696	0.872982	0.931524
g3734.t1	19.5886	27.0698	16.382	16.716	30.7538	38.8559	30.8284	0.768207	0.0447253	0.14295
g3744.t1	31.6431	23.9464	63.4045	57.6414	58.0905	52.733	46.683	0.200943	0.601729	0.759573
g3751.t1	35.4101	16.6584	25.7865	10.3755	6.83418	55.5084	10.5697	0.0905052	0.887008	0.939569
g3752.t1	56.5055	53.0985	71.5955	36.8905	20.5025	8.32626	24.6627	-1.51301	0.000316707	0.00368268
g3753.t1	51.9851	52.0574	64.0112	61.0999	3680.2	13.8771	28.186	4.43554	NA	NA
g3754.t1	70.8203	88.4975	92.8315	100.873	78.593	102.691	150.619	0.37876	0.166537	0.344949
g3755.t1	322.458	427.912	351.91	489.952	584.322	8517.77	493.254	3.00618	NA	NA
g3756.t1	171.023	156.172	118.315	138.339	3909.15	191.504	142.691	3.2758	NA	NA
g3757.t1	305.13	349.826	256.955	315.299	392.965	319.173	367.298	0.231274	0.467137	0.655337
g3758.t1	291.569	317.55	233.596	305.5	509.146	485.699	429.836	0.725289	0.0352451	0.121428
g3759.t1	127.326	118.691	81.9101	125.082	47234.4	13560.7	2498.86	7.54181	6.78e-14	1.59e-11
g3760.t1	235.063	300.892	277.888	272.068	2750.76	235.911	282.74	2.00353	NA	NA
g3763.t1	324.718	341.496	360.405	294.548	249.447	335.826	285.383	-0.185714	0.541442	0.714976
g3764.t1	152.188	211.353	183.843	179.841	9383.32	8301.28	413.981	5.05227	5.85e-07	2.24e-05
g3765.t1	149.928	102.032	149.258	454.791	3140.3	1734.64	192.017	2.97912	0.00167627	0.0133655
g3766.t1	146.914	140.555	135.607	138.916	99.0956	197.055	166.473	0.155677	0.52548	0.702428
g3768.t1	400.813	410.212	456.573	443.839	8904.93	724.385	584.859	2.99186	NA	NA
g3770.t1	172.53	148.884	158.966	105.484	85.4272	144.322	126.837	-0.283246	0.294144	0.495196
g3771.t1	106.984	131.185	142.584	133.152	1247.24	86.038	84.5579	1.87334	NA	NA
g3772.t1	39.1772	43.7282	50.0562	42.0782	34.1709	36.0805	36.1133	-0.305331	0.32906	0.531117
g3773.t1	140.134	186.365	101.022	143.527	83759.7	10013.7	14863.7	7.98745	1.45e-17	7.03e-15
g3774.t1	80.6146	80.1684	102.539	79.5452	2938.7	97.1397	117.148	3.61401	NA	NA
g3776.t1	125.066	110.362	122.258	115.859	47.8392	135.996	98.6508	-0.307497	0.26756	0.467179
g3777.t1	118.285	99.9502	99.5056	92.8027	6215.68	55.5084	73.1073	4.36444	NA	NA
g3778.t1	183.831	157.213	170.191	182.723	4773.67	1149.02	265.124	3.57061	9.17e-05	0.00137028
g3779.t1	79.1077	68.7157	99.2023	73.2046	41.0051	94.3643	58.1335	-0.326688	0.269419	0.469405
g3780.t1	166.503	123.897	108.91	145.256	58.0905	149.873	82.7962	-0.493754	0.108081	0.259072
g3782.t1	70.0669	55.1808	112.247	60.5235	82.0101	172.076	96.8892	0.628322	0.0630404	0.180627
g3783.t1	212.461	190.53	268.483	260.539	225.528	219.258	233.415	-0.0454549	0.85899	0.924155
g3785.t1	208.694	173.872	257.865	182.723	157.186	394.11	269.528	0.412366	0.235981	0.430121
g3786.t1	323.212	433.117	327.64	408.101	7958.4	469.046	478.28	2.99208	NA	NA
g3790.t1	36.9169	84.333	49.1461	65.1348	9550.76	255.339	118.029	5.81248	NA	NA
g3791.t1	146.914	134.308	154.112	180.418	194.774	166.525	203.467	0.294948	0.187021	0.371845
g3792.t1	126.572	62.4689	72.5056	58.7943	37.588	41.6313	51.087	-0.841335	0.0178806	0.0755533
g3793.t1	58.7658	53.0985	70.0787	40.9254	17.0854	22.2034	34.3516	-1.06577	0.00428461	0.0267285
g3794.t1	133.353	132.226	135	123.929	382.714	72.1609	183.209	0.685626	0.0967591	0.24087
g3796.t1	138.627	86.4153	119.831	146.409	71.7589	99.9151	72.2265	-0.617106	0.024541	0.0943791
g3797.t1	216.228	211.353	190.82	185.605	11959.8	477.372	1031.43	4.4811	3.72e-05	0.000662979
g3854.t1	61.026	48.9339	36.1011	47.8424	13.6684	33.305	44.0406	-0.540784	0.152836	0.325857
g3855.t1	33.9033	53.0985	54	36.8905	20.5025	27.7542	41.3981	-0.46972	0.206835	0.3967
g3856.t1	93.4225	136.39	95.5618	132.575	92.2614	135.996	120.671	0.0420939	0.870051	0.929803
g3857.t1	225.269	261.328	260.292	250.164	123.015	380.233	292.429	0.0973002	0.797754	0.889055
g3858.t1	223.762	192.612	283.652	257.081	146.935	235.911	135.645	-0.486107	0.09762	0.242288
g3859.t1	273.487	206.147	372.236	314.722	287.035	402.436	343.516	0.238152	0.503967	0.685539
g3860.t1	222.255	235.299	241.787	254.199	269.95	277.542	289.787	0.230017	0.340272	0.541746
g3861.t1	281.774	219.682	233.596	194.828	191.357	202.606	177.043	-0.294972	0.235969	0.430121
g3862.t1	76.0941	110.362	71.5955	106.06	123.015	55.5084	75.7497	-0.126932	0.674957	0.811829
g3863.t1	327.732	375.854	403.787	370.634	321.206	358.029	456.26	0.0402243	0.909863	0.953241
g3864.t1	354.855	375.854	351	387.927	328.04	438.516	342.635	0.00828497	0.980589	0.989983
g3865.t1	227.529	215.518	203.562	284.172	205.025	355.254	206.991	0.130285	0.675308	0.811989
g3866.t1	363.142	304.015	341.596	361.988	433.97	402.436	428.955	0.299343	0.370691	0.570729
g3867.t1	80.6146	59.3454	55.5169	39.7726	37.588	72.1609	65.18	0.0287602	0.930336	0.964857
g3868.t1	72.3271	79.1272	50.9663	52.4537	20.5025	47.1821	62.5376	-0.436846	0.213153	0.404668
g3869.t1	76.8475	33.3167	31.8539	46.6896	6.83418	36.0805	55.4911	-0.408938	0.404354	0.601986
g3870.t1	70.8203	62.4689	33.6742	37.4669	13.6684	27.7542	41.3981	-0.755053	0.0773985	0.207585
g3871.t1	49.7249	34.3579	40.6517	39.7726	20.5025	36.0805	51.087	-0.0852806	0.807804	0.895505
g3872.t1	84.3816	115.567	73.4157	100.296	88.8443	144.322	152.38	0.502629	0.0615022	0.177645
g3873.t1	170.27	228.011	225.708	208.086	608.242	15178.8	286.264	4.68674	NA	NA
g3874.t1	41.4374	64.5512	54.6067	48.9952	290.452	49.9576	40.5173	1.26045	0.094251	0.236883
g3876.t1	46.7112	52.0574	40.6517	43.2311	44.4221	52.733	47.5638	0.0941444	0.742878	0.855862
[truncated: 35,125 more rows]
